# Supplementary material for: A CD8+ T cell related immune score predicts survival and refines the risk assessment in acute myeloid leukemia
Source: Front Immunol. 2024 Sep 12;15:1408109. doi: 10.3389/fimmu.2024.1408109 (PMC11428106; doi:10.3389/fimmu.2024.1408109)
Supplement: Supplementary file 1 [file Table1.xlsx]

## Sheet: S1
Supplementary Table S1. Differentially expressed genes between CD8+Thigh vs. CD8+Tlow
ID	Symbol	Type	baseMean	log2FoldChange	lfcSE	stat	pvalue	padj
ENSG00000180537.11	RNF182	protein_coding	147.016	5.93217	0.491974	12.0579	1.76e-33	1e-16
ENSG00000249790.2	RP11-20D14.6	lincRNA	570.211	4.9666	0.426823	11.6362	2.7e-31	1e-16
ENSG00000158856.16	DMTN	protein_coding	3359.48	3.56447	0.306057	11.6464	2.39e-31	1e-16
ENSG00000162366.6	PDZK1IP1	protein_coding	165.846	4.27791	0.370131	11.5578	6.74e-31	1e-16
ENSG00000260592.1	CTA-363E6.6	antisense	55.4192	4.71141	0.408437	11.5352	8.77e-31	1e-16
ENSG00000244734.2	HBB	protein_coding	197057	4.73948	0.416726	11.3731	5.69e-30	1e-16
ENSG00000086506.2	HBQ1	protein_coding	111.906	3.78989	0.334832	11.3188	1.06e-29	1e-16
ENSG00000130821.14	SLC6A8	protein_coding	876.226	3.20916	0.284242	11.2902	1.47e-29	1e-16
ENSG00000158578.17	ALAS2	protein_coding	8906.65	4.70147	0.417038	11.2735	1.77e-29	1e-16
ENSG00000184792.14	OSBP2	protein_coding	2031.76	3.32535	0.295296	11.2611	2.04e-29	1e-16
ENSG00000105610.4	KLF1	protein_coding	995.552	3.46246	0.317366	10.91	1.03e-27	1e-16
ENSG00000179914.4	ITLN1	protein_coding	127.056	4.77887	0.440817	10.8409	2.2e-27	1e-16
ENSG00000224177.5	LINC00570	lincRNA	25.6613	4.33259	0.401655	10.7868	3.97e-27	1e-16
ENSG00000187010.17	RHD	protein_coding	373.468	3.05903	0.287674	10.6337	2.08e-26	1e-16
ENSG00000188536.11	HBA2	protein_coding	25989.2	4.30269	0.40647	10.5855	3.48e-26	1e-16
ENSG00000166793.9	YPEL4	protein_coding	418.279	3.32259	0.313728	10.5907	3.29e-26	1e-16
ENSG00000013306.14	SLC25A39	protein_coding	8244.22	2.08496	0.199107	10.4715	1.17e-25	1e-16
ENSG00000253986.1	CTC-756D1.3	lincRNA	14.639	3.35384	0.321244	10.4402	1.63e-25	1e-16
ENSG00000132819.15	RBM38	protein_coding	6730.64	2.33955	0.225273	10.3854	2.89e-25	1e-16
ENSG00000169877.8	AHSP	protein_coding	2064.14	4.20322	0.405225	10.3725	3.31e-25	1e-16
ENSG00000183111.10	ARHGEF37	protein_coding	121.952	2.80414	0.271456	10.33	5.16e-25	1e-16
ENSG00000166947.10	EPB42	protein_coding	1546.07	3.60234	0.350634	10.2738	9.25e-25	1e-16
ENSG00000204323.5	SMIM5	protein_coding	236.61	1.94252	0.190153	10.2155	1.69e-24	1e-16
ENSG00000171552.11	BCL2L1	protein_coding	4170.58	2.01486	0.197375	10.2082	1.82e-24	1e-16
ENSG00000133742.12	CA1	protein_coding	12905.5	4.32079	0.424364	10.1818	2.39e-24	1e-16
ENSG00000123240.15	OPTN	protein_coding	2326.21	2.59972	0.25661	10.131	4.02e-24	1e-16
ENSG00000130513.6	GDF15	protein_coding	117.731	3.22295	0.318612	10.1156	4.71e-24	1e-16
ENSG00000196517.10	SLC6A9	protein_coding	404.02	3.22362	0.318806	10.1115	4.91e-24	1e-16
ENSG00000136842.12	TMOD1	protein_coding	623.453	2.95772	0.293316	10.0837	6.52e-24	1e-16
ENSG00000029534.18	ANK1	protein_coding	5319.52	3.77676	0.374711	10.0791	6.83e-24	1e-16
ENSG00000137460.7	FHDC1	protein_coding	660.777	3.06847	0.304761	10.0684	7.62e-24	1e-16
ENSG00000256269.5	HMBS	protein_coding	2219.74	2.13958	0.213469	10.0229	1.21e-23	1e-16
ENSG00000004939.12	SLC4A1	protein_coding	15688.5	4.1589	0.415316	10.0138	1.33e-23	1e-16
ENSG00000143416.19	SELENBP1	protein_coding	1551.32	4.09748	0.411267	9.96307	2.21e-23	1e-16
ENSG00000170271.9	FAXDC2	protein_coding	1363.51	2.25141	0.225949	9.96421	2.19e-23	1e-16
ENSG00000147454.12	SLC25A37	protein_coding	20545.4	2.17808	0.218995	9.94581	2.63e-23	1e-16
ENSG00000102109.8	PCSK1N	protein_coding	32.1366	4.3651	0.439205	9.93864	2.83e-23	1e-16
ENSG00000198336.8	MYL4	protein_coding	615.988	4.04942	0.408292	9.91795	3.48e-23	1e-16
ENSG00000108309.11	RUNDC3A	protein_coding	343.055	3.58752	0.365268	9.82161	9.09e-23	1e-16
ENSG00000250361.5	GYPB	protein_coding	286.662	3.86162	0.393349	9.81729	9.49e-23	1e-16
ENSG00000117394.18	SLC2A1	protein_coding	5088.81	2.18489	0.222671	9.8122	9.98e-23	1e-16
ENSG00000162722.8	TRIM58	protein_coding	3386.5	2.45725	0.250936	9.79234	1.21e-22	1e-16
ENSG00000213934.5	HBG1	protein_coding	132.087	4.75315	0.486342	9.77326	1.47e-22	1e-16
ENSG00000055118.13	KCNH2	protein_coding	1837.29	3.52856	0.361231	9.76815	1.54e-22	1e-16
ENSG00000133069.13	TMCC2	protein_coding	2465.07	3.34169	0.342461	9.75786	1.71e-22	1e-16
ENSG00000133488.13	SEC14L4	protein_coding	115.897	3.99804	0.412546	9.69112	3.29e-22	1e-16
ENSG00000213088.8	ACKR1	protein_coding	58.758	3.76395	0.388898	9.6785	3.72e-22	1e-16
ENSG00000104892.15	KLC3	protein_coding	20.7228	2.96327	0.306329	9.67349	3.91e-22	1e-16
ENSG00000238269.7	PAGE2B	protein_coding	14.443	3.12311	0.323074	9.66686	4.17e-22	1e-16
ENSG00000187017.13	ESPN	protein_coding	158.661	3.81032	0.394467	9.6594	4.48e-22	1e-16
ENSG00000188582.7	PAQR9	protein_coding	68.7831	4.24006	0.440119	9.63391	5.75e-22	1e-16
ENSG00000070182.16	SPTB	protein_coding	2857.26	3.63592	0.378678	9.6016	7.87e-22	1e-16
ENSG00000235169.6	SMIM1	protein_coding	142.445	2.60069	0.2726	9.54032	1.42e-21	1e-16
ENSG00000183508.4	FAM46C	protein_coding	5372.9	2.35968	0.247583	9.53088	1.56e-21	1e-16
ENSG00000173868.10	PHOSPHO1	protein_coding	744.602	3.12593	0.328272	9.52238	1.69e-21	1e-16
ENSG00000168785.6	TSPAN5	protein_coding	750.457	2.53792	0.267086	9.50226	2.05e-21	1e-16
ENSG00000196565.11	HBG2	protein_coding	1772.25	4.63379	0.488417	9.48735	2.37e-21	1e-16
ENSG00000182795.12	C1orf116	protein_coding	45.9958	3.02709	0.319116	9.48585	2.4e-21	1e-16
ENSG00000112212.10	TSPO2	protein_coding	98.8268	2.66615	0.281941	9.4564	3.19e-21	1e-16
ENSG00000188672.15	RHCE	protein_coding	298.268	3.17066	0.336426	9.42453	4.32e-21	1e-16
ENSG00000167768.4	KRT1	protein_coding	212.197	4.17933	0.443781	9.41754	4.62e-21	1e-16
ENSG00000013619.12	MAMLD1	protein_coding	117.285	2.81739	0.299887	9.39483	5.73e-21	1e-16
ENSG00000204613.9	TRIM10	protein_coding	480.079	3.44934	0.367247	9.39241	5.86e-21	1e-16
ENSG00000145335.14	SNCA	protein_coding	2607.67	2.72203	0.29095	9.35568	8.31e-21	1e-16
ENSG00000279346.1	AC104389.1	protein_coding	9.32552	4.1976	0.449155	9.34555	9.14e-21	1e-16
ENSG00000196407.10	THEM5	protein_coding	28.3344	2.97199	0.31892	9.31893	1.18e-20	1e-16
ENSG00000087085.12	ACHE	protein_coding	221.383	3.67843	0.39563	9.29766	1.44e-20	1e-16
ENSG00000168477.16	TNXB	protein_coding	734.92	3.04507	0.32777	9.29027	1.54e-20	1e-16
ENSG00000066926.9	FECH	protein_coding	4020.33	1.76482	0.190893	9.24508	2.35e-20	1e-16
ENSG00000274180.1	NATD1	protein_coding	2968.03	1.65401	0.178995	9.24051	2.45e-20	1e-16
ENSG00000137198.8	GMPR	protein_coding	1026.63	2.38626	0.258627	9.22665	2.79e-20	1e-16
ENSG00000167815.10	PRDX2	protein_coding	4329.25	2.28664	0.248125	9.21566	3.09e-20	1e-16
ENSG00000100003.16	SEC14L2	protein_coding	173.116	2.16119	0.234686	9.20885	3.3e-20	1e-16
ENSG00000267750.4	RUNDC3A-AS1	antisense	30.2644	2.90849	0.315994	9.20425	3.44e-20	1e-16
ENSG00000156453.12	PCDH1	protein_coding	75.7778	3.4666	0.377922	9.17278	4.61e-20	1e-16
ENSG00000172331.10	BPGM	protein_coding	2122.17	2.21846	0.242425	9.15112	5.63e-20	1e-16
ENSG00000281376.1	ABALON	antisense	68.5585	1.65713	0.181804	9.11488	7.88e-20	1e-16
ENSG00000079308.15	TNS1	protein_coding	3597.17	2.34112	0.257218	9.1017	8.89e-20	1e-16
ENSG00000137266.13	SLC22A23	protein_coding	320.1	1.95579	0.215267	9.0854	1.03e-19	1e-16
ENSG00000100558.7	PLEK2	protein_coding	53.5918	3.04937	0.335737	9.0826	1.06e-19	1e-16
ENSG00000197540.6	GZMM	protein_coding	183.421	2.40505	0.26682	9.01376	1.99e-19	1e-16
ENSG00000206172.7	HBA1	protein_coding	7867.59	3.93261	0.436572	9.00793	2.1e-19	1e-16
ENSG00000118777.9	ABCG2	protein_coding	104.868	3.01617	0.335185	8.99852	2.29e-19	1e-16
ENSG00000253483.1	CTC-756D1.1	processed_pseudogene	18.7552	2.71693	0.30202	8.99588	2.34e-19	1e-16
ENSG00000198876.11	DCAF12	protein_coding	5545.15	1.99857	0.222146	8.99669	2.33e-19	1e-16
ENSG00000260641.1	RP11-1299A16.3	antisense	20.0161	3.18083	0.354204	8.98023	2.7e-19	1.09e-16
ENSG00000186654.19	PRR5	protein_coding	702.671	1.76697	0.197399	8.95128	3.51e-19	1.4e-16
ENSG00000223609.6	HBD	protein_coding	5039.92	3.22134	0.360083	8.94611	3.68e-19	1.45e-16
ENSG00000178752.14	FAM132B	protein_coding	323.389	3.72851	0.417204	8.9369	4e-19	1.56e-16
ENSG00000243064.7	ABCC13	transcribed_unprocessed_pseudogene	79.8232	4.03574	0.452141	8.92583	4.42e-19	1.71e-16
ENSG00000162873.13	KLHDC8A	protein_coding	50.1981	3.851	0.434525	8.86255	7.82e-19	2.98e-16
ENSG00000167468.15	GPX4	protein_coding	1248.43	1.32898	0.150097	8.8541	8.44e-19	3.18e-16
ENSG00000107742.11	SPOCK2	protein_coding	4165.07	2.30196	0.260753	8.82813	1.06e-18	3.97e-16
ENSG00000137267.5	TUBB2A	protein_coding	395.531	2.43641	0.27645	8.8132	1.22e-18	4.49e-16
ENSG00000213626.10	LBH	protein_coding	1764.53	1.88144	0.21413	8.78645	1.54e-18	5.64e-16
ENSG00000187997.10	C17orf99	protein_coding	68.7261	2.92103	0.333136	8.7683	1.81e-18	6.56e-16
ENSG00000124098.9	FAM210B	protein_coding	5344.46	2.07904	0.237586	8.75065	2.12e-18	7.59e-16
ENSG00000103534.15	TMC5	protein_coding	33.7295	2.00705	0.230045	8.7246	2.67e-18	9.46e-16
ENSG00000234076.1	TPRG1-AS1	lincRNA	44.2425	-5.16272	0.593016	-8.70588	3.15e-18	1.1e-15
ENSG00000090013.8	BLVRB	protein_coding	3145.14	2.00538	0.230843	8.68721	3.71e-18	1.29e-15
ENSG00000088826.16	SMOX	protein_coding	1330.97	2.04201	0.235139	8.68428	3.81e-18	1.31e-15
ENSG00000067840.11	PDZD4	protein_coding	273.404	2.68987	0.310131	8.67334	4.2e-18	1.43e-15
ENSG00000189056.12	RELN	protein_coding	53.4785	3.95961	0.456809	8.66799	4.4e-18	1.48e-15
ENSG00000260629.1	BGLT3	sense_overlapping	36.0205	5.09463	0.588661	8.6546	4.95e-18	1.65e-15
ENSG00000206177.5	HBM	protein_coding	417.913	3.79695	0.439755	8.63426	5.91e-18	1.93e-15
ENSG00000205639.8	MFSD2B	protein_coding	657.498	2.66042	0.309052	8.60833	7.41e-18	2.4e-15
ENSG00000115523.15	GNLY	protein_coding	1870.46	2.41419	0.281079	8.589	8.77e-18	2.82e-15
ENSG00000172508.9	CARNS1	protein_coding	204.411	1.95288	0.227631	8.57915	9.56e-18	3.02e-15
ENSG00000113494.15	PRLR	protein_coding	392.811	-4.46361	0.520269	-8.57942	9.54e-18	3.02e-15
ENSG00000112077.14	RHAG	protein_coding	1355.96	3.58738	0.418336	8.57535	9.88e-18	3.09e-15
ENSG00000185559.12	DLK1	protein_coding	431.064	4.85255	0.567706	8.54765	1.26e-17	3.89e-15
ENSG00000167536.12	DHRS13	protein_coding	314.033	1.72612	0.202033	8.54376	1.3e-17	3.99e-15
ENSG00000076864.18	RAP1GAP	protein_coding	421.314	3.09724	0.362644	8.54071	1.33e-17	4.06e-15
ENSG00000213931.4	HBE1	protein_coding	153.883	4.66394	0.546351	8.53653	1.38e-17	4.17e-15
ENSG00000184481.15	FOXO4	protein_coding	2481.15	1.45764	0.171018	8.52328	1.55e-17	4.64e-15
ENSG00000073861.2	TBX21	protein_coding	361.311	2.4787	0.291022	8.51722	1.63e-17	4.81e-15
ENSG00000180089.5	TMEM86B	protein_coding	294.722	1.33814	0.157111	8.51716	1.64e-17	4.81e-15
ENSG00000180739.13	S1PR5	protein_coding	341.605	2.60279	0.305837	8.51039	1.73e-17	5.05e-15
ENSG00000101846.6	STS	protein_coding	1004.93	-1.91603	0.225357	-8.50218	1.86e-17	5.38e-15
ENSG00000145423.4	SFRP2	protein_coding	15.1346	3.69049	0.435373	8.47662	2.32e-17	6.65e-15
ENSG00000105701.14	FKBP8	protein_coding	15703.9	1.59998	0.189298	8.45217	2.86e-17	8.13e-15
ENSG00000082146.11	STRADB	protein_coding	2946.94	1.61805	0.191973	8.42854	3.5e-17	9.87e-15
ENSG00000063854.11	HAGH	protein_coding	1655.44	1.35938	0.161328	8.42618	3.57e-17	9.99e-15
ENSG00000054356.12	PTPRN	protein_coding	15.5826	3.54277	0.42119	8.41132	4.05e-17	1.13e-14
ENSG00000017483.13	SLC38A5	protein_coding	1958.85	1.65505	0.197454	8.38194	5.21e-17	1.43e-14
ENSG00000271736.1	RP11-85G21.3	lincRNA	46.8358	3.83311	0.457404	8.38014	5.29e-17	1.44e-14
ENSG00000128965.10	CHAC1	protein_coding	55.0075	3.41047	0.408284	8.35319	6.64e-17	1.8e-14
ENSG00000240583.9	AQP1	protein_coding	918.369	2.89083	0.347527	8.31828	8.92e-17	2.4e-14
ENSG00000100450.11	GZMH	protein_coding	532.987	2.58584	0.311127	8.31121	9.47e-17	2.53e-14
ENSG00000136732.13	GYPC	protein_coding	9637.72	2.13899	0.257556	8.30497	9.98e-17	2.64e-14
ENSG00000162367.10	TAL1	protein_coding	2205.92	2.86071	0.344567	8.30232	1.02e-16	2.68e-14
ENSG00000115657.11	ABCB6	protein_coding	130.53	1.85202	0.22337	8.29128	1.12e-16	2.92e-14
ENSG00000227533.4	SLC2A1-AS1	lincRNA	26.9995	2.39173	0.288503	8.29014	1.13e-16	2.93e-14
ENSG00000215811.5	BTNL10	unprocessed_pseudogene	20.8878	2.26911	0.273881	8.28503	1.18e-16	3.03e-14
ENSG00000274070.1	GATSL2	protein_coding	179.111	1.37921	0.166531	8.282	1.21e-16	3.09e-14
ENSG00000174358.14	SLC6A19	protein_coding	124.661	4.11354	0.49694	8.27775	1.26e-16	3.18e-14
ENSG00000100225.16	FBXO7	protein_coding	12764.2	1.2025	0.145457	8.26706	1.37e-16	3.45e-14
ENSG00000103148.14	NPRL3	protein_coding	3025.43	1.13817	0.138191	8.23619	1.78e-16	4.41e-14
ENSG00000057252.11	SOAT1	protein_coding	2726.58	-1.14254	0.138715	-8.23663	1.77e-16	4.41e-14
ENSG00000090238.10	YPEL3	protein_coding	4191.41	1.3245	0.160908	8.23141	1.85e-16	4.55e-14
ENSG00000204010.3	IFIT1B	protein_coding	394.667	3.6038	0.43812	8.2256	1.94e-16	4.75e-14
ENSG00000236320.3	SLFN14	protein_coding	137.49	2.2942	0.279226	8.21626	2.1e-16	5.09e-14
ENSG00000099804.7	CDC34	protein_coding	1775.39	1.13239	0.137883	8.21264	2.16e-16	5.21e-14
ENSG00000187266.12	EPOR	protein_coding	744.499	1.96275	0.239202	8.20542	2.3e-16	5.5e-14
ENSG00000198821.9	CD247	protein_coding	1004.08	2.23267	0.272287	8.19972	2.41e-16	5.73e-14
ENSG00000187244.9	BCAM	protein_coding	458.457	2.77288	0.338352	8.19524	2.5e-16	5.9e-14
ENSG00000137441.7	FGFBP2	protein_coding	563.553	2.58415	0.315567	8.1889	2.64e-16	6.18e-14
ENSG00000153563.14	CD8A	protein_coding	1265.95	2.26553	0.277159	8.17411	2.98e-16	6.94e-14
ENSG00000162878.11	PKDCC	protein_coding	48.7946	4.0448	0.495269	8.16687	3.16e-16	7.29e-14
ENSG00000167994.10	RAB3IL1	protein_coding	256.238	2.83536	0.347187	8.16667	3.17e-16	7.29e-14
ENSG00000143224.16	PPOX	protein_coding	1172.25	1.10633	0.135498	8.16489	3.22e-16	7.34e-14
ENSG00000159023.17	EPB41	protein_coding	13673	1.32999	0.162923	8.16326	3.26e-16	7.4e-14
ENSG00000181036.12	FCRL6	protein_coding	281.447	2.505	0.306924	8.16161	3.31e-16	7.45e-14
ENSG00000100351.15	GRAP2	protein_coding	801.159	2.2737	0.278617	8.16065	3.33e-16	7.46e-14
ENSG00000260231.1	JHDM1D-AS1	antisense	231.729	1.98007	0.242798	8.15522	3.49e-16	7.7e-14
ENSG00000175449.12	RFESD	protein_coding	158.465	2.06831	0.253797	8.14948	3.66e-16	8.03e-14
ENSG00000198851.8	CD3E	protein_coding	1927.89	2.073	0.255377	8.11742	4.76e-16	1.04e-13
ENSG00000197465.12	GYPE	protein_coding	143.295	2.9414	0.362477	8.11472	4.87e-16	1.06e-13
ENSG00000042062.10	FAM65C	protein_coding	911.196	2.40004	0.29608	8.10605	5.23e-16	1.11e-13
ENSG00000182866.15	LCK	protein_coding	1005.95	2.08255	0.256911	8.10613	5.23e-16	1.11e-13
ENSG00000112293.13	GPLD1	protein_coding	103.078	1.80841	0.223084	8.10642	5.21e-16	1.11e-13
ENSG00000167671.10	UBXN6	protein_coding	5471.77	1.33754	0.165143	8.09931	5.53e-16	1.17e-13
ENSG00000182512.4	GLRX5	protein_coding	3151.05	1.51758	0.187671	8.08638	6.15e-16	1.29e-13
ENSG00000129244.7	ATP1B2	protein_coding	207.182	3.28348	0.406535	8.07674	6.65e-16	1.38e-13
ENSG00000164068.14	RNF123	protein_coding	2745.88	1.07081	0.132851	8.0602	7.62e-16	1.57e-13
ENSG00000226660.2	TRBV2	TR_V_gene	37.8602	2.54294	0.315555	8.0586	7.72e-16	1.58e-13
ENSG00000138413.12	IDH1	protein_coding	4238.99	-1.43335	0.178549	-8.02774	9.93e-16	2.01e-13
ENSG00000159346.11	ADIPOR1	protein_coding	12297.2	1.74406	0.217374	8.02332	1.03e-15	2.08e-13
ENSG00000188322.4	SBK1	protein_coding	239.074	2.07367	0.259007	8.00624	1.18e-15	2.37e-13
ENSG00000102145.12	GATA1	protein_coding	948.38	2.77667	0.347599	7.98815	1.37e-15	2.72e-13
ENSG00000106992.16	AK1	protein_coding	108.67	1.58332	0.19821	7.98809	1.37e-15	2.72e-13
ENSG00000110693.14	SOX6	protein_coding	266.705	2.25035	0.281961	7.98108	1.45e-15	2.86e-13
ENSG00000277734.3	TRAC	TR_C_gene	1370.79	2.04596	0.256612	7.973	1.55e-15	3.04e-13
ENSG00000278514.1	AC068831.16	lincRNA	7.1499	3.05904	0.384126	7.96365	1.67e-15	3.26e-13
ENSG00000100385.12	IL2RB	protein_coding	1847.85	2.28601	0.287611	7.94827	1.89e-15	3.66e-13
ENSG00000120280.5	CXorf21	protein_coding	2233.36	-1.59367	0.200519	-7.94771	1.9e-15	3.66e-13
ENSG00000007541.13	PIGQ	protein_coding	2166.38	1.15606	0.145664	7.93646	2.08e-15	3.99e-13
ENSG00000022840.14	RNF10	protein_coding	14510.9	1.12726	0.142179	7.92843	2.22e-15	4.23e-13
ENSG00000141469.15	SLC14A1	protein_coding	733.335	2.6436	0.333862	7.91823	2.41e-15	4.57e-13
ENSG00000211734.3	TRBV5-1	TR_V_gene	54.3969	2.53037	0.319762	7.91331	2.51e-15	4.68e-13
ENSG00000103257.7	SLC7A5	protein_coding	7718.92	1.75575	0.221858	7.91383	2.5e-15	4.68e-13
ENSG00000257252.4	RP11-486A14.2	antisense	6.79502	3.01513	0.38226	7.88764	3.08e-15	5.71e-13
ENSG00000047597.5	XK	protein_coding	1323.17	2.8587	0.364019	7.85317	4.06e-15	7.49e-13
ENSG00000143774.15	GUK1	protein_coding	5738	1.23294	0.157083	7.84893	4.2e-15	7.7e-13
ENSG00000234460.1	XXyac-YM21GA2.4	lincRNA	9.94464	4.22601	0.538609	7.84615	4.29e-15	7.83e-13
ENSG00000181350.10	LRRC75A	protein_coding	385.821	1.76109	0.225126	7.82269	5.17e-15	9.39e-13
ENSG00000246430.5	LINC00968	lincRNA	77.694	-2.96305	0.379261	-7.81269	5.6e-15	1.01e-12
ENSG00000143627.16	PKLR	protein_coding	370.407	3.53857	0.453551	7.80191	6.1e-15	1.09e-12
ENSG00000173727.10	CMB9-22P13.1	lincRNA	44.1392	1.67669	0.214893	7.80246	6.07e-15	1.09e-12
ENSG00000232869.2	TRBV29-1	TR_V_gene	69.0424	2.31028	0.296387	7.79479	6.45e-15	1.15e-12
ENSG00000126088.11	UROD	protein_coding	3682.68	1.18716	0.152341	7.79273	6.56e-15	1.16e-12
ENSG00000160185.12	UBASH3A	protein_coding	200.32	2.03896	0.261944	7.78396	7.03e-15	1.24e-12
ENSG00000008517.15	IL32	protein_coding	928.33	2.00123	0.257302	7.77776	7.38e-15	1.29e-12
ENSG00000168754.12	FAM178B	protein_coding	208.072	3.41157	0.4387	7.77655	7.45e-15	1.3e-12
ENSG00000109956.11	B3GAT1	protein_coding	107.727	2.78874	0.35872	7.77415	7.6e-15	1.32e-12
ENSG00000164530.12	PI16	protein_coding	29.6865	2.51124	0.324161	7.74688	9.42e-15	1.63e-12
ENSG00000164398.11	ACSL6	protein_coding	396.887	2.70378	0.349126	7.74444	9.6e-15	1.65e-12
ENSG00000167286.8	CD3D	protein_coding	640.143	2.18422	0.282817	7.72306	1.14e-14	1.94e-12
ENSG00000133477.15	FAM83F	protein_coding	71.7984	2.35655	0.305327	7.71811	1.18e-14	2.01e-12
ENSG00000087258.12	GNAO1	protein_coding	49.9186	2.35424	0.305076	7.71691	1.19e-14	2.02e-12
ENSG00000074047.19	GLI2	protein_coding	132.482	-5.57213	0.722588	-7.71135	1.24e-14	2.1e-12
ENSG00000050165.16	DKK3	protein_coding	18.2976	2.85225	0.370111	7.70649	1.29e-14	2.17e-12
ENSG00000260979.1	RP11-77H9.8	lincRNA	8.71599	2.74611	0.357003	7.69212	1.45e-14	2.41e-12
ENSG00000180644.6	PRF1	protein_coding	1794.38	2.17607	0.283169	7.6847	1.53e-14	2.55e-12
ENSG00000170315.12	UBB	protein_coding	31082	1.41793	0.185153	7.65812	1.89e-14	3.12e-12
ENSG00000211829.5	TRDC	TR_C_gene	144.257	2.14381	0.280113	7.65337	1.96e-14	3.22e-12
ENSG00000259986.1	RP11-382A20.4	antisense	24.9093	3.12601	0.408979	7.64345	2.11e-14	3.45e-12
ENSG00000175931.11	UBE2O	protein_coding	3127.89	1.05209	0.137637	7.6439	2.11e-14	3.45e-12
ENSG00000175520.8	UBQLN3	protein_coding	4.90447	2.84676	0.372708	7.63803	2.21e-14	3.56e-12
ENSG00000238243.3	OR2W3	protein_coding	344.41	2.09855	0.275133	7.62739	2.4e-14	3.83e-12
ENSG00000167094.14	TTC16	protein_coding	97.5062	2.37562	0.311507	7.62621	2.42e-14	3.85e-12
ENSG00000264066.4	RP11-20B24.2	lincRNA	19.3902	3.58901	0.470848	7.62244	2.49e-14	3.94e-12
ENSG00000181856.13	SLC2A4	protein_coding	60.4985	2.43793	0.319969	7.61928	2.55e-14	4.02e-12
ENSG00000156381.7	ANKRD9	protein_coding	692.423	1.79186	0.235367	7.61303	2.68e-14	4.2e-12
ENSG00000119950.19	MXI1	protein_coding	3498.27	1.40015	0.184047	7.60758	2.79e-14	4.37e-12
ENSG00000110448.9	CD5	protein_coding	948.447	2.06853	0.271962	7.60596	2.83e-14	4.4e-12
ENSG00000272282.1	RP11-222K16.2	lincRNA	30.0317	2.38108	0.31308	7.60533	2.84e-14	4.4e-12
ENSG00000197721.15	CR1L	protein_coding	86.3547	2.67235	0.351423	7.60439	2.86e-14	4.41e-12
ENSG00000157470.10	FAM81A	protein_coding	128.518	-2.96621	0.3901	-7.60372	2.88e-14	4.42e-12
ENSG00000211788.2	TRAV13-1	TR_V_gene	40.0494	2.52548	0.332462	7.5963	3.05e-14	4.66e-12
ENSG00000138180.14	CEP55	protein_coding	645.011	-1.80682	0.237995	-7.59186	3.15e-14	4.8e-12
ENSG00000165702.11	GFI1B	protein_coding	1599.95	2.36497	0.312654	7.56418	3.9e-14	5.91e-12
ENSG00000137216.17	TMEM63B	protein_coding	1033.88	1.38407	0.183366	7.54814	4.42e-14	6.66e-12
ENSG00000104522.14	TSTA3	protein_coding	2508.61	1.21068	0.160705	7.53355	4.94e-14	7.39e-12
ENSG00000198858.8	R3HDM4	protein_coding	7868.13	1.27998	0.170381	7.51245	5.8e-14	8.6e-12
ENSG00000197993.6	KEL	protein_coding	848.235	2.7759	0.369712	7.50827	5.99e-14	8.85e-12
ENSG00000130560.7	UBAC1	protein_coding	2991.89	1.02564	0.136808	7.49691	6.53e-14	9.57e-12
ENSG00000167106.10	FAM102A	protein_coding	1416.1	1.34971	0.180214	7.48949	6.91e-14	1.01e-11
ENSG00000013725.13	CD6	protein_coding	1243.41	2.02392	0.270501	7.48212	7.31e-14	1.06e-11
ENSG00000249992.1	TMEM158	protein_coding	153.936	2.93865	0.392843	7.48047	7.41e-14	1.07e-11
ENSG00000136840.17	ST6GALNAC4	protein_coding	1225.44	1.45196	0.19433	7.47162	7.92e-14	1.14e-11
ENSG00000135070.12	ISCA1	protein_coding	2025.77	1.09809	0.147231	7.45832	8.76e-14	1.25e-11
ENSG00000135924.14	DNAJB2	protein_coding	1579.54	1.18405	0.158994	7.44718	9.54e-14	1.36e-11
ENSG00000136908.16	DPM2	protein_coding	1594.63	1.01674	0.136657	7.44005	1.01e-13	1.43e-11
ENSG00000140057.7	AK7	protein_coding	30.9451	2.47017	0.332131	7.43732	1.03e-13	1.45e-11
ENSG00000211772.7	TRBC2	TR_C_gene	1775.2	1.82468	0.245469	7.43347	1.06e-13	1.49e-11
ENSG00000138061.10	CYP1B1	protein_coding	1318.25	-3.3532	0.45195	-7.41941	1.18e-13	1.65e-11
ENSG00000189221.8	MAOA	protein_coding	137.04	2.98126	0.402059	7.41498	1.22e-13	1.7e-11
ENSG00000188175.8	HEPACAM2	protein_coding	37.9936	2.89226	0.390157	7.41309	1.23e-13	1.71e-11
ENSG00000159409.13	CELF3	protein_coding	9.52555	2.78196	0.375461	7.40946	1.27e-13	1.75e-11
ENSG00000130656.4	HBZ	protein_coding	23.1718	3.81934	0.515637	7.40704	1.29e-13	1.78e-11
ENSG00000172116.20	CD8B	protein_coding	310.147	2.03838	0.275376	7.40217	1.34e-13	1.84e-11
ENSG00000205683.10	DPF3	protein_coding	73.7619	2.33733	0.316837	7.37708	1.62e-13	2.21e-11
ENSG00000240403.4	KIR3DL2	protein_coding	27.4671	2.6147	0.355912	7.34647	2.04e-13	2.77e-11
ENSG00000211746.3	TRBV19	TR_V_gene	50.4279	2.12539	0.289527	7.3409	2.12e-13	2.88e-11
ENSG00000163554.10	SPTA1	protein_coding	3096.68	2.53597	0.345691	7.33595	2.2e-13	2.97e-11
ENSG00000218018.2	RP4-800J21.3	antisense	73.2508	1.95821	0.267166	7.32959	2.31e-13	3.09e-11
ENSG00000038427.14	VCAN	protein_coding	39321.2	-3.26908	0.446016	-7.32951	2.31e-13	3.09e-11
ENSG00000073464.10	CLCN4	protein_coding	290.477	2.85823	0.390052	7.32781	2.34e-13	3.12e-11
ENSG00000160654.8	CD3G	protein_coding	408.179	2.10446	0.287808	7.31204	2.63e-13	3.48e-11
ENSG00000211810.3	TRAV29DV5	TR_V_gene	19.1705	2.1002	0.287379	7.30812	2.71e-13	3.57e-11
ENSG00000204815.7	TTC25	protein_coding	127.109	1.40553	0.192384	7.30587	2.75e-13	3.62e-11
ENSG00000180988.2	OR52N2	protein_coding	7.92064	2.93801	0.402535	7.29878	2.9e-13	3.8e-11
ENSG00000135744.7	AGT	protein_coding	97.8345	-4.71872	0.64767	-7.28569	3.2e-13	4.16e-11
ENSG00000182732.15	RGS6	protein_coding	62.9397	2.99367	0.410977	7.28427	3.23e-13	4.19e-11
ENSG00000274705.1	AC113133.1	miRNA	4.4279	3.00247	0.412408	7.28034	3.33e-13	4.3e-11
ENSG00000239219.2	RP11-379K17.4	antisense	17.9324	2.19986	0.302436	7.27381	3.49e-13	4.49e-11
ENSG00000278030.1	TRBV7-9	TR_V_gene	54.56	2.02046	0.277819	7.27257	3.53e-13	4.52e-11
ENSG00000124203.5	ZNF831	protein_coding	303.297	2.00431	0.275766	7.26815	3.64e-13	4.63e-11
ENSG00000168824.13	D4S234E	protein_coding	88.9934	1.889	0.260142	7.26143	3.83e-13	4.85e-11
ENSG00000120057.4	SFRP5	protein_coding	37.3354	2.77398	0.383127	7.24037	4.47e-13	5.63e-11
ENSG00000229988.1	HBBP1	transcribed_unprocessed_pseudogene	88.7223	3.75618	0.521409	7.2039	5.85e-13	7.33e-11
ENSG00000243772.5	KIR2DL3	protein_coding	33.6448	2.52772	0.350924	7.20303	5.89e-13	7.35e-11
ENSG00000163827.11	LRRC2	protein_coding	57.1031	2.82092	0.391852	7.19894	6.07e-13	7.55e-11
ENSG00000181418.7	DDN	protein_coding	74.6516	1.96566	0.273386	7.19006	6.48e-13	8.03e-11
ENSG00000107485.14	GATA3	protein_coding	412.091	2.37838	0.330945	7.18663	6.64e-13	8.2e-11
ENSG00000152377.11	SPOCK1	protein_coding	87.2108	-2.99079	0.417332	-7.16644	7.7e-13	9.44e-11
ENSG00000272256.1	RP11-489E7.4	antisense	112.988	1.31592	0.183789	7.15997	8.07e-13	9.82e-11
ENSG00000260314.2	MRC1	protein_coding	1851.28	-3.54938	0.495931	-7.157	8.25e-13	1e-10
ENSG00000245954.5	RP11-18H21.1	lincRNA	39.0888	2.4868	0.347565	7.15491	8.37e-13	1.01e-10
ENSG00000172005.9	MAL	protein_coding	219.369	2.20502	0.308404	7.14977	8.69e-13	1.05e-10
ENSG00000128683.12	GAD1	protein_coding	77.1825	3.20061	0.449002	7.12827	1.02e-12	1.22e-10
ENSG00000235505.6	RP11-693N9.2	transcribed_unprocessed_pseudogene	51.0793	1.71665	0.240922	7.12532	1.04e-12	1.24e-10
ENSG00000100346.16	CACNA1I	protein_coding	131.732	2.11219	0.29663	7.12059	1.07e-12	1.28e-10
ENSG00000102245.6	CD40LG	protein_coding	118.975	1.9485	0.273964	7.11225	1.14e-12	1.36e-10
ENSG00000145649.7	GZMA	protein_coding	505.621	2.07677	0.292567	7.09846	1.26e-12	1.49e-10
ENSG00000127152.16	BCL11B	protein_coding	1075	2.18084	0.307571	7.09054	1.34e-12	1.58e-10
ENSG00000184613.9	NELL2	protein_coding	383.841	2.22129	0.313543	7.08446	1.4e-12	1.64e-10
ENSG00000143786.6	CNIH3	protein_coding	89.9578	1.25177	0.176895	7.07635	1.48e-12	1.72e-10
ENSG00000136869.13	TLR4	protein_coding	4524.8	-2.01796	0.285229	-7.07487	1.5e-12	1.74e-10
ENSG00000211790.2	TRAV8-4	TR_V_gene	15.4804	2.4796	0.350626	7.07194	1.53e-12	1.76e-10
ENSG00000104267.8	CA2	protein_coding	4246.49	2.3029	0.325645	7.07181	1.53e-12	1.76e-10
ENSG00000101916.11	TLR8	protein_coding	1941.78	-2.81991	0.39932	-7.06178	1.64e-12	1.89e-10
ENSG00000167363.12	FN3K	protein_coding	311.661	2.10666	0.298395	7.05997	1.67e-12	1.91e-10
ENSG00000167705.10	RILP	protein_coding	836.347	1.22639	0.173848	7.05438	1.73e-12	1.98e-10
ENSG00000198925.9	ATG9A	protein_coding	2842.21	1.06044	0.150479	7.0471	1.83e-12	2.08e-10
ENSG00000260496.3	RP11-161M6.3	lincRNA	9.10184	2.42938	0.344965	7.04239	1.89e-12	2.14e-10
ENSG00000128268.11	MGAT3	protein_coding	498.687	2.19771	0.312118	7.04127	1.9e-12	2.15e-10
ENSG00000196660.9	SLC30A10	protein_coding	22.0858	3.84062	0.545713	7.03781	1.95e-12	2.2e-10
ENSG00000249684.4	RP11-423H2.3	antisense	39.9965	1.60617	0.228369	7.03322	2.02e-12	2.27e-10
ENSG00000149948.12	HMGA2	protein_coding	207.234	3.41118	0.485186	7.03065	2.06e-12	2.29e-10
ENSG00000162545.5	CAMK2N1	protein_coding	27.8076	2.30006	0.327337	7.02659	2.12e-12	2.35e-10
ENSG00000155980.10	KIF5A	protein_coding	49.9623	2.77329	0.395017	7.02067	2.21e-12	2.44e-10
ENSG00000181788.3	SIAH2	protein_coding	3453.03	1.05225	0.149876	7.02076	2.21e-12	2.44e-10
ENSG00000253549.4	RP11-317J10.2	antisense	46.9703	2.06919	0.295503	7.00227	2.52e-12	2.77e-10
ENSG00000115085.12	ZAP70	protein_coding	1823.95	1.90909	0.272673	7.00138	2.53e-12	2.77e-10
ENSG00000184205.13	TSPYL2	protein_coding	2300.5	1.27213	0.182135	6.98452	2.86e-12	3.12e-10
ENSG00000164047.4	CAMP	protein_coding	964.945	3.18449	0.456324	6.97857	2.98e-12	3.24e-10
ENSG00000186591.10	UBE2H	protein_coding	5051.35	1.26056	0.180694	6.97621	3.03e-12	3.29e-10
ENSG00000211785.1	TRAV12-1	TR_V_gene	17.9062	2.3341	0.3348	6.97162	3.13e-12	3.39e-10
ENSG00000081059.18	TCF7	protein_coding	2039.49	1.83634	0.263498	6.96909	3.19e-12	3.44e-10
ENSG00000070526.13	ST6GALNAC1	protein_coding	98.0849	2.70761	0.388941	6.9615	3.37e-12	3.61e-10
ENSG00000130830.13	MPP1	protein_coding	10076.7	1.11273	0.159838	6.96157	3.36e-12	3.61e-10
ENSG00000158828.5	PINK1	protein_coding	1146.71	1.2674	0.182298	6.95236	3.59e-12	3.84e-10
ENSG00000115414.17	FN1	protein_coding	1298.88	-2.55467	0.367589	-6.94981	3.66e-12	3.89e-10
ENSG00000164176.11	EDIL3	protein_coding	103.971	3.99273	0.574772	6.94663	3.74e-12	3.97e-10
ENSG00000111339.9	ART4	protein_coding	66.2716	3.03977	0.437941	6.94105	3.89e-12	4.12e-10
ENSG00000039068.17	CDH1	protein_coding	453.156	2.95122	0.425214	6.94056	3.91e-12	4.12e-10
ENSG00000152556.14	PFKM	protein_coding	554.44	1.41987	0.204609	6.93945	3.94e-12	4.14e-10
ENSG00000272502.1	RP11-713M15.2	antisense	78.3109	1.2301	0.177474	6.93115	4.17e-12	4.35e-10
ENSG00000135127.10	CCDC64	protein_coding	246.463	1.7254	0.24898	6.92989	4.21e-12	4.38e-10
ENSG00000198435.3	NRARP	protein_coding	209.209	2.30462	0.33278	6.92535	4.35e-12	4.5e-10
ENSG00000225323.1	Z84721.4	unprocessed_pseudogene	1.68733	3.43456	0.496762	6.9139	4.72e-12	4.87e-10
ENSG00000251095.5	RP11-115D19.1	antisense	9.107	2.29221	0.332321	6.89757	5.29e-12	5.45e-10
ENSG00000103740.8	ACSBG1	protein_coding	126.452	2.17663	0.315802	6.89239	5.49e-12	5.62e-10
ENSG00000269600.1	AC016629.3	antisense	14.0449	2.86953	0.4166	6.88797	5.66e-12	5.78e-10
ENSG00000256553.1	TRAV1-2	TR_V_gene	16.5321	2.24209	0.325679	6.88436	5.8e-12	5.89e-10
ENSG00000134539.15	KLRD1	protein_coding	705.413	2.16032	0.31388	6.88262	5.88e-12	5.94e-10
ENSG00000253154.1	CTA-392E5.1	lincRNA	17.5209	2.91006	0.423522	6.87111	6.37e-12	6.41e-10
ENSG00000149527.16	PLCH2	protein_coding	164.108	1.95969	0.285287	6.86918	6.46e-12	6.48e-10
ENSG00000152969.15	JAKMIP1	protein_coding	80.3576	2.17848	0.317473	6.86194	6.79e-12	6.79e-10
ENSG00000253982.1	CTD-2336O2.1	antisense	614.791	1.09773	0.160339	6.8463	7.58e-12	7.53e-10
ENSG00000105699.15	LSR	protein_coding	232.917	1.41519	0.206859	6.84135	7.84e-12	7.78e-10
ENSG00000134061.5	CD180	protein_coding	2486.86	-2.05745	0.300969	-6.8361	8.14e-12	8.05e-10
ENSG00000166401.12	SERPINB8	protein_coding	3385.8	-1.58206	0.231505	-6.83378	8.27e-12	8.15e-10
ENSG00000225528.1	RP3-370M22.8	sense_intronic	31.6179	1.809	0.26506	6.82486	8.8e-12	8.65e-10
ENSG00000146285.12	SCML4	protein_coding	224.618	2.03301	0.298367	6.81381	9.5e-12	9.26e-10
ENSG00000104936.16	DMPK	protein_coding	227.505	1.65592	0.243724	6.79425	1.09e-11	1.06e-09
ENSG00000125731.11	SH2D3A	protein_coding	176.391	1.42147	0.209413	6.78786	1.14e-11	1.1e-09
ENSG00000166289.5	PLEKHF1	protein_coding	200.801	1.46161	0.215399	6.78562	1.16e-11	1.11e-09
ENSG00000164509.12	IL31RA	protein_coding	140.301	-3.70055	0.54557	-6.78291	1.18e-11	1.13e-09
ENSG00000185168.5	LINC00482	lincRNA	246.56	-3.12367	0.460651	-6.781	1.19e-11	1.14e-09
ENSG00000211706.2	TRBV6-1	TR_V_gene	16.0191	2.13968	0.315848	6.7744	1.25e-11	1.19e-09
ENSG00000152078.8	TMEM56	protein_coding	468.368	3.07225	0.453576	6.77339	1.26e-11	1.2e-09
ENSG00000133026.11	MYH10	protein_coding	1160.51	1.8515	0.274183	6.75279	1.45e-11	1.37e-09
ENSG00000198934.4	MAGEE1	protein_coding	69.899	2.24295	0.33228	6.75019	1.48e-11	1.4e-09
ENSG00000253507.4	CTD-2501M5.1	lincRNA	7.15791	-5.56879	0.825088	-6.74933	1.49e-11	1.4e-09
ENSG00000150687.10	PRSS23	protein_coding	159.529	2.13169	0.316109	6.74351	1.55e-11	1.45e-09
ENSG00000075340.21	ADD2	protein_coding	2397.8	2.52509	0.375058	6.73253	1.67e-11	1.56e-09
ENSG00000170180.18	GYPA	protein_coding	886.893	3.11297	0.462585	6.72951	1.7e-11	1.59e-09
ENSG00000211792.2	TRAV14DV4	TR_V_gene	23.1636	2.1385	0.318152	6.72163	1.8e-11	1.68e-09
ENSG00000276557.1	TRBV18	TR_V_gene	21.4555	2.24563	0.334377	6.71585	1.87e-11	1.73e-09
ENSG00000130227.15	XPO7	protein_coding	7750.96	1.04712	0.15594	6.71487	1.88e-11	1.74e-09
ENSG00000113263.11	ITK	protein_coding	1069.35	1.95392	0.29138	6.70574	2e-11	1.85e-09
ENSG00000007968.6	E2F2	protein_coding	1844.13	1.61644	0.241109	6.70419	2.03e-11	1.86e-09
ENSG00000211789.2	TRAV12-2	TR_V_gene	30.8978	2.28753	0.341653	6.69548	2.15e-11	1.97e-09
ENSG00000235576.1	AC092580.4	lincRNA	16.0506	2.25496	0.336836	6.69456	2.16e-11	1.98e-09
ENSG00000119042.15	SATB2	protein_coding	167.118	-2.47855	0.370318	-6.69305	2.19e-11	2e-09
ENSG00000134376.13	CRB1	protein_coding	11.3472	2.08921	0.313756	6.6587	2.76e-11	2.51e-09
ENSG00000211891.5	IGHE	IG_C_gene	30.3601	2.57425	0.386911	6.65334	2.87e-11	2.6e-09
ENSG00000170989.8	S1PR1	protein_coding	1066.86	2.00434	0.301808	6.64113	3.11e-11	2.81e-09
ENSG00000211793.2	TRAV9-2	TR_V_gene	15.187	2.08365	0.314051	6.63475	3.25e-11	2.93e-09
ENSG00000181195.9	PENK	protein_coding	21.602	-3.80375	0.57336	-6.63414	3.26e-11	2.93e-09
ENSG00000116299.15	KIAA1324	protein_coding	111.056	2.05344	0.309917	6.62576	3.45e-11	3.09e-09
ENSG00000182272.10	B4GALNT4	protein_coding	50.0201	2.68907	0.405919	6.62465	3.48e-11	3.1e-09
ENSG00000229093.1	OR51AB1P	unprocessed_pseudogene	2.08713	2.71204	0.409435	6.62385	3.5e-11	3.11e-09
ENSG00000082458.10	DLG3	protein_coding	187.182	2.12811	0.321458	6.62017	3.59e-11	3.18e-09
ENSG00000273796.1	LL21NC02-21A1.1	lincRNA	2.83332	3.51103	0.530713	6.61568	3.7e-11	3.25e-09
ENSG00000224259.4	LINC01133	lincRNA	60.499	2.85813	0.432026	6.61564	3.7e-11	3.25e-09
ENSG00000116106.10	EPHA4	protein_coding	112.066	2.05255	0.31029	6.61492	3.72e-11	3.26e-09
ENSG00000189157.12	FAM47E	protein_coding	74.3222	-2.32084	0.351489	-6.60286	4.03e-11	3.52e-09
ENSG00000113088.5	GZMK	protein_coding	255.318	1.91722	0.290539	6.59883	4.14e-11	3.6e-09
ENSG00000196188.9	CTSE	protein_coding	198.537	2.81098	0.426106	6.5969	4.2e-11	3.64e-09
ENSG00000234068.5	PAGE2	protein_coding	1.99661	2.43861	0.369735	6.59557	4.24e-11	3.67e-09
ENSG00000275791.1	TRBV10-3	TR_V_gene	20.9537	2.13031	0.32306	6.59417	4.28e-11	3.68e-09
ENSG00000090554.11	FLT3LG	protein_coding	101.423	1.15636	0.175446	6.59099	4.37e-11	3.75e-09
ENSG00000138119.15	MYOF	protein_coding	2318.46	-2.48374	0.376888	-6.59012	4.39e-11	3.77e-09
ENSG00000221957.7	KIR2DS4	polymorphic_pseudogene	49.7701	2.47807	0.376075	6.58928	4.42e-11	3.78e-09
ENSG00000162510.5	MATN1	protein_coding	24.5509	1.53443	0.232966	6.58647	4.5e-11	3.84e-09
ENSG00000167889.11	MGAT5B	protein_coding	32.5027	2.3951	0.364326	6.57406	4.9e-11	4.15e-09
ENSG00000234883.3	MIR155HG	lincRNA	372.501	-1.59889	0.243444	-6.56779	5.11e-11	4.32e-09
ENSG00000196116.7	TDRD7	protein_coding	1706.5	-1.10294	0.168146	-6.55943	5.4e-11	4.56e-09
ENSG00000204475.8	NCR3	protein_coding	110.332	1.65441	0.252387	6.55505	5.56e-11	4.68e-09
ENSG00000147234.9	FRMPD3	protein_coding	29.3572	2.22484	0.339673	6.54993	5.76e-11	4.77e-09
ENSG00000160856.19	FCRL3	protein_coding	379.027	1.93317	0.29509	6.55111	5.71e-11	4.77e-09
ENSG00000119636.14	CCDC176	protein_coding	232.061	1.14019	0.174073	6.55005	5.75e-11	4.77e-09
ENSG00000080200.8	CRYBG3	protein_coding	766.243	-2.12787	0.32486	-6.5501	5.75e-11	4.77e-09
ENSG00000187554.10	TLR5	protein_coding	496.161	-2.24418	0.342526	-6.55187	5.68e-11	4.77e-09
ENSG00000244682.6	FCGR2C	polymorphic_pseudogene	1040.54	-2.47166	0.377271	-6.55142	5.7e-11	4.77e-09
ENSG00000158258.14	CLSTN2	protein_coding	234.125	-3.42911	0.523515	-6.55017	5.75e-11	4.77e-09
ENSG00000196511.12	TPK1	protein_coding	493.669	-1.1243	0.171739	-6.54653	5.89e-11	4.87e-09
ENSG00000117560.7	FASLG	protein_coding	34.6437	2.27	0.34677	6.54612	5.91e-11	4.87e-09
ENSG00000106546.11	AHR	protein_coding	8798.02	-1.65307	0.252608	-6.54403	5.99e-11	4.92e-09
ENSG00000225938.1	RP4-575N6.4	antisense	7.02106	2.76806	0.423667	6.53357	6.42e-11	5.27e-09
ENSG00000211801.3	TRAV21	TR_V_gene	16.1075	2.06326	0.315985	6.52961	6.59e-11	5.4e-09
ENSG00000115993.10	TRAK2	protein_coding	4402.23	1.12961	0.173138	6.52431	6.83e-11	5.58e-09
ENSG00000235105.1	RP11-329A14.1	processed_pseudogene	20.822	1.44921	0.222465	6.51431	7.3e-11	5.93e-09
ENSG00000166046.9	TCP11L2	protein_coding	1236.9	1.2585	0.193276	6.5114	7.45e-11	6.02e-09
ENSG00000237254.2	TRBV30	TR_V_gene	13.1794	2.26555	0.348065	6.50901	7.56e-11	6.09e-09
ENSG00000211787.1	TRAV8-3	TR_V_gene	24.107	2.01799	0.310034	6.50893	7.57e-11	6.09e-09
ENSG00000211799.3	TRAV19	TR_V_gene	20.4852	2.22403	0.342391	6.49559	8.27e-11	6.63e-09
ENSG00000224652.1	LINC00885	lincRNA	8.97924	2.33647	0.360569	6.47995	9.18e-11	7.29e-09
ENSG00000104313.16	EYA1	protein_coding	47.8337	3.33156	0.514828	6.4712	9.72e-11	7.7e-09
ENSG00000104765.13	BNIP3L	protein_coding	9246.78	1.19046	0.18421	6.46252	1.03e-10	8.12e-09
ENSG00000143185.3	XCL2	protein_coding	34.4086	1.96203	0.303678	6.46089	1.04e-10	8.19e-09
ENSG00000207101.1	Y_RNA	misc_RNA	2.21218	3.36969	0.521998	6.45537	1.08e-10	8.48e-09
ENSG00000111796.3	KLRB1	protein_coding	436.322	1.72887	0.26808	6.44907	1.13e-10	8.78e-09
ENSG00000048140.16	TSPAN17	protein_coding	1911.05	1.15781	0.17962	6.44587	1.15e-10	8.94e-09
ENSG00000182263.12	FIGN	protein_coding	16.8446	4.7132	0.732016	6.43866	1.21e-10	9.36e-09
ENSG00000268041.1	CTD-2575K13.6	transcribed_unprocessed_pseudogene	33.3209	1.77491	0.275939	6.43224	1.26e-10	9.74e-09
ENSG00000211804.3	TRDV1	TR_V_gene	13.8851	2.43629	0.379223	6.42441	1.32e-10	1.02e-08
ENSG00000027869.10	SH2D2A	protein_coding	310.242	1.56313	0.243498	6.41948	1.37e-10	1.05e-08
ENSG00000204314.9	PRRT1	protein_coding	98.1088	1.21561	0.189531	6.41375	1.42e-10	1.09e-08
ENSG00000249437.6	NAIP	protein_coding	875.454	-1.60828	0.25112	-6.40445	1.51e-10	1.15e-08
ENSG00000275743.1	TRBV14	TR_V_gene	18.1988	2.14442	0.335011	6.40106	1.54e-10	1.18e-08
ENSG00000107789.14	MINPP1	protein_coding	1247.21	1.55945	0.24375	6.39774	1.58e-10	1.2e-08
ENSG00000174482.9	LINGO2	protein_coding	11.0221	3.41884	0.535043	6.38986	1.66e-10	1.26e-08
ENSG00000106327.11	TFR2	protein_coding	1787.94	1.84011	0.288029	6.38862	1.67e-10	1.27e-08
ENSG00000211713.3	TRBV6-4	TR_V_gene	7.20808	2.36303	0.369977	6.38698	1.69e-10	1.28e-08
ENSG00000189430.11	NCR1	protein_coding	101.462	2.05564	0.321839	6.38718	1.69e-10	1.28e-08
ENSG00000241570.7	PAQR9-AS1	antisense	14.5912	2.82279	0.442238	6.38295	1.74e-10	1.3e-08
ENSG00000211710.3	TRBV4-1	TR_V_gene	22.6457	2.03364	0.318613	6.38277	1.74e-10	1.3e-08
ENSG00000116675.14	DNAJC6	protein_coding	649.047	2.2908	0.358946	6.38201	1.75e-10	1.3e-08
ENSG00000166394.13	CYB5R2	protein_coding	83.5383	-3.22661	0.505797	-6.37925	1.78e-10	1.33e-08
ENSG00000174951.9	FUT1	protein_coding	104.362	2.13817	0.335362	6.37571	1.82e-10	1.35e-08
ENSG00000080819.5	CPOX	protein_coding	1706.3	1.30044	0.204181	6.36905	1.9e-10	1.41e-08
ENSG00000054277.11	OPN3	protein_coding	588.113	-1.02918	0.161607	-6.36844	1.91e-10	1.41e-08
ENSG00000172346.13	CSDC2	protein_coding	8.60082	2.98764	0.469837	6.35888	2.03e-10	1.49e-08
ENSG00000027697.11	IFNGR1	protein_coding	4369.62	-1.12644	0.177314	-6.3528	2.11e-10	1.55e-08
ENSG00000172594.11	SMPDL3A	protein_coding	218.972	-2.87385	0.452793	-6.34694	2.2e-10	1.6e-08
ENSG00000085733.14	CTTN	protein_coding	362.954	2.3576	0.37212	6.33559	2.36e-10	1.72e-08
ENSG00000171401.13	KRT13	protein_coding	32.7174	3.24811	0.516624	6.28718	3.23e-10	2.34e-08
ENSG00000234456.6	MAGI2-AS3	processed_transcript	123.432	3.5044	0.557641	6.28432	3.29e-10	2.38e-08
ENSG00000121104.6	FAM117A	protein_coding	8496.91	1.23059	0.195957	6.2799	3.39e-10	2.44e-08
ENSG00000205269.5	TMEM170B	protein_coding	4418.86	-1.60156	0.255333	-6.27246	3.55e-10	2.53e-08
ENSG00000079215.12	SLC1A3	protein_coding	441.518	-1.91805	0.305781	-6.27261	3.55e-10	2.53e-08
ENSG00000142173.13	COL6A2	protein_coding	1144.92	2.41568	0.385496	6.26641	3.69e-10	2.62e-08
ENSG00000134243.10	SORT1	protein_coding	5090.18	-1.93525	0.309113	-6.26064	3.83e-10	2.71e-08
ENSG00000179588.7	ZFPM1	protein_coding	1209.67	1.37415	0.219589	6.25782	3.9e-10	2.75e-08
ENSG00000242173.7	ARHGDIG	protein_coding	5.62117	2.14247	0.342465	6.25602	3.95e-10	2.78e-08
ENSG00000148346.10	LCN2	protein_coding	1529.53	2.59425	0.414798	6.25426	3.99e-10	2.8e-08
ENSG00000198574.5	SH2D1B	protein_coding	164.174	2.16147	0.345604	6.25417	4e-10	2.8e-08
ENSG00000096433.9	ITPR3	protein_coding	1147.96	1.76684	0.282807	6.24753	4.17e-10	2.91e-08
ENSG00000180509.10	KCNE1	protein_coding	272.507	-2.08444	0.333986	-6.2411	4.35e-10	3.03e-08
ENSG00000211750.2	TRBV24-1	TR_V_gene	12.9704	2.06458	0.330917	6.23898	4.4e-10	3.06e-08
ENSG00000103342.11	GSPT1	protein_coding	12568	1.23123	0.197394	6.23741	4.45e-10	3.08e-08
ENSG00000157734.12	SNX22	protein_coding	413.261	1.24307	0.199537	6.22975	4.67e-10	3.22e-08
ENSG00000256020.1	RP5-1154L15.2	sense_intronic	5.86796	2.45539	0.394177	6.22916	4.69e-10	3.23e-08
ENSG00000203896.8	LIME1	protein_coding	114.686	1.0641	0.170974	6.22373	4.85e-10	3.34e-08
ENSG00000126860.10	EVI2A	protein_coding	2731.35	-1.17807	0.189326	-6.22245	4.89e-10	3.35e-08
ENSG00000117595.9	IRF6	protein_coding	110.65	2.82753	0.454682	6.21869	5.01e-10	3.42e-08
ENSG00000137462.6	TLR2	protein_coding	4727.67	-1.34495	0.216274	-6.21872	5.01e-10	3.42e-08
ENSG00000196405.11	EVL	protein_coding	5606.25	1.12909	0.181655	6.21557	5.11e-10	3.48e-08
ENSG00000267735.1	CTD-2265O21.7	antisense	10.0362	1.6873	0.271507	6.21457	5.15e-10	3.49e-08
ENSG00000214049.6	UCA1	processed_transcript	109.142	2.71364	0.436749	6.21327	5.19e-10	3.52e-08
ENSG00000138311.14	ZNF365	protein_coding	22.3853	2.17696	0.350513	6.21079	5.27e-10	3.56e-08
ENSG00000079156.15	OSBPL6	protein_coding	91.7504	2.93113	0.471979	6.2103	5.29e-10	3.56e-08
ENSG00000160460.14	SPTBN4	protein_coding	28.3016	1.807	0.291172	6.20594	5.44e-10	3.66e-08
ENSG00000125462.15	C1orf61	protein_coding	16.3857	2.29695	0.370286	6.20317	5.53e-10	3.71e-08
ENSG00000136929.11	HEMGN	protein_coding	1823.86	2.31015	0.37272	6.19808	5.72e-10	3.82e-08
ENSG00000181215.11	C4orf50	protein_coding	10.8884	2.20509	0.355866	6.1964	5.78e-10	3.85e-08
ENSG00000211800.3	TRAV20	TR_V_gene	10.6563	2.1958	0.35459	6.1925	5.92e-10	3.94e-08
ENSG00000154122.11	ANKH	protein_coding	1683.09	1.40392	0.226919	6.18687	6.14e-10	4.06e-08
ENSG00000187918.4	OR51I2	protein_coding	1.62415	3.4113	0.551701	6.18323	6.28e-10	4.14e-08
ENSG00000125900.11	SIRPD	protein_coding	93.9488	-2.54247	0.411574	-6.17744	6.51e-10	4.29e-08
ENSG00000231992.1	RP11-57H12.2	sense_intronic	2.99882	3.31227	0.536752	6.17096	6.79e-10	4.46e-08
ENSG00000070190.11	DAPP1	protein_coding	2019.05	-1.09252	0.177074	-6.16984	6.84e-10	4.48e-08
ENSG00000127951.5	FGL2	protein_coding	8424.92	-2.32848	0.377419	-6.16948	6.85e-10	4.49e-08
ENSG00000105613.8	MAST1	protein_coding	82.315	1.69002	0.274468	6.15745	7.39e-10	4.8e-08
ENSG00000135678.10	CPM	protein_coding	1049.46	-2.20128	0.357503	-6.15737	7.4e-10	4.8e-08
ENSG00000279908.1	RP11-325I22.3	TEC	44.834	1.71278	0.278271	6.1551	7.5e-10	4.86e-08
ENSG00000163435.14	ELF3	protein_coding	74.6303	1.60056	0.260141	6.15267	7.62e-10	4.92e-08
ENSG00000166928.9	MS4A14	protein_coding	670.779	-2.25234	0.366086	-6.15248	7.63e-10	4.92e-08
ENSG00000149573.7	MPZL2	protein_coding	129.463	-2.3526	0.382402	-6.15216	7.64e-10	4.92e-08
ENSG00000144366.14	GULP1	protein_coding	12.4444	4.25229	0.691735	6.14728	7.88e-10	5.06e-08
ENSG00000242324.1	RP4-576H24.2	unprocessed_pseudogene	61.2668	-2.52934	0.41147	-6.14709	7.89e-10	5.06e-08
ENSG00000090382.5	LYZ	protein_coding	305712	-2.01415	0.328001	-6.14068	8.22e-10	5.26e-08
ENSG00000101842.12	VSIG1	protein_coding	53.313	1.98944	0.324185	6.13675	8.42e-10	5.38e-08
ENSG00000109255.10	NMU	protein_coding	17.482	2.59269	0.422564	6.13563	8.48e-10	5.41e-08
ENSG00000143333.6	RGS16	protein_coding	87.8061	2.33665	0.380868	6.13506	8.51e-10	5.42e-08
ENSG00000181847.10	TIGIT	protein_coding	194.818	1.6435	0.268066	6.13094	8.74e-10	5.55e-08
ENSG00000223552.1	RP11-24F11.2	antisense	66.1076	1.89163	0.30856	6.1305	8.76e-10	5.56e-08
ENSG00000230615.5	RP5-1198O20.4	lincRNA	58.1084	1.73763	0.283467	6.12993	8.79e-10	5.57e-08
ENSG00000254972.1	RP11-167J8.3	lincRNA	3.17947	3.32506	0.543094	6.12244	9.22e-10	5.81e-08
ENSG00000185800.10	DMWD	protein_coding	387.557	1.46731	0.239752	6.1201	9.35e-10	5.88e-08
ENSG00000204949.7	FAM83A-AS1	antisense	13.5117	2.883	0.471261	6.11762	9.5e-10	5.96e-08
ENSG00000137648.15	TMPRSS4	protein_coding	16.8719	2.05882	0.337009	6.10908	1e-09	6.28e-08
ENSG00000196914.7	ARHGEF12	protein_coding	2623.22	1.83917	0.301118	6.1078	1.01e-09	6.32e-08
ENSG00000151490.12	PTPRO	protein_coding	248.338	-1.72215	0.282295	-6.10052	1.06e-09	6.59e-08
ENSG00000236213.1	AC006369.2	antisense	10.568	2.09048	0.342718	6.0997	1.06e-09	6.61e-08
ENSG00000241399.5	CD302	protein_coding	2462.5	-1.04481	0.171379	-6.09649	1.08e-09	6.73e-08
ENSG00000178562.16	CD28	protein_coding	441.326	2.04597	0.335901	6.09099	1.12e-09	6.95e-08
ENSG00000072401.13	UBE2D1	protein_coding	1259.43	-1.09656	0.180122	-6.08786	1.14e-09	7.08e-08
ENSG00000244952.2	RP11-1000B6.5	lincRNA	17.2437	-1.00651	0.165484	-6.08221	1.19e-09	7.32e-08
ENSG00000036448.8	MYOM2	protein_coding	353.037	1.93226	0.317806	6.08	1.2e-09	7.39e-08
ENSG00000225217.1	HSPA7	unprocessed_pseudogene	586.34	-2.42823	0.399498	-6.0782	1.22e-09	7.46e-08
ENSG00000166927.11	MS4A7	protein_coding	2962.6	-1.91516	0.315115	-6.07765	1.22e-09	7.48e-08
ENSG00000127831.9	VIL1	protein_coding	19.2488	1.99129	0.328047	6.07013	1.28e-09	7.82e-08
ENSG00000275294.3	RP11-428O18.6	lincRNA	49.7199	1.67893	0.27664	6.06898	1.29e-09	7.86e-08
ENSG00000166073.7	GPR176	protein_coding	36.7427	2.2474	0.370515	6.0656	1.31e-09	8e-08
ENSG00000140575.11	IQGAP1	protein_coding	24787.2	-1.06137	0.174994	-6.06518	1.32e-09	8.01e-08
ENSG00000117322.15	CR2	protein_coding	47.6001	1.68911	0.278841	6.05762	1.38e-09	8.38e-08
ENSG00000111199.9	TRPV4	protein_coding	49.065	-2.9854	0.492876	-6.05711	1.39e-09	8.39e-08
ENSG00000120262.9	CCDC170	protein_coding	133.494	-2.60196	0.429724	-6.05497	1.4e-09	8.48e-08
ENSG00000136943.9	CTSV	protein_coding	48.0509	-3.3207	0.548788	-6.05096	1.44e-09	8.67e-08
ENSG00000205403.11	CFI	protein_coding	104.494	3.39174	0.561158	6.04418	1.5e-09	9.03e-08
ENSG00000280135.1	RP1-47M23.3	TEC	99.2882	1.9853	0.328648	6.04081	1.53e-09	9.21e-08
ENSG00000134545.12	KLRC1	protein_coding	42.5734	2.25296	0.373303	6.03521	1.59e-09	9.5e-08
ENSG00000127585.10	FBXL16	protein_coding	85.4054	1.44728	0.239824	6.03474	1.59e-09	9.51e-08
ENSG00000138669.8	PRKG2	protein_coding	163.285	3.17727	0.526722	6.03215	1.62e-09	9.64e-08
ENSG00000135045.6	C9orf40	protein_coding	310.161	1.11732	0.185233	6.03198	1.62e-09	9.64e-08
ENSG00000169439.10	SDC2	protein_coding	54.7137	-2.47697	0.410759	-6.03024	1.64e-09	9.73e-08
ENSG00000184545.9	DUSP8	protein_coding	194.498	2.13471	0.354105	6.02846	1.66e-09	9.82e-08
ENSG00000119686.8	FLVCR2	protein_coding	510.047	-1.61761	0.268697	-6.02023	1.74e-09	1.03e-07
ENSG00000233029.3	RP11-439A17.9	antisense	36.7171	-1.63131	0.270978	-6.02007	1.74e-09	1.03e-07
ENSG00000181634.7	TNFSF15	protein_coding	36.0561	-2.08037	0.345673	-6.01832	1.76e-09	1.04e-07
ENSG00000130300.7	PLVAP	protein_coding	170.664	2.09621	0.348374	6.01711	1.78e-09	1.04e-07
ENSG00000255666.4	RP11-867G2.6	lincRNA	5.43453	-4.01266	0.666893	-6.01695	1.78e-09	1.04e-07
ENSG00000211797.2	TRAV17	TR_V_gene	19.5366	2.04949	0.340727	6.01505	1.8e-09	1.05e-07
ENSG00000233850.1	AC103563.8	antisense	5.26987	2.48082	0.412512	6.01393	1.81e-09	1.06e-07
ENSG00000182287.12	AP1S2	protein_coding	4804.22	-1.15657	0.192382	-6.01181	1.83e-09	1.07e-07
ENSG00000275993.2	CH507-42P11.8	protein_coding	641.395	1.94019	0.322999	6.00681	1.89e-09	1.1e-07
ENSG00000143365.15	RORC	protein_coding	37.3491	1.85168	0.308722	5.99788	2e-09	1.16e-07
ENSG00000139193.3	CD27	protein_coding	211.747	1.43049	0.23858	5.99582	2.02e-09	1.17e-07
ENSG00000162894.10	FAIM3	protein_coding	1278.65	1.38349	0.230742	5.99584	2.02e-09	1.17e-07
ENSG00000225744.1	AC017002.4	lincRNA	2.15379	-3.28652	0.548301	-5.99401	2.05e-09	1.18e-07
ENSG00000178695.5	KCTD12	protein_coding	5741.21	-2.15744	0.360158	-5.99026	2.1e-09	1.21e-07
ENSG00000211807.3	TRAV26-1	TR_V_gene	15.8216	2.18149	0.364295	5.98824	2.12e-09	1.22e-07
ENSG00000196132.10	MYT1	protein_coding	38.1247	2.32205	0.387849	5.98701	2.14e-09	1.22e-07
ENSG00000123405.12	NFE2	protein_coding	8944.06	1.15572	0.193171	5.98292	2.19e-09	1.25e-07
ENSG00000175471.18	MCTP1	protein_coding	2470.74	-1.1697	0.19553	-5.98218	2.2e-09	1.25e-07
ENSG00000221031.1	CoTC_ribozyme	ribozyme	1.86061	2.51222	0.420516	5.97414	2.31e-09	1.31e-07
ENSG00000069702.9	TGFBR3	protein_coding	516.109	1.88696	0.316084	5.96979	2.38e-09	1.34e-07
ENSG00000272320.1	RP11-506K6.4	antisense	4.84706	2.34157	0.392495	5.96586	2.43e-09	1.37e-07
ENSG00000230246.6	SPATA31C1	transcribed_unprocessed_pseudogene	8.73093	3.07181	0.515991	5.95321	2.63e-09	1.48e-07
ENSG00000151726.12	ACSL1	protein_coding	8348.93	-1.34614	0.226137	-5.95276	2.64e-09	1.48e-07
ENSG00000135378.3	PRRG4	protein_coding	1431.82	-1.24748	0.209751	-5.94742	2.72e-09	1.52e-07
ENSG00000172348.13	RCAN2	protein_coding	12.1727	2.28545	0.384491	5.94408	2.78e-09	1.55e-07
ENSG00000100012.10	SEC14L3	protein_coding	21.1821	2.36315	0.398223	5.93424	2.95e-09	1.63e-07
ENSG00000211745.3	TRBV4-2	TR_V_gene	30.6626	2.23931	0.37735	5.93431	2.95e-09	1.63e-07
ENSG00000156206.12	C15orf26	protein_coding	76.1292	2.41745	0.407915	5.92637	3.1e-09	1.71e-07
ENSG00000198019.11	FCGR1B	protein_coding	303.842	-1.72485	0.291056	-5.92616	3.1e-09	1.71e-07
ENSG00000211796.1	TRAV16	TR_V_gene	10.3274	2.40579	0.405994	5.92568	3.11e-09	1.71e-07
ENSG00000233387.1	RP11-342D11.3	lincRNA	4.9779	2.84857	0.480815	5.92446	3.13e-09	1.72e-07
ENSG00000198719.8	DLL1	protein_coding	103.821	2.44267	0.41236	5.92363	3.15e-09	1.73e-07
ENSG00000248503.2	RP5-1000K24.2	transcribed_processed_pseudogene	84.1901	1.10256	0.186132	5.92356	3.15e-09	1.73e-07
ENSG00000147570.8	DNAJC5B	protein_coding	31.2706	-2.20305	0.372091	-5.92072	3.21e-09	1.75e-07
ENSG00000266401.1	RP11-874J12.4	antisense	9.42172	1.90174	0.321309	5.91871	3.24e-09	1.77e-07
ENSG00000182107.6	TMEM30B	protein_coding	40.5126	2.02059	0.34208	5.90678	3.49e-09	1.9e-07
ENSG00000185615.14	PDIA2	protein_coding	11.7965	1.88237	0.319438	5.89276	3.8e-09	2.06e-07
ENSG00000140009.17	ESR2	protein_coding	53.5239	2.16456	0.367541	5.8893	3.88e-09	2.1e-07
ENSG00000279220.1	GPR1-AS	processed_transcript	4.04711	3.01523	0.512045	5.8886	3.89e-09	2.1e-07
ENSG00000168646.11	AXIN2	protein_coding	45.9679	1.86888	0.31767	5.8831	4.03e-09	2.17e-07
ENSG00000241657.1	TRBV11-2	lincRNA	15.4507	1.71899	0.292821	5.87044	4.35e-09	2.32e-07
ENSG00000133816.12	MICAL2	protein_coding	3926.73	1.44082	0.245656	5.86521	4.49e-09	2.39e-07
ENSG00000163508.11	EOMES	protein_coding	174.124	1.8451	0.31466	5.86378	4.52e-09	2.41e-07
ENSG00000140403.11	DNAJA4	protein_coding	2010.32	1.2988	0.221548	5.86242	4.56e-09	2.43e-07
ENSG00000120337.8	TNFSF18	protein_coding	5.46457	2.35741	0.402267	5.8603	4.62e-09	2.46e-07
ENSG00000110077.13	MS4A6A	protein_coding	6784.38	-2.03056	0.346919	-5.85314	4.82e-09	2.55e-07
ENSG00000126353.3	CCR7	protein_coding	569.136	1.7663	0.301995	5.84875	4.95e-09	2.62e-07
ENSG00000227188.1	MGAT3-AS1	antisense	4.64144	2.30136	0.393756	5.84465	5.08e-09	2.68e-07
ENSG00000085831.14	TTC39A	protein_coding	69.1413	1.47138	0.251998	5.83886	5.26e-09	2.77e-07
ENSG00000271605.4	MILR1	protein_coding	1439.77	-1.23147	0.210913	-5.83874	5.26e-09	2.77e-07
ENSG00000259498.1	RP11-244F12.3	antisense	6.61468	2.80918	0.481165	5.83829	5.27e-09	2.77e-07
ENSG00000135677.9	GNS	protein_coding	12464.5	-1.03263	0.176875	-5.83818	5.28e-09	2.77e-07
ENSG00000144485.9	HES6	protein_coding	443.852	1.82858	0.313841	5.82645	5.66e-09	2.96e-07
ENSG00000147689.15	FAM83A	protein_coding	417.535	2.99475	0.514181	5.82431	5.73e-09	2.99e-07
ENSG00000145819.14	ARHGAP26	protein_coding	3825.15	-1.07998	0.185462	-5.82321	5.77e-09	3.01e-07
ENSG00000088387.16	DOCK9	protein_coding	461.73	1.86151	0.319706	5.82255	5.8e-09	3.02e-07
ENSG00000211795.3	TRAV8-6	TR_V_gene	17.0796	2.17816	0.374925	5.80959	6.26e-09	3.25e-07
ENSG00000162105.15	SHANK2	protein_coding	11.5387	2.21042	0.380529	5.80881	6.29e-09	3.25e-07
ENSG00000088899.13	LZTS3	protein_coding	112.845	1.57953	0.271916	5.80888	6.29e-09	3.25e-07
ENSG00000119547.5	ONECUT2	protein_coding	21.076	-3.31119	0.570319	-5.80586	6.4e-09	3.31e-07
ENSG00000248290.1	TNXA	unprocessed_pseudogene	8.3324	1.93323	0.333029	5.80498	6.44e-09	3.32e-07
ENSG00000003249.12	DBNDD1	protein_coding	50.5804	1.90589	0.328539	5.8011	6.59e-09	3.39e-07
ENSG00000277839.1	AC113133.2	miRNA	1.76798	3.65033	0.629516	5.79863	6.69e-09	3.44e-07
ENSG00000182389.17	CACNB4	protein_coding	575.623	-1.98469	0.342865	-5.78855	7.1e-09	3.63e-07
ENSG00000167360.4	OR51Q1	protein_coding	2.11759	2.77954	0.480237	5.78785	7.13e-09	3.64e-07
ENSG00000211779.3	TRAV5	TR_V_gene	8.81419	1.95694	0.338205	5.78626	7.2e-09	3.67e-07
ENSG00000102524.10	TNFSF13B	protein_coding	3885.91	-1.3939	0.240904	-5.78611	7.2e-09	3.67e-07
ENSG00000233609.3	RP11-62H7.2	transcribed_processed_pseudogene	7.09487	2.18946	0.378509	5.78443	7.28e-09	3.7e-07
ENSG00000211794.3	TRAV12-3	TR_V_gene	20.8677	2.04053	0.352845	5.78307	7.33e-09	3.72e-07
ENSG00000211784.2	TRAV10	TR_V_gene	5.44842	2.06662	0.357381	5.7827	7.35e-09	3.72e-07
ENSG00000184698.4	OR51M1	protein_coding	1.69011	2.48653	0.430034	5.78218	7.37e-09	3.73e-07
ENSG00000225079.2	FTH1P22	processed_pseudogene	13.2564	2.12081	0.367086	5.77743	7.59e-09	3.83e-07
ENSG00000211716.2	TRBV9	TR_V_gene	28.4898	1.66367	0.287984	5.77695	7.61e-09	3.84e-07
ENSG00000021826.13	CPS1	protein_coding	17.3414	2.42034	0.419367	5.7714	7.86e-09	3.95e-07
ENSG00000277089.3	AC069363.1	antisense	8.63037	2.18775	0.379162	5.76996	7.93e-09	3.98e-07
ENSG00000249667.1	LINC01259	lincRNA	6.26463	2.4156	0.418712	5.76911	7.97e-09	4e-07
ENSG00000147894.13	C9orf72	protein_coding	2452.2	-1.33896	0.232122	-5.76837	8e-09	4e-07
ENSG00000237702.2	TRBV3-1	TR_V_gene	35.1753	1.87029	0.324253	5.76801	8.02e-09	4e-07
ENSG00000164849.8	GPR146	protein_coding	86.2874	1.67087	0.289846	5.76471	8.18e-09	4.07e-07
ENSG00000258168.4	RP11-588H23.3	antisense	83.8106	-3.03421	0.527197	-5.75535	8.65e-09	4.28e-07
ENSG00000138083.4	SIX3	protein_coding	54.5783	4.6318	0.807419	5.73655	9.66e-09	4.76e-07
ENSG00000170500.11	LONRF2	protein_coding	59.0455	2.4326	0.424089	5.73607	9.69e-09	4.77e-07
ENSG00000115641.17	FHL2	protein_coding	261.894	1.92303	0.335811	5.7265	1.03e-08	5e-07
ENSG00000166278.13	C2	protein_coding	584.196	-2.5506	0.445535	-5.7248	1.04e-08	5.05e-07
ENSG00000181001.1	OR52N1	protein_coding	3.35269	3.33912	0.583564	5.72194	1.05e-08	5.12e-07
ENSG00000150540.12	HNMT	protein_coding	632.486	-2.5598	0.447814	-5.71621	1.09e-08	5.28e-07
ENSG00000254254.4	RP11-17A4.2	antisense	7.53026	-2.71986	0.475897	-5.71523	1.1e-08	5.3e-07
ENSG00000269243.1	CTD-2231E14.8	antisense	468.067	-1.83724	0.321508	-5.71445	1.1e-08	5.32e-07
ENSG00000167359.8	OR51I1	protein_coding	2.35129	3.13321	0.548489	5.71244	1.11e-08	5.37e-07
ENSG00000221988.11	PPT2	protein_coding	627.753	1.0549	0.184695	5.71158	1.12e-08	5.39e-07
ENSG00000140416.18	TPM1	protein_coding	1105.89	1.52452	0.267157	5.70647	1.15e-08	5.54e-07
ENSG00000099204.17	ABLIM1	protein_coding	3241.03	1.6931	0.296773	5.70504	1.16e-08	5.58e-07
ENSG00000168685.13	IL7R	protein_coding	2260.22	1.69634	0.29739	5.70409	1.17e-08	5.61e-07
ENSG00000156475.17	PPP2R2B	protein_coding	83.0909	1.73393	0.304523	5.69393	1.24e-08	5.93e-07
ENSG00000089012.13	SIRPG	protein_coding	138.738	1.60175	0.281304	5.69402	1.24e-08	5.93e-07
ENSG00000196664.4	TLR7	protein_coding	636.598	-2.30965	0.405695	-5.69308	1.25e-08	5.95e-07
ENSG00000112276.12	BVES	protein_coding	49.3748	-4.0692	0.715004	-5.69116	1.26e-08	6.01e-07
ENSG00000152463.13	OLAH	protein_coding	24.9233	-3.55154	0.624161	-5.6901	1.27e-08	6.04e-07
ENSG00000130787.12	HIP1R	protein_coding	997.947	1.19861	0.210697	5.68878	1.28e-08	6.08e-07
ENSG00000215788.8	TNFRSF25	protein_coding	718.578	1.43223	0.251886	5.68602	1.3e-08	6.17e-07
ENSG00000164483.15	SAMD3	protein_coding	250.888	1.71041	0.3009	5.6843	1.31e-08	6.23e-07
ENSG00000139344.6	AMDHD1	protein_coding	50.8368	-1.55313	0.273325	-5.68238	1.33e-08	6.28e-07
ENSG00000071909.17	MYO3B	protein_coding	11.2341	2.45794	0.433123	5.67493	1.39e-08	6.55e-07
ENSG00000185862.6	EVI2B	protein_coding	12089.4	-1.22924	0.216707	-5.67235	1.41e-08	6.64e-07
ENSG00000086300.14	SNX10	protein_coding	2330.53	-1.39306	0.245613	-5.67176	1.41e-08	6.65e-07
ENSG00000274641.1	HIST1H2BO	protein_coding	40.444	1.65474	0.292006	5.66679	1.45e-08	6.84e-07
ENSG00000189037.7	DUSP21	protein_coding	3.96369	4.02194	0.711011	5.65665	1.54e-08	7.23e-07
ENSG00000144488.13	ESPNL	protein_coding	32.7432	2.27449	0.402149	5.65583	1.55e-08	7.25e-07
ENSG00000140090.16	SLC24A4	protein_coding	1654.67	-1.55557	0.275085	-5.65486	1.56e-08	7.27e-07
ENSG00000281162.1	LINC01127	lincRNA	93.4998	-2.3461	0.415021	-5.65296	1.58e-08	7.35e-07
ENSG00000165731.16	RET	protein_coding	486.584	-2.27762	0.403172	-5.64925	1.61e-08	7.49e-07
ENSG00000276924.1	FP236383.9	miRNA	9.64614	2.40952	0.42659	5.64832	1.62e-08	7.52e-07
ENSG00000198353.7	HOXC4	protein_coding	20.4419	1.81986	0.322371	5.64523	1.65e-08	7.63e-07
ENSG00000116661.9	FBXO2	protein_coding	16.7049	1.73578	0.307547	5.64394	1.66e-08	7.68e-07
ENSG00000164125.14	FAM198B	protein_coding	1656.56	-2.22613	0.394707	-5.63996	1.7e-08	7.85e-07
ENSG00000241592.1	RP11-372E1.7	processed_pseudogene	3.91716	3.23561	0.573839	5.63853	1.72e-08	7.9e-07
ENSG00000100307.11	CBX7	protein_coding	761.58	1.04309	0.185019	5.63772	1.72e-08	7.93e-07
ENSG00000185920.14	PTCH1	protein_coding	328.109	2.24076	0.398041	5.62947	1.81e-08	8.28e-07
ENSG00000232973.10	CYP1B1-AS1	antisense	56.2588	-2.36413	0.420064	-5.62802	1.82e-08	8.33e-07
ENSG00000243978.7	RGAG1	protein_coding	7.36184	2.34574	0.41693	5.62623	1.84e-08	8.41e-07
ENSG00000249835.2	VCAN-AS1	antisense	40.909	-3.6603	0.651458	-5.61863	1.92e-08	8.78e-07
ENSG00000113319.10	RASGRF2	protein_coding	155.427	1.61365	0.287322	5.61616	1.95e-08	8.89e-07
ENSG00000102096.9	PIM2	protein_coding	3240.56	1.02636	0.182805	5.61449	1.97e-08	8.96e-07
ENSG00000158186.11	MRAS	protein_coding	318.941	-2.15461	0.383771	-5.61433	1.97e-08	8.96e-07
ENSG00000227218.6	RP11-203J24.8	antisense	20.2699	1.50052	0.267383	5.61187	2e-08	9.05e-07
ENSG00000183496.5	MEX3B	protein_coding	1614.25	1.54042	0.274545	5.61082	2.01e-08	9.1e-07
ENSG00000185630.17	PBX1	protein_coding	346.371	2.94324	0.524758	5.60875	2.04e-08	9.2e-07
ENSG00000114013.14	CD86	protein_coding	2041.36	-1.94509	0.34695	-5.60624	2.07e-08	9.32e-07
ENSG00000170091.9	HMP19	protein_coding	3.04911	2.87946	0.513786	5.60439	2.09e-08	9.41e-07
ENSG00000167355.6	AC104389.28	processed_transcript	2.42835	2.1491	0.38359	5.60259	2.11e-08	9.49e-07
ENSG00000161405.15	IKZF3	protein_coding	1496.54	1.59684	0.285182	5.59939	2.15e-08	9.64e-07
ENSG00000101251.10	SEL1L2	protein_coding	13.8687	-3.78152	0.675384	-5.59907	2.16e-08	9.65e-07
ENSG00000226252.1	RP1-18D14.7	antisense	93.8237	2.32763	0.416213	5.59239	2.24e-08	9.99e-07
ENSG00000197712.10	FAM114A1	protein_coding	165.308	-1.23466	0.220995	-5.58684	2.31e-08	1.03e-06
ENSG00000268549.1	RP11-295P9.8	antisense	18.8201	2.26068	0.404679	5.58634	2.32e-08	1.03e-06
ENSG00000206178.2	HBZP1	unprocessed_pseudogene	1.93572	2.72304	0.487608	5.58449	2.34e-08	1.04e-06
ENSG00000197077.11	KIAA1671	protein_coding	113.705	1.79179	0.32133	5.57617	2.46e-08	1.09e-06
ENSG00000256128.4	LINC00944	lincRNA	15.1622	2.04125	0.36625	5.57338	2.5e-08	1.1e-06
ENSG00000236965.4	OR52N3P	unitary_pseudogene	4.45271	2.77972	0.498818	5.57262	2.51e-08	1.11e-06
ENSG00000279164.1	RP4-737E23.5	TEC	23.4605	-2.52269	0.45298	-5.5691	2.56e-08	1.13e-06
ENSG00000145428.13	RNF175	protein_coding	361.835	-1.44401	0.259564	-5.56322	2.65e-08	1.16e-06
ENSG00000082397.14	EPB41L3	protein_coding	895.237	-2.60973	0.469279	-5.56116	2.68e-08	1.18e-06
ENSG00000165591.6	FAAH2	protein_coding	31.887	1.35024	0.24288	5.55929	2.71e-08	1.19e-06
ENSG00000231049.1	OR52B5P	unprocessed_pseudogene	5.7693	2.07055	0.37252	5.55822	2.73e-08	1.19e-06
ENSG00000167244.16	IGF2	protein_coding	108.365	2.09417	0.377009	5.5547	2.78e-08	1.22e-06
ENSG00000183621.14	ZNF438	protein_coding	1027.72	-1.00182	0.180526	-5.54945	2.87e-08	1.25e-06
ENSG00000113296.13	THBS4	protein_coding	293.366	-1.86306	0.335728	-5.5493	2.87e-08	1.25e-06
ENSG00000155265.9	GOLGA7B	protein_coding	59.9983	1.70604	0.30754	5.54736	2.9e-08	1.26e-06
ENSG00000162892.14	IL24	protein_coding	185.457	1.32509	0.239355	5.53607	3.09e-08	1.34e-06
ENSG00000278238.1	RP11-245D16.4	lincRNA	38.1329	1.09945	0.198604	5.53588	3.1e-08	1.34e-06
ENSG00000261889.1	RP11-473M20.16	lincRNA	12.2416	1.5568	0.28141	5.53212	3.16e-08	1.37e-06
ENSG00000217416.4	ISCA1P1	processed_pseudogene	5.63086	1.30572	0.236034	5.5319	3.17e-08	1.37e-06
ENSG00000229044.1	RP11-266K22.2	antisense	7.8078	1.51407	0.273715	5.53157	3.17e-08	1.37e-06
ENSG00000087495.15	PHACTR3	protein_coding	467.97	-3.68877	0.667456	-5.52661	3.26e-08	1.41e-06
ENSG00000167207.10	NOD2	protein_coding	1207.59	-1.69747	0.307923	-5.51265	3.53e-08	1.52e-06
ENSG00000183023.17	SLC8A1	protein_coding	870.154	-2.16045	0.392275	-5.50749	3.64e-08	1.56e-06
ENSG00000130844.15	ZNF331	protein_coding	1403.56	1.18108	0.214519	5.5057	3.68e-08	1.58e-06
ENSG00000188641.11	DPYD	protein_coding	3194.33	-1.4434	0.262327	-5.50229	3.75e-08	1.6e-06
ENSG00000170624.12	SGCD	protein_coding	8.19408	2.16939	0.395002	5.49209	3.97e-08	1.7e-06
ENSG00000125084.10	WNT1	protein_coding	11.8248	1.98281	0.361217	5.48926	4.04e-08	1.72e-06
ENSG00000187753.11	C9orf153	protein_coding	9.40398	1.55337	0.28302	5.48856	4.05e-08	1.73e-06
ENSG00000273199.1	AP000692.10	antisense	19.6063	1.20067	0.218795	5.48764	4.07e-08	1.73e-06
ENSG00000224091.1	AC104389.16	antisense	4.52538	2.31837	0.422513	5.48711	4.09e-08	1.74e-06
ENSG00000146409.9	SLC18B1	protein_coding	319.063	1.67305	0.304899	5.48724	4.08e-08	1.74e-06
ENSG00000227825.4	SLC9A7P1	transcribed_processed_pseudogene	302.339	-1.97535	0.360019	-5.48679	4.09e-08	1.74e-06
ENSG00000238057.7	ZEB2-AS1	antisense	304.941	-1.30227	0.23746	-5.48416	4.15e-08	1.76e-06
ENSG00000165949.11	IFI27	protein_coding	423.559	2.40135	0.437929	5.48341	4.17e-08	1.77e-06
ENSG00000114859.13	CLCN2	protein_coding	205.779	1.02281	0.186806	5.47525	4.37e-08	1.84e-06
ENSG00000196083.8	IL1RAP	protein_coding	4145.5	-1.24555	0.227566	-5.47335	4.42e-08	1.86e-06
ENSG00000255163.1	HSPE1P18	processed_pseudogene	31.9575	-2.09294	0.382461	-5.47229	4.44e-08	1.87e-06
ENSG00000158639.10	PAGE5	protein_coding	1.07993	3.20297	0.58554	5.47011	4.5e-08	1.89e-06
ENSG00000155719.15	OTOA	protein_coding	28.3489	-2.04893	0.374756	-5.46738	4.57e-08	1.91e-06
ENSG00000100453.11	GZMB	protein_coding	584.599	1.82648	0.33416	5.46587	4.61e-08	1.93e-06
ENSG00000248405.8	PRR5-ARHGAP8	protein_coding	2.31222	2.89534	0.53001	5.4628	4.69e-08	1.96e-06
ENSG00000267369.1	RP11-1094M14.8	processed_pseudogene	79.0465	1.59726	0.292504	5.46066	4.74e-08	1.98e-06
ENSG00000211786.3	TRAV8-2	TR_V_gene	15.7376	1.88651	0.346057	5.45145	5e-08	2.07e-06
ENSG00000171954.11	CYP4F22	protein_coding	32.3311	2.16357	0.397029	5.44941	5.05e-08	2.09e-06
ENSG00000115844.9	DLX2	protein_coding	10.4521	1.98106	0.363584	5.44871	5.07e-08	2.1e-06
ENSG00000257512.1	RP11-486A14.1	transcribed_processed_pseudogene	1.73335	2.67011	0.49008	5.44832	5.08e-08	2.1e-06
ENSG00000049860.12	HEXB	protein_coding	4970.62	-1.0194	0.187149	-5.44697	5.12e-08	2.11e-06
ENSG00000143669.12	LYST	protein_coding	14056.7	-1.22109	0.224174	-5.44703	5.12e-08	2.11e-06
ENSG00000214846.4	RP11-115L11.1	processed_pseudogene	90.5244	-1.23822	0.227311	-5.44726	5.12e-08	2.11e-06
ENSG00000272914.1	RP11-330O11.3	sense_intronic	32.555	-1.41711	0.260277	-5.44461	5.19e-08	2.13e-06
ENSG00000004846.15	ABCB5	protein_coding	5.81706	2.36416	0.435564	5.42781	5.7e-08	2.34e-06
ENSG00000146054.16	TRIM7	protein_coding	117.731	-1.81164	0.333807	-5.42721	5.72e-08	2.34e-06
ENSG00000216863.8	LY86-AS1	antisense	33.5011	-1.93748	0.35704	-5.42649	5.75e-08	2.35e-06
ENSG00000092200.11	RPGRIP1	protein_coding	104.291	-1.29249	0.238548	-5.41815	6.02e-08	2.45e-06
ENSG00000126861.4	OMG	protein_coding	139.435	-1.23111	0.227251	-5.41739	6.05e-08	2.46e-06
ENSG00000177575.11	CD163	protein_coding	5341.8	-2.60301	0.48153	-5.4057	6.46e-08	2.62e-06
ENSG00000196935.7	SRGAP1	protein_coding	267.087	-2.07509	0.384426	-5.39788	6.74e-08	2.73e-06
ENSG00000173898.10	SPTBN2	protein_coding	486.092	1.81462	0.336508	5.39251	6.95e-08	2.81e-06
ENSG00000186310.9	NAP1L3	protein_coding	89.8089	3.03135	0.562596	5.38815	7.12e-08	2.88e-06
ENSG00000095637.19	SORBS1	protein_coding	298.504	1.51332	0.280953	5.38638	7.19e-08	2.9e-06
ENSG00000143479.14	DYRK3	protein_coding	524.258	1.3646	0.25358	5.38134	7.39e-08	2.97e-06
ENSG00000188906.12	LRRK2	protein_coding	3044.31	-2.21944	0.412433	-5.38134	7.39e-08	2.97e-06
ENSG00000200648.1	RNU6-226P	snRNA	5.62961	-2.4559	0.456456	-5.38037	7.43e-08	2.98e-06
ENSG00000211778.2	TRAV4	TR_V_gene	14.3665	1.70143	0.316265	5.37975	7.46e-08	2.99e-06
ENSG00000040199.17	PHLPP2	protein_coding	595.896	1.0466	0.194609	5.37794	7.53e-08	3.01e-06
ENSG00000156515.20	HK1	protein_coding	9339.21	1.02505	0.19074	5.37409	7.7e-08	3.07e-06
ENSG00000196169.13	KIF19	protein_coding	17.639	1.64111	0.305512	5.37168	7.8e-08	3.1e-06
ENSG00000169760.16	NLGN1	protein_coding	21.0937	4.77735	0.889542	5.37057	7.85e-08	3.12e-06
ENSG00000197057.7	DTHD1	protein_coding	59.9041	1.9497	0.363165	5.36864	7.93e-08	3.15e-06
ENSG00000246223.7	LINC01550	lincRNA	67.8327	1.79811	0.335109	5.36576	8.06e-08	3.2e-06
ENSG00000231868.1	RP1-202O8.2	antisense	2.02905	3.27475	0.610492	5.36412	8.13e-08	3.22e-06
ENSG00000267322.2	SNHG22	antisense	198.636	1.1148	0.207832	5.36395	8.14e-08	3.22e-06
ENSG00000066735.13	KIF26A	protein_coding	460.659	2.28805	0.426581	5.36369	8.15e-08	3.22e-06
ENSG00000211809.2	TRAV27	TR_V_gene	11.5165	1.83057	0.341412	5.36175	8.24e-08	3.25e-06
ENSG00000211777.2	TRAV3	TR_V_gene	16.9311	1.99131	0.37142	5.36134	8.26e-08	3.25e-06
ENSG00000204110.6	RP1-153P14.8	lincRNA	6.19176	2.22016	0.414777	5.35266	8.67e-08	3.39e-06
ENSG00000060138.11	YBX3	protein_coding	15112.2	1.00238	0.187328	5.35096	8.75e-08	3.42e-06
ENSG00000173762.6	CD7	protein_coding	1581.65	1.72591	0.322569	5.3505	8.77e-08	3.42e-06
ENSG00000101447.12	FAM83D	protein_coding	332.332	1.31905	0.246522	5.35064	8.76e-08	3.42e-06
ENSG00000257052.1	RP11-881M11.2	antisense	12.923	1.26949	0.237363	5.34834	8.88e-08	3.46e-06
ENSG00000244227.4	LINC01330	lincRNA	5.13328	-4.59454	0.860215	-5.34115	9.24e-08	3.59e-06
ENSG00000227028.5	SLC8A1-AS1	antisense	26.1942	-2.33657	0.437545	-5.34019	9.28e-08	3.61e-06
ENSG00000182566.11	CLEC4G	protein_coding	100.499	-2.33059	0.436566	-5.33847	9.37e-08	3.64e-06
ENSG00000234895.1	OR52X1P	unitary_pseudogene	1.91074	2.68338	0.502799	5.33687	9.46e-08	3.67e-06
ENSG00000148483.8	TMEM236	protein_coding	76.7252	-1.79088	0.335694	-5.33487	9.56e-08	3.7e-06
ENSG00000205809.8	KLRC2	protein_coding	16.1571	2.00496	0.375926	5.3334	9.64e-08	3.72e-06
ENSG00000261596.2	CTB-31N19.3	sense_intronic	176.308	-1.25387	0.235145	-5.33231	9.7e-08	3.74e-06
ENSG00000180875.4	GREM2	protein_coding	8.72735	2.63585	0.495284	5.3219	1.03e-07	3.95e-06
ENSG00000175841.8	FAM172BP	processed_pseudogene	3.69955	1.99114	0.374167	5.32152	1.03e-07	3.95e-06
ENSG00000038945.13	MSR1	protein_coding	672.537	-2.76247	0.519631	-5.31622	1.06e-07	4.06e-06
ENSG00000187699.9	C2orf88	protein_coding	585.569	1.6131	0.303561	5.31393	1.07e-07	4.1e-06
ENSG00000184731.5	FAM110C	protein_coding	5.40377	2.56853	0.483498	5.31238	1.08e-07	4.13e-06
ENSG00000175485.2	OR52W1	protein_coding	5.51334	1.81951	0.342632	5.31039	1.09e-07	4.18e-06
ENSG00000117281.14	CD160	protein_coding	149.573	1.11738	0.210457	5.30932	1.1e-07	4.2e-06
ENSG00000279537.1	RP11-133K1.8	TEC	4.73408	2.00441	0.377542	5.30912	1.1e-07	4.2e-06
ENSG00000138623.8	SEMA7A	protein_coding	773.664	1.43892	0.271616	5.29761	1.17e-07	4.46e-06
ENSG00000169583.12	CLIC3	protein_coding	75.9983	1.69774	0.320689	5.29405	1.2e-07	4.55e-06
ENSG00000254602.1	AP000662.4	sense_overlapping	25.1645	1.66356	0.314465	5.29013	1.22e-07	4.63e-06
ENSG00000128274.14	A4GALT	protein_coding	287.195	2.29841	0.435198	5.28129	1.28e-07	4.84e-06
ENSG00000225483.1	RP11-38J22.2	processed_pseudogene	2.60414	2.39212	0.453134	5.27906	1.3e-07	4.89e-06
ENSG00000235532.1	LINC00402	lincRNA	46.6924	1.86115	0.352731	5.2764	1.32e-07	4.95e-06
ENSG00000080854.13	IGSF9B	protein_coding	73.5387	1.99457	0.378117	5.275	1.33e-07	4.98e-06
ENSG00000206384.9	COL6A6	protein_coding	26.3025	2.15216	0.408239	5.27181	1.35e-07	5.06e-06
ENSG00000214999.3	AC129492.6	antisense	25.5255	1.84148	0.349371	5.27085	1.36e-07	5.08e-06
ENSG00000116824.4	CD2	protein_coding	749.739	1.49395	0.283784	5.2644	1.41e-07	5.25e-06
ENSG00000240505.7	TNFRSF13B	protein_coding	45.7256	1.63048	0.309759	5.2637	1.41e-07	5.26e-06
ENSG00000154736.5	ADAMTS5	protein_coding	53.1723	-3.32859	0.632366	-5.26371	1.41e-07	5.26e-06
ENSG00000072274.11	TFRC	protein_coding	15033.8	1.06235	0.201903	5.2617	1.43e-07	5.31e-06
ENSG00000204936.8	CD177	protein_coding	509.224	2.65864	0.505677	5.25758	1.46e-07	5.42e-06
ENSG00000245164.5	LINC00861	lincRNA	361.448	1.5331	0.292005	5.25026	1.52e-07	5.63e-06
ENSG00000197506.7	SLC28A3	protein_coding	399.104	-2.25741	0.429991	-5.24992	1.52e-07	5.64e-06
ENSG00000144647.5	POMGNT2	protein_coding	385.721	1.0167	0.193752	5.24745	1.54e-07	5.7e-06
ENSG00000099889.12	ARVCF	protein_coding	389.623	1.26046	0.240334	5.24461	1.57e-07	5.77e-06
ENSG00000147324.9	MFHAS1	protein_coding	2593.15	1.05776	0.201723	5.24363	1.57e-07	5.8e-06
ENSG00000225698.3	IGHV3-72	IG_V_gene	134.685	1.74407	0.332783	5.24087	1.6e-07	5.87e-06
ENSG00000187747.2	OR52B6	protein_coding	5.54472	1.80173	0.344103	5.23604	1.64e-07	6.02e-06
ENSG00000236885.1	AC018731.3	lincRNA	1.25114	3.4947	0.667764	5.23343	1.66e-07	6.08e-06
ENSG00000130700.6	GATA5	protein_coding	17.6432	3.10054	0.592449	5.23344	1.66e-07	6.08e-06
ENSG00000071575.10	TRIB2	protein_coding	945.543	1.52349	0.291214	5.23152	1.68e-07	6.13e-06
ENSG00000270120.1	RP11-327F22.6	sense_intronic	28.5283	-1.82783	0.34938	-5.23165	1.68e-07	6.13e-06
ENSG00000106565.16	TMEM176B	protein_coding	1396.93	-2.34149	0.448059	-5.22585	1.73e-07	6.32e-06
ENSG00000112297.13	AIM1	protein_coding	4835.59	-1.03165	0.19742	-5.22565	1.74e-07	6.32e-06
ENSG00000088992.16	TESC	protein_coding	2176.05	1.46116	0.279666	5.22467	1.74e-07	6.35e-06
ENSG00000164485.13	IL22RA2	protein_coding	24.2373	-3.55106	0.679866	-5.22319	1.76e-07	6.39e-06
ENSG00000180999.9	C1orf105	protein_coding	8.03163	2.22949	0.426953	5.22186	1.77e-07	6.43e-06
ENSG00000259070.4	LINC00639	lincRNA	19.1467	-2.41438	0.462791	-5.217	1.82e-07	6.59e-06
ENSG00000102575.9	ACP5	protein_coding	628.111	1.40667	0.269657	5.21651	1.82e-07	6.6e-06
ENSG00000225807.1	RP11-44M6.1	lincRNA	3.15243	2.54338	0.487792	5.21406	1.85e-07	6.67e-06
ENSG00000230666.4	CEACAM22P	transcribed_unprocessed_pseudogene	5.69546	2.1813	0.418426	5.2131	1.86e-07	6.7e-06
ENSG00000143382.12	ADAMTSL4	protein_coding	3313.21	-1.24796	0.23943	-5.21221	1.87e-07	6.72e-06
ENSG00000163600.11	ICOS	protein_coding	156.389	1.72136	0.330285	5.21172	1.87e-07	6.73e-06
ENSG00000110079.15	MS4A4A	protein_coding	350.553	-1.79741	0.344868	-5.21187	1.87e-07	6.73e-06
ENSG00000275011.1	RP11-599B13.9	unprocessed_pseudogene	3.14209	1.97577	0.379131	5.21131	1.88e-07	6.74e-06
ENSG00000183607.8	GKN2	protein_coding	4.23792	2.83735	0.544615	5.20983	1.89e-07	6.78e-06
ENSG00000198959.10	TGM2	protein_coding	960.752	1.87424	0.359788	5.2093	1.9e-07	6.79e-06
ENSG00000183813.6	CCR4	protein_coding	190.41	1.68514	0.323506	5.20899	1.9e-07	6.8e-06
ENSG00000225783.5	MIAT	lincRNA	897.978	1.54674	0.297067	5.20668	1.92e-07	6.88e-06
ENSG00000189233.10	NUGGC	protein_coding	46.0495	1.34452	0.258344	5.20439	1.95e-07	6.94e-06
ENSG00000177098.7	SCN4B	protein_coding	43.4583	-1.77903	0.342774	-5.1901	2.1e-07	7.44e-06
ENSG00000265531.2	FCGR1C	unprocessed_pseudogene	131.659	-1.65228	0.318373	-5.18976	2.11e-07	7.45e-06
ENSG00000163171.7	CDC42EP3	protein_coding	6443.6	-1.11454	0.214807	-5.18854	2.12e-07	7.49e-06
ENSG00000260139.5	CSPG4P13	transcribed_unprocessed_pseudogene	26.9155	-3.5601	0.686281	-5.18752	2.13e-07	7.51e-06
ENSG00000249693.2	THEGL	protein_coding	3.65532	1.99767	0.385304	5.18467	2.16e-07	7.62e-06
ENSG00000214279.11	SCART1	unitary_pseudogene	134.648	1.31458	0.253887	5.17781	2.25e-07	7.88e-06
ENSG00000159958.4	TNFRSF13C	protein_coding	291.943	1.33299	0.257811	5.17043	2.34e-07	8.16e-06
ENSG00000163251.3	FZD5	protein_coding	462.893	1.08624	0.210192	5.16784	2.37e-07	8.27e-06
ENSG00000167633.15	KIR3DL1	protein_coding	35.5544	1.87967	0.364191	5.16121	2.45e-07	8.55e-06
ENSG00000171368.11	TPPP	protein_coding	367.094	-1.65928	0.32173	-5.15738	2.5e-07	8.71e-06
ENSG00000278828.1	HIST1H3H	protein_coding	298.545	1.32982	0.25797	5.15497	2.54e-07	8.8e-06
ENSG00000211820.1	TRAV41	TR_V_gene	9.80867	1.85721	0.360338	5.15408	2.55e-07	8.84e-06
ENSG00000112837.15	TBX18	protein_coding	20.7453	-4.82921	0.93741	-5.15165	2.58e-07	8.94e-06
ENSG00000117407.15	ARTN	protein_coding	368.797	-1.93603	0.375933	-5.14993	2.61e-07	9.01e-06
ENSG00000068137.13	PLEKHH3	protein_coding	303.257	1.55938	0.302839	5.14921	2.62e-07	9.04e-06
ENSG00000121380.11	BCL2L14	protein_coding	35.673	2.58363	0.502148	5.14516	2.67e-07	9.2e-06
ENSG00000166105.14	GLB1L3	protein_coding	15.9328	1.8566	0.360827	5.14539	2.67e-07	9.2e-06
ENSG00000165476.11	REEP3	protein_coding	1349.99	-1.13577	0.220745	-5.14517	2.67e-07	9.2e-06
ENSG00000228804.4	RP11-211G3.3	antisense	17.3595	-1.78167	0.346291	-5.14502	2.67e-07	9.2e-06
ENSG00000265992.1	ESRG	sense_intronic	2.86569	2.54864	0.495782	5.14065	2.74e-07	9.41e-06
ENSG00000180720.7	CHRM4	protein_coding	47.7962	1.35159	0.263132	5.13653	2.8e-07	9.58e-06
ENSG00000277224.1	HIST1H2BF	protein_coding	89.7556	1.45236	0.283056	5.13097	2.88e-07	9.84e-06
ENSG00000205810.7	KLRC3	protein_coding	10.9587	1.81115	0.353246	5.12717	2.94e-07	1e-05
ENSG00000161682.13	FAM171A2	protein_coding	112.671	1.70608	0.332851	5.12566	2.97e-07	1.01e-05
ENSG00000261269.1	RP11-389C8.2	sense_overlapping	34.1793	-2.10985	0.41163	-5.1256	2.97e-07	1.01e-05
ENSG00000103522.14	IL21R	protein_coding	199.103	1.39408	0.272043	5.12449	2.98e-07	1.01e-05
ENSG00000280188.1	AC005477.1	protein_coding	2.05005	3.06088	0.597375	5.12389	2.99e-07	1.02e-05
ENSG00000166664.12	CHRFAM7A	protein_coding	252.171	-1.086	0.21206	-5.12117	3.04e-07	1.03e-05
ENSG00000138615.5	CILP	protein_coding	27.7333	1.47408	0.288033	5.11774	3.09e-07	1.05e-05
ENSG00000276819.1	TRBV15	TR_V_gene	13.2018	1.78777	0.349356	5.11732	3.1e-07	1.05e-05
ENSG00000087076.7	HSD17B14	protein_coding	27.9519	1.90539	0.372423	5.11619	3.12e-07	1.05e-05
ENSG00000163823.3	CCR1	protein_coding	2046.4	-1.86894	0.365333	-5.11572	3.13e-07	1.06e-05
ENSG00000255987.1	TOMM20P2	processed_pseudogene	19.0758	1.64858	0.322498	5.1119	3.19e-07	1.07e-05
ENSG00000224805.2	LINC00853	antisense	17.2373	1.50792	0.295025	5.11118	3.2e-07	1.08e-05
ENSG00000170379.18	TCAF2	protein_coding	161.136	1.21502	0.238077	5.10347	3.33e-07	1.12e-05
ENSG00000260910.1	LINC00565	lincRNA	26.248	1.87967	0.368595	5.09955	3.4e-07	1.14e-05
ENSG00000207834.1	AC244250.2	miRNA	6.35516	2.13291	0.418274	5.09932	3.41e-07	1.14e-05
ENSG00000176083.16	ZNF683	protein_coding	74.3266	1.81957	0.357043	5.09623	3.46e-07	1.15e-05
ENSG00000157570.10	TSPAN18	protein_coding	226.799	1.63738	0.321569	5.09184	3.55e-07	1.18e-05
ENSG00000119681.10	LTBP2	protein_coding	170.646	1.28365	0.252168	5.09046	3.57e-07	1.18e-05
ENSG00000196421.6	LINC00176	lincRNA	44.014	1.04068	0.204544	5.08782	3.62e-07	1.2e-05
ENSG00000153162.8	BMP6	protein_coding	174.686	1.92755	0.379693	5.07659	3.84e-07	1.27e-05
ENSG00000165131.6	C7orf34	protein_coding	11.6692	1.85182	0.364833	5.07581	3.86e-07	1.27e-05
ENSG00000205309.12	NT5M	protein_coding	734.688	1.03395	0.203737	5.07494	3.88e-07	1.27e-05
ENSG00000108370.14	RGS9	protein_coding	59.6798	1.61504	0.318435	5.07181	3.94e-07	1.29e-05
ENSG00000180878.2	C11orf42	protein_coding	8.25416	1.72076	0.339362	5.07056	3.97e-07	1.3e-05
ENSG00000259092.1	TRAV30	TR_V_gene	12.6781	1.96645	0.388039	5.06767	4.03e-07	1.32e-05
ENSG00000230037.1	UBBP1	processed_pseudogene	11.3356	1.18384	0.233701	5.06562	4.07e-07	1.33e-05
ENSG00000211753.3	TRBV28	TR_V_gene	399.416	1.35322	0.267158	5.06523	4.08e-07	1.33e-05
ENSG00000133019.10	CHRM3	protein_coding	58.0092	3.3077	0.653234	5.06357	4.11e-07	1.34e-05
ENSG00000255545.6	RP11-627G23.1	processed_transcript	2.11013	2.6864	0.530565	5.06328	4.12e-07	1.34e-05
ENSG00000279699.1	RP1-102K2.9	TEC	22.0863	1.42979	0.282398	5.06301	4.13e-07	1.34e-05
ENSG00000242265.4	PEG10	protein_coding	29.3671	1.90296	0.375899	5.06243	4.14e-07	1.35e-05
ENSG00000141756.17	FKBP10	protein_coding	167.133	2.19085	0.432801	5.06203	4.15e-07	1.35e-05
ENSG00000161249.19	DMKN	protein_coding	10.4155	1.83884	0.363311	5.06135	4.16e-07	1.35e-05
ENSG00000271155.1	RP11-435O5.5	antisense	5.18084	2.79785	0.55281	5.06113	4.17e-07	1.35e-05
ENSG00000248429.4	RP11-597D13.9	antisense	189.298	-2.21556	0.437847	-5.06014	4.19e-07	1.36e-05
ENSG00000255007.1	CTD-2589M5.4	antisense	1.51202	3.18125	0.628746	5.05968	4.2e-07	1.36e-05
ENSG00000176239.7	OR51B6	protein_coding	0.947163	2.26759	0.44824	5.05888	4.22e-07	1.36e-05
ENSG00000163683.10	SMIM14	protein_coding	1169.03	-1.19737	0.236727	-5.05802	4.24e-07	1.37e-05
ENSG00000151623.13	NR3C2	protein_coding	139.08	1.46057	0.288799	5.05739	4.25e-07	1.37e-05
ENSG00000102854.13	MSLN	protein_coding	293.933	-2.73433	0.541467	-5.04986	4.42e-07	1.42e-05
ENSG00000178538.8	CA8	protein_coding	166.804	2.23155	0.442128	5.0473	4.48e-07	1.44e-05
ENSG00000211694.2	TRGV10	TR_V_gene	58.2384	1.50047	0.297315	5.04674	4.49e-07	1.44e-05
ENSG00000170439.6	METTL7B	protein_coding	577.17	-2.31617	0.459235	-5.04355	4.57e-07	1.46e-05
ENSG00000180437.5	OR6K4P	unprocessed_pseudogene	1.73036	2.67323	0.530484	5.03924	4.67e-07	1.49e-05
ENSG00000256039.1	RP11-291B21.2	lincRNA	67.2933	1.9206	0.381306	5.0369	4.73e-07	1.5e-05
ENSG00000186998.14	EMID1	protein_coding	2276.56	1.50423	0.29864	5.03694	4.73e-07	1.5e-05
ENSG00000264522.4	OTUD7B	protein_coding	253.492	1.40976	0.28043	5.02715	4.98e-07	1.57e-05
ENSG00000267670.1	CTB-55O6.4	antisense	9.80641	-1.87107	0.372216	-5.02683	4.99e-07	1.57e-05
ENSG00000121064.11	SCPEP1	protein_coding	7056.85	-1.55526	0.309419	-5.02639	5e-07	1.58e-05
ENSG00000211728.2	TRBV5-6	TR_V_gene	22.1862	1.52689	0.3038	5.02596	5.01e-07	1.58e-05
ENSG00000231621.1	AC013264.2	antisense	10.2464	1.7144	0.341535	5.01971	5.18e-07	1.62e-05
ENSG00000168453.13	HR	protein_coding	35.8442	2.41895	0.482268	5.01578	5.28e-07	1.66e-05
ENSG00000244617.2	ASPRV1	protein_coding	63.6697	1.167	0.23285	5.01182	5.39e-07	1.69e-05
ENSG00000274736.3	CCL23	protein_coding	374.289	-2.05466	0.409976	-5.01165	5.4e-07	1.69e-05
ENSG00000218809.1	RP1-229K20.5	unprocessed_pseudogene	32.8888	-1.74573	0.34838	-5.01099	5.42e-07	1.69e-05
ENSG00000182253.13	SYNM	protein_coding	69.4378	1.7517	0.349642	5.00997	5.44e-07	1.7e-05
ENSG00000226780.1	RP11-38J22.3	antisense	11.9527	2.16588	0.432465	5.00822	5.49e-07	1.71e-05
ENSG00000197256.9	KANK2	protein_coding	1914.75	1.12333	0.224326	5.00756	5.51e-07	1.72e-05
ENSG00000135960.8	EDAR	protein_coding	31.6669	1.7272	0.344956	5.00702	5.53e-07	1.72e-05
ENSG00000211791.2	TRAV13-2	TR_V_gene	14.0333	1.6781	0.335158	5.00688	5.53e-07	1.72e-05
ENSG00000211780.3	TRAV6	TR_V_gene	7.15581	1.73559	0.346839	5.00403	5.61e-07	1.74e-05
ENSG00000101665.7	SMAD7	protein_coding	559.073	1.46877	0.29365	5.00176	5.68e-07	1.76e-05
ENSG00000207243.1	Y_RNA	misc_RNA	1.45456	2.71325	0.542479	5.00158	5.69e-07	1.76e-05
ENSG00000184321.1	OR51J1	protein_coding	1.35762	2.12632	0.425254	5.0001	5.73e-07	1.77e-05
ENSG00000226032.1	RP1-111C20.3	lincRNA	12.7342	-3.03019	0.606054	-4.99988	5.74e-07	1.77e-05
ENSG00000023909.8	GCLM	protein_coding	925.312	1.1555	0.231226	4.99729	5.81e-07	1.79e-05
ENSG00000186818.11	LILRB4	protein_coding	2756.89	-2.2459	0.449689	-4.99434	5.9e-07	1.82e-05
ENSG00000125498.18	KIR2DL1	protein_coding	23.5522	1.80873	0.362322	4.99207	5.97e-07	1.84e-05
ENSG00000065717.13	TLE2	protein_coding	66.5511	1.50623	0.301765	4.99141	5.99e-07	1.84e-05
ENSG00000118898.14	PPL	protein_coding	125.551	-1.87392	0.375503	-4.99043	6.02e-07	1.85e-05
ENSG00000214888.2	XXyac-YM21GA2.7	antisense	9.35117	2.43961	0.489208	4.98685	6.14e-07	1.87e-05
ENSG00000213658.9	LAT	protein_coding	68.2639	1.08211	0.217017	4.9863	6.15e-07	1.88e-05
ENSG00000187902.10	SHISA7	protein_coding	72.8727	1.94161	0.389482	4.98512	6.19e-07	1.89e-05
ENSG00000196639.6	HRH1	protein_coding	18.9852	-1.69341	0.34011	-4.97901	6.39e-07	1.94e-05
ENSG00000128253.12	RFPL2	protein_coding	15.492	1.69732	0.341112	4.97584	6.5e-07	1.97e-05
ENSG00000072858.9	SIDT1	protein_coding	765.196	1.12549	0.226354	4.97225	6.62e-07	2e-05
ENSG00000229323.1	DLEU1-AS1	lincRNA	2.17484	2.53061	0.509031	4.97142	6.65e-07	2.01e-05
ENSG00000151474.18	FRMD4A	protein_coding	464.616	1.38717	0.279066	4.97074	6.67e-07	2.02e-05
ENSG00000131724.9	IL13RA1	protein_coding	3884.58	-1.37605	0.276991	-4.96785	6.77e-07	2.04e-05
ENSG00000269887.1	RP11-477H21.2	sense_intronic	6.05182	2.7981	0.563566	4.96499	6.87e-07	2.07e-05
ENSG00000197181.10	PIWIL2	protein_coding	29.4662	1.09492	0.220708	4.96094	7.02e-07	2.11e-05
ENSG00000179331.2	RAB39A	protein_coding	65.6347	-1.92771	0.388784	-4.9583	7.11e-07	2.14e-05
ENSG00000153002.10	CPB1	protein_coding	9.56311	1.94892	0.393181	4.9568	7.17e-07	2.15e-05
ENSG00000197629.5	MPEG1	protein_coding	20634.3	-2.00248	0.404377	-4.95202	7.34e-07	2.2e-05
ENSG00000107551.19	RASSF4	protein_coding	3842.01	-1.5287	0.308769	-4.95094	7.39e-07	2.21e-05
ENSG00000101347.8	SAMHD1	protein_coding	20817.8	-1.53667	0.310458	-4.9497	7.43e-07	2.22e-05
ENSG00000129595.11	EPB41L4A	protein_coding	64.477	1.52383	0.30821	4.94412	7.65e-07	2.28e-05
ENSG00000087116.12	ADAMTS2	protein_coding	1003.51	-2.66348	0.538712	-4.94417	7.65e-07	2.28e-05
ENSG00000170915.8	PAQR8	protein_coding	1168.57	-1.18905	0.240875	-4.93638	7.96e-07	2.37e-05
ENSG00000006047.11	YBX2	protein_coding	24.9824	1.60437	0.325029	4.93606	7.97e-07	2.37e-05
ENSG00000181109.3	OR52P1P	unitary_pseudogene	3.81056	1.77712	0.36036	4.93151	8.16e-07	2.43e-05
ENSG00000152056.15	AP1S3	protein_coding	325.618	-1.45458	0.294956	-4.93151	8.16e-07	2.43e-05
ENSG00000004776.10	HSPB6	protein_coding	57.9822	-2.36218	0.479011	-4.93137	8.17e-07	2.43e-05
ENSG00000234693.1	RP4-530I15.6	antisense	3.46629	2.68947	0.545424	4.93098	8.18e-07	2.43e-05
ENSG00000189060.5	H1F0	protein_coding	13445.9	1.73038	0.350916	4.93105	8.18e-07	2.43e-05
ENSG00000270781.1	RP11-501C14.9	processed_pseudogene	36.3923	1.68283	0.341318	4.93039	8.21e-07	2.43e-05
ENSG00000181104.6	F2R	protein_coding	1809.95	1.33088	0.269991	4.92936	8.25e-07	2.44e-05
ENSG00000119280.15	C1orf198	protein_coding	489.392	1.12675	0.228652	4.92779	8.32e-07	2.46e-05
ENSG00000211776.2	TRAV2	TR_V_gene	11.0001	1.69686	0.344366	4.92751	8.33e-07	2.46e-05
ENSG00000170955.9	PRKCDBP	protein_coding	64.9066	-2.86485	0.582257	-4.92025	8.64e-07	2.55e-05
ENSG00000112414.13	GPR126	protein_coding	359.899	2.87887	0.586628	4.9075	9.22e-07	2.71e-05
ENSG00000182718.15	ANXA2	protein_coding	12827.5	-1.2859	0.262044	-4.90719	9.24e-07	2.71e-05
ENSG00000121552.3	CSTA	protein_coding	3266.38	-1.48645	0.302943	-4.90669	9.26e-07	2.72e-05
ENSG00000120278.13	PLEKHG1	protein_coding	136.975	1.4367	0.292849	4.90595	9.3e-07	2.73e-05
ENSG00000255364.1	RP11-94A24.1	lincRNA	2.83341	2.70664	0.551913	4.90412	9.38e-07	2.75e-05
ENSG00000053328.8	METTL24	protein_coding	11.4048	1.87721	0.382854	4.90318	9.43e-07	2.76e-05
ENSG00000271503.4	CCL5	protein_coding	4362.65	1.23971	0.252852	4.9029	9.44e-07	2.76e-05
ENSG00000014257.14	ACPP	protein_coding	1194.66	-1.305	0.266359	-4.89942	9.61e-07	2.81e-05
ENSG00000141441.14	GAREM	protein_coding	62.1666	-1.63898	0.334783	-4.89566	9.8e-07	2.86e-05
ENSG00000172575.10	RASGRP1	protein_coding	756.913	1.26488	0.258472	4.89369	9.9e-07	2.88e-05
ENSG00000175040.5	CHST2	protein_coding	1682.33	1.23766	0.252903	4.89383	9.89e-07	2.88e-05
ENSG00000174776.9	WDR49	protein_coding	753.687	-1.607	0.3284	-4.89342	9.91e-07	2.88e-05
ENSG00000232653.7	GOLGA8N	protein_coding	1500.68	-1.0249	0.209533	-4.89136	1e-06	2.91e-05
ENSG00000136960.11	ENPP2	protein_coding	562.029	-1.804	0.369074	-4.88791	1.02e-06	2.95e-05
ENSG00000147883.10	CDKN2B	protein_coding	120.376	-1.96973	0.403202	-4.88522	1.03e-06	2.98e-05
ENSG00000255325.2	RP11-96B2.1	lincRNA	3.44327	3.18352	0.651864	4.88373	1.04e-06	3e-05
ENSG00000236609.3	ZNF853	protein_coding	211.707	1.44493	0.295858	4.88388	1.04e-06	3e-05
ENSG00000211895.4	IGHA1	IG_C_gene	17605.3	1.70052	0.348385	4.88116	1.05e-06	3.03e-05
ENSG00000263361.1	MIR378H	miRNA	3.33467	1.68811	0.346264	4.87521	1.09e-06	3.12e-05
ENSG00000248099.3	INSL3	protein_coding	48.9755	1.21343	0.248963	4.87395	1.09e-06	3.13e-05
ENSG00000215475.4	SIAH3	protein_coding	13.8093	1.70852	0.350707	4.87164	1.11e-06	3.17e-05
ENSG00000147642.15	SYBU	protein_coding	22.7483	1.66765	0.34238	4.87076	1.11e-06	3.18e-05
ENSG00000211805.1	TRAV24	TR_V_gene	7.82831	2.36255	0.485119	4.87004	1.12e-06	3.18e-05
ENSG00000254367.4	RP11-211C9.1	lincRNA	1.87191	2.24027	0.460426	4.86564	1.14e-06	3.25e-05
ENSG00000166979.11	EVA1C	protein_coding	127.273	1.45065	0.29821	4.86452	1.15e-06	3.26e-05
ENSG00000180828.2	BHLHE22	protein_coding	15.6954	3.65045	0.750611	4.8633	1.15e-06	3.28e-05
ENSG00000272632.1	RP11-362F19.3	lincRNA	8.93241	-3.15583	0.649025	-4.86242	1.16e-06	3.29e-05
ENSG00000087303.15	NID2	protein_coding	84.4333	1.29906	0.267411	4.8579	1.19e-06	3.36e-05
ENSG00000227036.5	LINC00511	lincRNA	10.7499	1.40344	0.289052	4.85533	1.2e-06	3.4e-05
ENSG00000278745.1	RP1-229K20.9	processed_pseudogene	6.36722	-2.46248	0.50757	-4.85151	1.23e-06	3.46e-05
ENSG00000253451.1	IGLV2-28	IG_V_pseudogene	8.48398	1.9564	0.403517	4.84837	1.24e-06	3.51e-05
ENSG00000260001.5	TGFBR3L	protein_coding	11.188	1.59499	0.329063	4.84707	1.25e-06	3.53e-05
ENSG00000186354.9	C9orf47	protein_coding	62.3564	-2.08963	0.431209	-4.84599	1.26e-06	3.55e-05
ENSG00000003989.15	SLC7A2	protein_coding	114.007	-2.61377	0.540511	-4.83574	1.33e-06	3.72e-05
ENSG00000227507.2	LTB	protein_coding	1300.97	1.30135	0.269251	4.83323	1.34e-06	3.76e-05
ENSG00000237152.3	DLEU7-AS1	antisense	22.3019	-1.70819	0.353511	-4.83207	1.35e-06	3.78e-05
ENSG00000137193.12	PIM1	protein_coding	10907.4	1.15217	0.238548	4.82993	1.37e-06	3.81e-05
ENSG00000211751.6	TRBV25-1	TR_V_gene	50.7488	1.38362	0.286557	4.82845	1.38e-06	3.84e-05
ENSG00000211851.1	TRAJ38	TR_J_gene	1.25098	2.45312	0.508085	4.82817	1.38e-06	3.84e-05
ENSG00000226026.4	RP11-57H12.3	antisense	4.00659	1.9022	0.394098	4.8267	1.39e-06	3.86e-05
ENSG00000157985.16	AGAP1	protein_coding	267.827	1.80713	0.374528	4.82507	1.4e-06	3.89e-05
ENSG00000234175.1	RP11-730A19.9	processed_pseudogene	7.03413	1.70973	0.354476	4.82326	1.41e-06	3.92e-05
ENSG00000182871.13	COL18A1	protein_coding	1242.34	1.35164	0.280362	4.82106	1.43e-06	3.96e-05
ENSG00000133808.4	MICALCL	protein_coding	211.864	1.34133	0.278326	4.81929	1.44e-06	3.99e-05
ENSG00000213694.3	S1PR3	protein_coding	468.939	-1.82094	0.378244	-4.81419	1.48e-06	4.09e-05
ENSG00000235785.1	AL109767.1	antisense	6.90465	2.17477	0.451845	4.81308	1.49e-06	4.11e-05
ENSG00000261342.1	AC006538.1	sense_intronic	88.4909	1.35264	0.281191	4.8104	1.51e-06	4.15e-05
ENSG00000257108.1	NHLRC4	protein_coding	159.494	1.04879	0.218101	4.80876	1.52e-06	4.18e-05
ENSG00000181009.4	OR52N5	protein_coding	1.80271	2.44036	0.507519	4.8084	1.52e-06	4.18e-05
ENSG00000110400.9	PVRL1	protein_coding	2776.89	1.22251	0.254494	4.80371	1.56e-06	4.27e-05
ENSG00000133055.7	MYBPH	protein_coding	50.2236	-2.79628	0.582364	-4.8016	1.57e-06	4.31e-05
ENSG00000169297.7	NR0B1	protein_coding	11.0462	5.93742	1.23764	4.79739	1.61e-06	4.4e-05
ENSG00000170959.13	DCDC1	protein_coding	4.48597	-3.05671	0.637149	-4.79747	1.61e-06	4.4e-05
ENSG00000081985.9	IL12RB2	protein_coding	266.118	2.07679	0.433106	4.79511	1.63e-06	4.45e-05
ENSG00000138606.18	SHF	protein_coding	359.798	1.10621	0.230722	4.79456	1.63e-06	4.45e-05
ENSG00000161381.12	PLXDC1	protein_coding	119.126	1.2857	0.268236	4.79316	1.64e-06	4.47e-05
ENSG00000163218.13	PGLYRP4	protein_coding	4.63483	2.11561	0.441489	4.79198	1.65e-06	4.48e-05
ENSG00000139318.7	DUSP6	protein_coding	9228.34	-1.19041	0.248568	-4.78908	1.68e-06	4.54e-05
ENSG00000182264.7	IZUMO1	protein_coding	8.80287	1.34545	0.280967	4.78864	1.68e-06	4.54e-05
ENSG00000137699.15	TRIM29	protein_coding	37.2769	2.69553	0.563079	4.78712	1.69e-06	4.58e-05
ENSG00000227630.2	LINC01132	lincRNA	39.0557	-1.03849	0.216956	-4.78663	1.7e-06	4.58e-05
ENSG00000133105.6	RXFP2	protein_coding	356.749	-1.84268	0.384957	-4.78671	1.7e-06	4.58e-05
ENSG00000196368.4	NUDT11	protein_coding	32.943	2.85455	0.596679	4.78406	1.72e-06	4.62e-05
ENSG00000076344.14	RGS11	protein_coding	17.7311	1.47976	0.309335	4.78368	1.72e-06	4.63e-05
ENSG00000118473.20	SGIP1	protein_coding	41.4772	1.71836	0.359267	4.78296	1.73e-06	4.64e-05
ENSG00000159433.10	STARD9	protein_coding	1460.32	1.32906	0.277959	4.78148	1.74e-06	4.67e-05
ENSG00000186854.9	TRABD2A	protein_coding	448.989	1.31839	0.276114	4.77481	1.8e-06	4.82e-05
ENSG00000215458.7	AATBC	antisense	599.018	-1.28029	0.268155	-4.77442	1.8e-06	4.82e-05
ENSG00000153721.16	CNKSR3	protein_coding	416.725	1.50667	0.315633	4.77349	1.81e-06	4.84e-05
ENSG00000277054.1	AL122127.2	miRNA	4.23609	1.88717	0.395389	4.77296	1.82e-06	4.85e-05
ENSG00000188056.10	TREML4	protein_coding	78.4785	-2.10582	0.441307	-4.77179	1.83e-06	4.87e-05
ENSG00000254831.1	KRT18P58	processed_pseudogene	1.37389	2.24557	0.47097	4.76796	1.86e-06	4.95e-05
ENSG00000185332.5	TMEM105	protein_coding	168.229	-2.41449	0.506383	-4.76811	1.86e-06	4.95e-05
ENSG00000196329.9	GIMAP5	protein_coding	129.502	1.43515	0.301096	4.76641	1.88e-06	4.98e-05
ENSG00000172183.13	ISG20	protein_coding	996.603	1.14538	0.240421	4.76403	1.9e-06	5.03e-05
ENSG00000177238.12	TRIM72	protein_coding	53.5575	-1.52939	0.321138	-4.7624	1.91e-06	5.06e-05
ENSG00000162383.10	SLC1A7	protein_coding	14.2395	1.80432	0.378967	4.76114	1.93e-06	5.09e-05
ENSG00000260459.2	FTLP14	processed_pseudogene	2.1574	2.485	0.522044	4.76013	1.93e-06	5.11e-05
ENSG00000280237.1	MIR4697HG	TEC	85.7785	1.91294	0.401928	4.7594	1.94e-06	5.12e-05
ENSG00000134769.20	DTNA	protein_coding	156.55	-2.59933	0.546327	-4.75783	1.96e-06	5.16e-05
ENSG00000114204.13	SERPINI2	protein_coding	199.233	-1.72072	0.36181	-4.75585	1.98e-06	5.2e-05
ENSG00000211782.2	TRAV8-1	TR_V_gene	9.49784	1.65792	0.349024	4.75018	2.03e-06	5.34e-05
ENSG00000143776.17	CDC42BPA	protein_coding	342.088	2.18542	0.460267	4.74815	2.05e-06	5.38e-05
ENSG00000181609.5	OR52D1	protein_coding	1.62634	2.70139	0.569082	4.74693	2.07e-06	5.41e-05
ENSG00000167984.15	NLRC3	protein_coding	2533.53	1.02673	0.216327	4.74617	2.07e-06	5.42e-05
ENSG00000258831.1	RP11-76E17.4	lincRNA	30.0101	-2.16966	0.457237	-4.74515	2.08e-06	5.44e-05
ENSG00000169403.10	PTAFR	protein_coding	5896.92	-1.58376	0.333787	-4.74483	2.09e-06	5.45e-05
ENSG00000078589.11	P2RY10	protein_coding	240.49	1.37088	0.289023	4.74315	2.1e-06	5.49e-05
ENSG00000116574.5	RHOU	protein_coding	1334.95	-1.44363	0.30451	-4.74084	2.13e-06	5.55e-05
ENSG00000107242.16	PIP5K1B	protein_coding	1046.3	1.12519	0.237512	4.73741	2.16e-06	5.63e-05
ENSG00000162897.13	FCAMR	protein_coding	6.24532	-2.54454	0.537296	-4.73583	2.18e-06	5.67e-05
ENSG00000262370.4	RP11-473M20.9	lincRNA	513.122	-1.02314	0.216105	-4.73446	2.2e-06	5.71e-05
ENSG00000135547.7	HEY2	protein_coding	4.68888	1.96659	0.415642	4.73145	2.23e-06	5.79e-05
ENSG00000276478.1	RP11-65B23.5	unprocessed_pseudogene	1.11241	2.51188	0.530982	4.73063	2.24e-06	5.8e-05
ENSG00000178115.11	GOLGA8Q	protein_coding	120.197	-1.28689	0.272096	-4.72954	2.25e-06	5.82e-05
ENSG00000269564.1	AC008753.4	lincRNA	22.6643	-2.11318	0.446823	-4.72935	2.25e-06	5.82e-05
ENSG00000258810.1	RP11-219E7.1	antisense	44.6356	-1.75167	0.370495	-4.72791	2.27e-06	5.86e-05
ENSG00000130751.8	NPAS1	protein_coding	72.5344	1.46767	0.310446	4.72761	2.27e-06	5.87e-05
ENSG00000244649.3	CTD-2377D24.6	lincRNA	9.17808	1.78278	0.377296	4.72515	2.3e-06	5.93e-05
ENSG00000168079.15	SCARA5	protein_coding	20.9578	-3.08113	0.652672	-4.7208	2.35e-06	6.04e-05
ENSG00000225720.5	RP4-742C19.12	transcribed_unprocessed_pseudogene	18.8845	1.76786	0.374513	4.72041	2.35e-06	6.05e-05
ENSG00000235674.2	LDHAP2	processed_pseudogene	120.829	-1.24859	0.264571	-4.71931	2.37e-06	6.07e-05
ENSG00000145911.5	N4BP3	protein_coding	165.188	1.56747	0.332256	4.71768	2.39e-06	6.12e-05
ENSG00000211749.1	TRBV23-1	TR_V_gene	13.4058	1.71579	0.364536	4.70677	2.52e-06	6.44e-05
ENSG00000048342.14	CC2D2A	protein_coding	141.418	-1.14554	0.243433	-4.70579	2.53e-06	6.47e-05
ENSG00000205495.1	OR52J3	protein_coding	2.05594	2.36356	0.502404	4.7045	2.54e-06	6.5e-05
ENSG00000183578.5	TNFAIP8L3	protein_coding	26.8737	-2.38598	0.507346	-4.70287	2.57e-06	6.54e-05
ENSG00000133134.10	BEX2	protein_coding	303.178	1.92155	0.40877	4.70081	2.59e-06	6.6e-05
ENSG00000163694.13	RBM47	protein_coding	2028.72	-1.62721	0.346261	-4.69938	2.61e-06	6.63e-05
ENSG00000090104.10	RGS1	protein_coding	1167.91	1.54037	0.327812	4.69893	2.62e-06	6.64e-05
ENSG00000135144.6	DTX1	protein_coding	88.381	1.52614	0.325106	4.69429	2.68e-06	6.79e-05
ENSG00000125533.5	BHLHE23	protein_coding	8.59214	2.6034	0.554907	4.69159	2.71e-06	6.87e-05
ENSG00000263155.4	MYZAP	protein_coding	26.1698	2.33725	0.498235	4.69106	2.72e-06	6.88e-05
ENSG00000070214.14	SLC44A1	protein_coding	8783.24	-1.30391	0.277993	-4.69045	2.73e-06	6.89e-05
ENSG00000179715.11	PCED1B	protein_coding	275.02	1.14641	0.244463	4.68948	2.74e-06	6.92e-05
ENSG00000110881.10	ASIC1	protein_coding	125.526	-1.92863	0.411625	-4.68541	2.79e-06	7.06e-05
ENSG00000188282.11	RUFY4	protein_coding	107.728	-2.00864	0.428734	-4.68505	2.8e-06	7.06e-05
ENSG00000187164.16	KIAA1598	protein_coding	906.062	-2.07171	0.442301	-4.68394	2.81e-06	7.1e-05
ENSG00000130037.4	KCNA5	protein_coding	7.59877	-2.60661	0.556656	-4.68262	2.83e-06	7.14e-05
ENSG00000006747.13	SCIN	protein_coding	10.3234	2.09323	0.447195	4.6808	2.86e-06	7.19e-05
ENSG00000211815.3	TRAV36DV7	TR_V_gene	10.7512	1.32434	0.282934	4.68075	2.86e-06	7.19e-05
ENSG00000211668.2	IGLV2-11	IG_V_gene	458.066	1.63842	0.350192	4.67865	2.89e-06	7.25e-05
ENSG00000229769.2	TRBV10-2	TR_V_gene	6.28711	1.71328	0.366229	4.67818	2.89e-06	7.26e-05
ENSG00000237276.7	ANO7P1	transcribed_unprocessed_pseudogene	34.8672	1.05141	0.224754	4.67805	2.9e-06	7.26e-05
ENSG00000136573.11	BLK	protein_coding	230.215	1.30199	0.278482	4.6753	2.94e-06	7.35e-05
ENSG00000258352.1	RP11-23J18.1	transcribed_processed_pseudogene	40.21	1.35385	0.289611	4.67473	2.94e-06	7.37e-05
ENSG00000117009.10	KMO	protein_coding	136.245	-1.207	0.258204	-4.67459	2.95e-06	7.37e-05
ENSG00000140968.9	IRF8	protein_coding	6624.23	-1.64383	0.351684	-4.67417	2.95e-06	7.38e-05
ENSG00000215841.3	RP11-800A3.2	antisense	11.1178	-1.60563	0.343796	-4.67031	3.01e-06	7.5e-05
ENSG00000173068.16	BNC2	protein_coding	30.7266	1.9144	0.410024	4.669	3.03e-06	7.53e-05
ENSG00000250889.2	LINC01336	lincRNA	7.2354	2.169	0.464627	4.66826	3.04e-06	7.55e-05
ENSG00000172673.9	THEMIS	protein_coding	197.349	1.51794	0.325174	4.66808	3.04e-06	7.55e-05
ENSG00000197859.8	ADAMTSL2	protein_coding	49.6897	-2.08784	0.447266	-4.668	3.04e-06	7.55e-05
ENSG00000101210.9	EEF1A2	protein_coding	79.1672	2.20502	0.472612	4.66562	3.08e-06	7.64e-05
ENSG00000248751.5	RP1-130H16.18	protein_coding	3.37896	1.09943	0.235899	4.66059	3.15e-06	7.8e-05
ENSG00000121858.9	TNFSF10	protein_coding	2007.58	-1.40735	0.302203	-4.65695	3.21e-06	7.93e-05
ENSG00000112782.14	CLIC5	protein_coding	14.4695	1.12376	0.24135	4.65612	3.22e-06	7.95e-05
ENSG00000153814.10	JAZF1	protein_coding	1293.46	1.24087	0.266515	4.65592	3.23e-06	7.95e-05
ENSG00000197308.7	GATA3-AS1	lincRNA	1.32623	2.84083	0.610265	4.65508	3.24e-06	7.98e-05
ENSG00000254952.1	AP001257.1	lincRNA	21.1527	-2.26559	0.486833	-4.65374	3.26e-06	8.02e-05
ENSG00000159387.7	IRX6	protein_coding	20.1548	-2.66576	0.572806	-4.65386	3.26e-06	8.02e-05
ENSG00000130208.8	APOC1	protein_coding	160.709	2.03021	0.436284	4.65341	3.26e-06	8.03e-05
ENSG00000177707.9	PVRL3	protein_coding	16.5912	1.77375	0.381175	4.65337	3.27e-06	8.03e-05
ENSG00000211666.2	IGLV2-14	IG_V_gene	944.778	1.5995	0.343749	4.65311	3.27e-06	8.03e-05
ENSG00000257336.1	PRELID2P1	processed_pseudogene	7.19934	-2.14172	0.4604	-4.65188	3.29e-06	8.07e-05
ENSG00000125810.9	CD93	protein_coding	9612.14	-1.45828	0.313682	-4.64892	3.34e-06	8.18e-05
ENSG00000101230.5	ISM1	protein_coding	13.6786	1.5348	0.330176	4.64842	3.34e-06	8.2e-05
ENSG00000266088.4	RP5-1028K7.2	lincRNA	15.0315	1.55551	0.334822	4.64577	3.39e-06	8.3e-05
ENSG00000073067.12	CYP2W1	protein_coding	8.19633	1.78006	0.383257	4.64455	3.41e-06	8.34e-05
ENSG00000158473.6	CD1D	protein_coding	1499.21	-1.83291	0.394989	-4.64041	3.48e-06	8.49e-05
ENSG00000128438.9	TBC1D27	transcribed_unprocessed_pseudogene	23.7428	1.6367	0.352948	4.63723	3.53e-06	8.62e-05
ENSG00000145248.6	SLC10A4	protein_coding	25.4202	1.8912	0.408016	4.63512	3.57e-06	8.7e-05
ENSG00000136826.13	KLF4	protein_coding	5444.01	-1.56482	0.337772	-4.63277	3.61e-06	8.79e-05
ENSG00000211685.3	IGLC7	IG_C_gene	69.2644	1.89544	0.409303	4.63089	3.64e-06	8.87e-05
ENSG00000134222.15	PSRC1	protein_coding	346.987	-1.1906	0.257729	-4.61958	3.85e-06	9.33e-05
ENSG00000271109.1	CTC-523E23.11	lincRNA	92.4393	1.28784	0.278881	4.61789	3.88e-06	9.39e-05
ENSG00000228174.6	RP11-244N9.6	antisense	3.11505	2.37807	0.515079	4.6169	3.9e-06	9.43e-05
ENSG00000269889.1	RP11-816J6.3	antisense	14.0723	1.04902	0.227507	4.61093	4.01e-06	9.69e-05
ENSG00000265743.1	RP11-848P1.3	lincRNA	48.8917	-1.52845	0.331663	-4.60844	4.06e-06	9.8e-05
ENSG00000253234.1	IGLV2-5	IG_V_pseudogene	5.8458	1.73122	0.376153	4.60243	4.18e-06	0.000100413
ENSG00000204710.2	SPDYC	protein_coding	9.95265	1.41316	0.307068	4.60211	4.18e-06	0.000100499
ENSG00000106341.9	PPP1R17	protein_coding	11.2565	-3.4713	0.754355	-4.60167	4.19e-06	0.000100642
ENSG00000002933.6	TMEM176A	protein_coding	651.909	-2.00049	0.434794	-4.60101	4.2e-06	0.000100892
ENSG00000178412.4	RP11-567M16.3	lincRNA	8.13086	2.05013	0.445829	4.59848	4.26e-06	0.000101915
ENSG00000139219.16	COL2A1	protein_coding	40.3844	2.06365	0.448783	4.59833	4.26e-06	0.000101918
ENSG00000257495.4	KRT73-AS1	antisense	6.56701	1.59314	0.346515	4.59761	4.27e-06	0.0001022
ENSG00000112796.8	ENPP5	protein_coding	29.9996	1.87131	0.407053	4.59721	4.28e-06	0.000102326
ENSG00000254126.5	CD8BP	transcribed_unprocessed_pseudogene	12.5812	2.14245	0.466462	4.59299	4.37e-06	0.000104132
ENSG00000260940.1	RP4-575N6.5	sense_overlapping	7.25892	1.7309	0.376851	4.59307	4.37e-06	0.000104132
ENSG00000134954.13	ETS1	protein_coding	6941.61	1.16131	0.253014	4.58993	4.43e-06	0.000105526
ENSG00000105370.6	LIM2	protein_coding	5.97425	1.80515	0.393391	4.5887	4.46e-06	0.000105856
ENSG00000169242.10	EFNA1	protein_coding	114.525	1.53373	0.334231	4.58883	4.46e-06	0.000105856
ENSG00000260861.5	RP4-576H24.4	protein_coding	16.7852	-1.82212	0.397247	-4.58686	4.5e-06	0.000106688
ENSG00000235072.2	AC012074.2	lincRNA	29.2722	1.13238	0.247002	4.58448	4.55e-06	0.00010772
ENSG00000203999.7	LINC01270	lincRNA	18.2967	-2.02554	0.441997	-4.5827	4.59e-06	0.000108497
ENSG00000164023.13	SGMS2	protein_coding	834.416	-1.64924	0.360127	-4.57962	4.66e-06	0.000109883
ENSG00000270207.1	RP11-157E16.1	antisense	1.97438	-3.15078	0.688025	-4.57946	4.66e-06	0.000109891
ENSG00000170442.10	KRT86	protein_coding	6.85855	1.7022	0.371928	4.57668	4.72e-06	0.000111136
ENSG00000267074.1	RP11-1094M14.5	sense_intronic	57.7876	1.50538	0.329011	4.57547	4.75e-06	0.000111703
ENSG00000228626.1	RP11-495P10.9	unprocessed_pseudogene	15.8788	2.79616	0.611524	4.57244	4.82e-06	0.000113099
ENSG00000047617.13	ANO2	protein_coding	19.1388	1.86481	0.407922	4.57148	4.84e-06	0.000113469
ENSG00000279166.1	RP11-107E5.3	TEC	173.641	-1.5986	0.349718	-4.57111	4.85e-06	0.000113592
ENSG00000278965.1	RP11-39H3.2	TEC	99.7542	1.85144	0.405099	4.57035	4.87e-06	0.000113852
ENSG00000197632.7	SERPINB2	protein_coding	2027.38	-2.22562	0.487203	-4.56816	4.92e-06	0.000114893
ENSG00000197921.5	HES5	protein_coding	3.28279	1.92863	0.422246	4.56756	4.93e-06	0.000115064
ENSG00000105374.8	NKG7	protein_coding	4754.12	1.01323	0.221916	4.56585	4.97e-06	0.000115931
ENSG00000180913.3	OR56B3P	unprocessed_pseudogene	1.535	2.10603	0.461454	4.5639	5.02e-06	0.000116774
ENSG00000163131.9	CTSS	protein_coding	30533.3	-1.19005	0.260776	-4.56348	5.03e-06	0.00011693
ENSG00000154764.5	WNT7A	protein_coding	20.6455	1.72596	0.378401	4.56121	5.09e-06	0.000117892
ENSG00000121933.16	ADORA3	protein_coding	120.914	-1.16517	0.255452	-4.5612	5.09e-06	0.000117892
ENSG00000185112.5	FAM43A	protein_coding	486.669	1.24924	0.274025	4.55883	5.14e-06	0.000119151
ENSG00000273703.1	HIST1H2BM	protein_coding	10.5697	1.61547	0.354526	4.55671	5.2e-06	0.000120201
ENSG00000211803.2	TRAV23DV6	TR_V_gene	10.552	1.73077	0.379971	4.555	5.24e-06	0.000121018
ENSG00000250608.1	RP11-933H2.4	processed_transcript	32.1749	-1.47662	0.324233	-4.55418	5.26e-06	0.000121415
ENSG00000274961.1	RP3-492J12.2	lincRNA	5.74922	1.61608	0.354937	4.55315	5.28e-06	0.000121929
ENSG00000072071.15	LPHN1	protein_coding	1371.06	1.07056	0.235141	4.55284	5.29e-06	0.000122028
ENSG00000273348.1	RP11-535A5.1	lincRNA	1.32091	2.50405	0.550284	4.55046	5.35e-06	0.000123168
ENSG00000122862.4	SRGN	protein_coding	130078	-1.13516	0.249646	-4.54709	5.44e-06	0.000124908
ENSG00000234572.1	AC007880.1	lincRNA	27.818	-1.46418	0.322022	-4.54684	5.45e-06	0.000124975
ENSG00000004799.7	PDK4	protein_coding	492.226	-2.05163	0.45135	-4.54555	5.48e-06	0.000125576
ENSG00000255307.1	OR52B2	protein_coding	1.76513	2.47671	0.54513	4.54334	5.54e-06	0.000126817
ENSG00000160683.4	CXCR5	protein_coding	18.6721	1.42104	0.31323	4.53673	5.71e-06	0.00013051
ENSG00000105223.17	PLD3	protein_coding	10147.2	-1.13918	0.251167	-4.53557	5.74e-06	0.000131147
ENSG00000105835.10	NAMPT	protein_coding	11333.9	-1.32074	0.291275	-4.53434	5.78e-06	0.000131739
ENSG00000107331.15	ABCA2	protein_coding	6810.8	1.00309	0.221348	4.53172	5.85e-06	0.000133295
ENSG00000271858.4	CYB561D2	antisense	30.3771	1.21404	0.26804	4.52931	5.92e-06	0.000134556
ENSG00000122420.8	PTGFR	protein_coding	20.4948	-2.73233	0.603288	-4.52907	5.92e-06	0.000134626
ENSG00000133687.14	TMTC1	protein_coding	76.9785	-2.3325	0.515334	-4.5262	6.01e-06	0.000136373
ENSG00000255026.1	RP11-326C3.2	antisense	144.533	1.45961	0.322491	4.52605	6.01e-06	0.000136381
ENSG00000160180.15	TFF3	protein_coding	28.1648	2.18381	0.483462	4.51702	6.27e-06	0.000142142
ENSG00000280167.1	RP11-867G2.4	TEC	24.9046	-1.20231	0.266244	-4.51582	6.31e-06	0.000142765
ENSG00000269667.1	RP11-542M13.2	lincRNA	16.0955	-2.28888	0.507119	-4.51349	6.38e-06	0.000144243
ENSG00000156510.12	HKDC1	protein_coding	17.2889	1.46786	0.325259	4.51288	6.4e-06	0.000144564
ENSG00000128342.4	LIF	protein_coding	178.786	1.80001	0.3989	4.51244	6.41e-06	0.000144777
ENSG00000073737.15	DHRS9	protein_coding	732.891	-1.47192	0.32637	-4.50997	6.48e-06	0.000146278
ENSG00000182463.14	TSHZ2	protein_coding	53.1469	1.48861	0.330138	4.50905	6.51e-06	0.000146819
ENSG00000020633.17	RUNX3	protein_coding	6519.31	1.19682	0.265493	4.50791	6.55e-06	0.00014742
ENSG00000268324.2	LRRC2-AS1	antisense	2.17313	1.97239	0.437842	4.50479	6.64e-06	0.000149308
ENSG00000155066.14	PROM2	protein_coding	29.7139	1.21196	0.26906	4.50443	6.66e-06	0.000149465
ENSG00000151023.15	ENKUR	protein_coding	11.7783	1.73016	0.384231	4.50292	6.7e-06	0.000150435
ENSG00000178175.10	ZNF366	protein_coding	48.9812	-1.96412	0.436384	-4.5009	6.77e-06	0.000151774
ENSG00000267895.1	SIGLEC19P	transcribed_unprocessed_pseudogene	4.23024	-2.05091	0.456018	-4.49743	6.88e-06	0.000154173
ENSG00000169413.2	RNASE6	protein_coding	2099.14	-1.55594	0.346071	-4.49601	6.92e-06	0.000155104
ENSG00000187068.2	C3orf70	protein_coding	24.8016	-1.87618	0.417359	-4.49537	6.94e-06	0.000155472
ENSG00000186204.13	CYP4F12	protein_coding	20.2098	1.69945	0.37806	4.49519	6.95e-06	0.000155505
ENSG00000084734.7	GCKR	protein_coding	5.30655	1.88646	0.420033	4.49122	7.08e-06	0.000158226
ENSG00000227066.1	RP3-340N1.2	lincRNA	30.8357	-2.29391	0.510874	-4.49016	7.12e-06	0.000158914
ENSG00000074527.10	NTN4	protein_coding	12.3132	1.64102	0.36551	4.48966	7.13e-06	0.000159184
ENSG00000109927.8	TECTA	protein_coding	53.8286	1.24808	0.278018	4.48919	7.15e-06	0.000159328
ENSG00000167103.10	PIP5KL1	protein_coding	44.9055	1.01271	0.225584	4.48926	7.15e-06	0.000159328
ENSG00000279496.1	CTC-251I16.1	TEC	983.638	-1.2343	0.274977	-4.48872	7.17e-06	0.00015958
ENSG00000186326.3	RGS9BP	protein_coding	21.2565	1.4433	0.321611	4.48772	7.2e-06	0.000160022
ENSG00000274290.1	HIST1H2BE	protein_coding	24.8347	1.10736	0.246818	4.48653	7.24e-06	0.000160608
ENSG00000211816.2	TRAV38-1	TR_V_gene	7.69646	1.72029	0.383581	4.48482	7.3e-06	0.000161801
ENSG00000259803.5	SLC22A31	protein_coding	34.3989	-1.91395	0.426882	-4.48356	7.34e-06	0.000162654
ENSG00000133067.16	LGR6	protein_coding	145.339	1.77775	0.396634	4.48208	7.39e-06	0.000163633
ENSG00000276241.1	CTB-91J4.1	antisense	5.08646	1.5804	0.352778	4.47986	7.47e-06	0.000165002
ENSG00000104093.12	DMXL2	protein_coding	8591.9	-1.34185	0.299736	-4.47676	7.58e-06	0.000166962
ENSG00000256751.4	PLBD1-AS1	antisense	16.9534	-2.35296	0.525581	-4.47688	7.57e-06	0.000166962
ENSG00000237135.1	DDX10P1	processed_pseudogene	31.2317	-1.95198	0.436046	-4.47655	7.59e-06	0.000167022
ENSG00000225434.2	LINC01504	lincRNA	114.476	-1.17054	0.261553	-4.47533	7.63e-06	0.000167872
ENSG00000181123.7	RP4-539M6.14	antisense	3.74774	1.72926	0.386614	4.47283	7.72e-06	0.00016963
ENSG00000134317.16	GRHL1	protein_coding	29.7297	1.19554	0.267306	4.47255	7.73e-06	0.000169741
ENSG00000279212.1	RP13-16H11.8	TEC	4.60849	-1.59085	0.355722	-4.47217	7.74e-06	0.000169943
ENSG00000099985.3	OSM	protein_coding	1303.45	1.34478	0.300895	4.46926	7.85e-06	0.00017216
ENSG00000200033.1	RNU6-403P	snRNA	1.94162	-3.10243	0.694511	-4.46707	7.93e-06	0.000173596
ENSG00000229855.7	CTC-546K23.1	lincRNA	50.8302	2.98874	0.669093	4.46686	7.94e-06	0.000173664
ENSG00000277561.3	GOLGA8IP	transcribed_unprocessed_pseudogene	22.3601	-1.36945	0.306597	-4.46663	7.95e-06	0.00017368
ENSG00000264230.6	ANXA8L1	protein_coding	22.2714	-2.05615	0.460413	-4.46589	7.97e-06	0.000174118
ENSG00000163687.12	DNASE1L3	protein_coding	47.6233	-1.99023	0.446237	-4.46004	8.19e-06	0.000178603
ENSG00000119630.12	PGF	protein_coding	125.373	1.35047	0.302822	4.45962	8.21e-06	0.000178843
ENSG00000200204.1	RNU1-22P	snRNA	14.8613	-1.19781	0.268612	-4.45926	8.22e-06	0.000179027
ENSG00000274979.1	RP11-1143G9.5	lincRNA	26.415	-1.24338	0.278944	-4.45745	8.29e-06	0.000180316
ENSG00000239405.1	TMED10P2	processed_pseudogene	11.7884	1.41269	0.317048	4.45577	8.36e-06	0.00018129
ENSG00000197880.7	MDS2	protein_coding	9.1161	1.81394	0.407242	4.45421	8.42e-06	0.000182492
ENSG00000177675.7	CD163L1	protein_coding	60.7584	-1.77314	0.398187	-4.45304	8.47e-06	0.00018338
ENSG00000234424.2	RP11-213G2.1	unprocessed_pseudogene	12.9887	-1.47938	0.332409	-4.45049	8.57e-06	0.000185109
ENSG00000106772.16	PRUNE2	protein_coding	251.372	-1.13085	0.254128	-4.44992	8.59e-06	0.000185484
ENSG00000241484.8	ARHGAP8	protein_coding	10.9939	2.04248	0.459036	4.44949	8.61e-06	0.00018574
ENSG00000145391.12	SETD7	protein_coding	1858.21	-1.0897	0.245045	-4.44694	8.71e-06	0.00018772
ENSG00000152931.7	PART1	lincRNA	3.05688	-1.92333	0.432575	-4.44623	8.74e-06	0.000188227
ENSG00000121807.5	CCR2	protein_coding	1519.08	-1.7892	0.402959	-4.44016	8.99e-06	0.000193017
ENSG00000119714.9	GPR68	protein_coding	84.5277	1.01451	0.228531	4.43926	9.03e-06	0.000193587
ENSG00000243648.1	RP11-215P8.1	processed_pseudogene	10.1638	1.23124	0.277421	4.43817	9.07e-06	0.000194448
ENSG00000127946.15	HIP1	protein_coding	5797.31	-1.0004	0.225587	-4.43463	9.22e-06	0.000197304
ENSG00000106018.12	VIPR2	protein_coding	11.9302	1.58333	0.357233	4.4322	9.33e-06	0.000199177
ENSG00000172322.12	CLEC12A	protein_coding	5428.44	-1.05885	0.239013	-4.43008	9.42e-06	0.000200775
ENSG00000253364.1	RP11-731F5.2	lincRNA	11.9222	1.4792	0.333933	4.42961	9.44e-06	0.000200948
ENSG00000186462.8	NAP1L2	protein_coding	57.8471	1.94929	0.440101	4.42919	9.46e-06	0.000201108
ENSG00000225964.4	NRIR	antisense	75.7364	1.40715	0.317944	4.42577	9.61e-06	0.000203819
ENSG00000243414.5	TICAM2	protein_coding	7.84898	-1.6738	0.378542	-4.42171	9.79e-06	0.000207561
ENSG00000188158.13	NHS	protein_coding	86.9785	-1.67041	0.377926	-4.41994	9.87e-06	0.000209019
ENSG00000072182.11	ASIC4	protein_coding	13.3875	2.01336	0.455734	4.41785	9.97e-06	0.000210794
ENSG00000278637.1	HIST1H4A	protein_coding	11.2372	1.26375	0.286086	4.41738	9.99e-06	0.00021112
ENSG00000116761.10	CTH	protein_coding	109.46	1.15689	0.261957	4.41633	1e-05	0.000212023
ENSG00000272559.1	OR51F3P	unprocessed_pseudogene	1.23931	1.76674	0.40013	4.41542	1.01e-05	0.000212439
ENSG00000118156.11	ZNF541	protein_coding	15.3198	1.2781	0.289446	4.41568	1.01e-05	0.000212439
ENSG00000173825.6	TIGD3	protein_coding	74.3199	1.00133	0.226782	4.41538	1.01e-05	0.000212439
ENSG00000101342.8	TLDC2	protein_coding	254.914	-1.2372	0.280411	-4.4121	1.02e-05	0.000215027
ENSG00000120875.7	DUSP4	protein_coding	274.329	1.76001	0.398925	4.41188	1.02e-05	0.000215041
ENSG00000079931.13	MOXD1	protein_coding	18.0384	1.66583	0.377582	4.41182	1.03e-05	0.000215041
ENSG00000161031.11	PGLYRP2	protein_coding	15.9752	1.29985	0.294643	4.41161	1.03e-05	0.000215124
ENSG00000256347.1	OR8R1P	unprocessed_pseudogene	11.4492	-1.9835	0.449681	-4.4109	1.03e-05	0.0002157
ENSG00000211828.1	TRDJ3	TR_J_gene	3.18203	2.12158	0.481182	4.4091	1.04e-05	0.00021737
ENSG00000260401.1	RP11-800A3.4	sense_overlapping	656.137	-1.42882	0.324095	-4.40863	1.04e-05	0.000217695
ENSG00000186049.7	KRT73	protein_coding	24.9902	1.60833	0.364996	4.40642	1.05e-05	0.000219672
ENSG00000227920.2	RP1-153P14.5	lincRNA	5.09213	2.12319	0.481916	4.40573	1.05e-05	0.000220014
ENSG00000277586.1	NEFL	protein_coding	12.7908	2.08173	0.472496	4.40581	1.05e-05	0.000220014
ENSG00000199135.1	MIR101-1	miRNA	1.29338	2.62897	0.596898	4.40439	1.06e-05	0.000221208
ENSG00000010610.8	CD4	protein_coding	8889.49	-1.36211	0.309352	-4.40311	1.07e-05	0.000222386
ENSG00000261744.1	RP11-21B21.4	antisense	21.2509	1.18747	0.269737	4.40235	1.07e-05	0.000223034
ENSG00000196979.1	RP11-88G17.6	lincRNA	2.19701	2.06077	0.468216	4.40131	1.08e-05	0.000223968
ENSG00000165621.7	OXGR1	protein_coding	2.87236	-4.26837	0.970441	-4.39838	1.09e-05	0.000226468
ENSG00000183248.10	PRR36	protein_coding	14.5453	1.42067	0.323095	4.39707	1.1e-05	0.000227707
ENSG00000197747.7	S100A10	protein_coding	7820.49	-1.29995	0.295682	-4.39646	1.1e-05	0.000228207
ENSG00000115841.18	RMDN2	protein_coding	157.584	-1.11414	0.253591	-4.39346	1.12e-05	0.000231242
ENSG00000239571.1	IGKV2D-30	IG_V_gene	30.9986	1.94081	0.44199	4.39108	1.13e-05	0.0002331
ENSG00000183251.3	OR51B4	protein_coding	1.92119	2.44739	0.557616	4.38902	1.14e-05	0.000234611
ENSG00000205213.12	LGR4	protein_coding	200.303	1.79714	0.409453	4.38911	1.14e-05	0.000234611
ENSG00000271303.1	SRXN1	protein_coding	108.344	1.05301	0.240005	4.38743	1.15e-05	0.000236195
ENSG00000049759.15	NEDD4L	protein_coding	532.639	1.52119	0.346857	4.38566	1.16e-05	0.000237845
ENSG00000235478.3	AC006946.15	lincRNA	12.5258	-2.52546	0.575832	-4.38576	1.16e-05	0.000237845
ENSG00000044524.9	EPHA3	protein_coding	4.58617	-3.50266	0.798836	-4.38471	1.16e-05	0.000238747
ENSG00000185339.7	TCN2	protein_coding	1249.29	-1.37484	0.314064	-4.37757	1.2e-05	0.000246112
ENSG00000276405.1	TRBV13	TR_V_gene	13.2564	1.46977	0.335871	4.376	1.21e-05	0.000247622
ENSG00000172752.13	COL6A5	protein_coding	48.9469	2.46994	0.56488	4.3725	1.23e-05	0.000251157
ENSG00000135424.14	ITGA7	protein_coding	790.236	-1.59034	0.364072	-4.36821	1.25e-05	0.000255845
ENSG00000176928.5	GCNT4	protein_coding	74.1874	1.69035	0.387204	4.36552	1.27e-05	0.000258556
ENSG00000173546.7	CSPG4	protein_coding	321.198	-2.09082	0.479126	-4.36381	1.28e-05	0.000260274
ENSG00000231682.1	AC097713.4	lincRNA	5.15748	2.00037	0.458699	4.36097	1.29e-05	0.000263527
ENSG00000183856.9	IQGAP3	protein_coding	1504.35	-1.04721	0.240148	-4.3607	1.3e-05	0.000263697
ENSG00000113645.12	WWC1	protein_coding	106.714	-1.96413	0.450581	-4.35911	1.31e-05	0.000265311
ENSG00000182704.7	TSKU	protein_coding	56.4176	2.02993	0.465689	4.35897	1.31e-05	0.000265321
ENSG00000100024.13	UPB1	protein_coding	133.171	-1.3796	0.316619	-4.3573	1.32e-05	0.00026704
ENSG00000048052.20	HDAC9	protein_coding	1462.89	-1.20844	0.277416	-4.35606	1.32e-05	0.000268398
ENSG00000228314.1	CYP4F29P	transcribed_unprocessed_pseudogene	41.0011	1.86692	0.42893	4.35251	1.35e-05	0.000272625
ENSG00000238121.4	LINC00426	lincRNA	510.816	1.27371	0.292731	4.35112	1.35e-05	0.000273938
ENSG00000198223.13	CSF2RA	protein_coding	2187.91	-1.01466	0.233204	-4.35095	1.36e-05	0.000273938
ENSG00000163563.7	MNDA	protein_coding	11159.8	-1.42835	0.328271	-4.35112	1.35e-05	0.000273938
ENSG00000168056.13	LTBP3	protein_coding	3288.05	1.15559	0.265607	4.35073	1.36e-05	0.000274041
ENSG00000240382.3	IGKV1-17	IG_V_gene	165.965	1.66927	0.383732	4.3501	1.36e-05	0.000274679
ENSG00000111254.6	AKAP3	protein_coding	21.9153	1.03774	0.238572	4.34982	1.36e-05	0.000274871
ENSG00000131797.11	CLUHP3	transcribed_unprocessed_pseudogene	534.729	1.1138	0.256098	4.34913	1.37e-05	0.00027557
ENSG00000268849.4	SIGLEC22P	transcribed_unprocessed_pseudogene	288.848	-1.05776	0.243273	-4.34803	1.37e-05	0.0002768
ENSG00000184060.9	ADAP2	protein_coding	902.291	-1.38564	0.318695	-4.34786	1.37e-05	0.000276857
ENSG00000174600.12	CMKLR1	protein_coding	388.307	1.71591	0.394698	4.3474	1.38e-05	0.000277275
ENSG00000105289.13	TJP3	protein_coding	34.8896	1.24966	0.287485	4.34686	1.38e-05	0.000277635
ENSG00000230730.1	AC074011.2	antisense	57.8248	-1.01496	0.233655	-4.34385	1.4e-05	0.000280817
ENSG00000131401.10	NAPSB	transcribed_unprocessed_pseudogene	1968.49	-1.86105	0.428465	-4.34353	1.4e-05	0.000281062
ENSG00000248791.1	CTD-2165H16.3	processed_pseudogene	19.8355	-2.14148	0.493114	-4.34276	1.41e-05	0.000281557
ENSG00000198092.5	TMPRSS11F	protein_coding	4.02434	3.38266	0.779084	4.34184	1.41e-05	0.000282577
ENSG00000183117.16	CSMD1	protein_coding	77.8108	-2.31266	0.532677	-4.34158	1.41e-05	0.000282756
ENSG00000275713.1	HIST1H2BH	protein_coding	44.7132	1.32602	0.305456	4.34112	1.42e-05	0.000283021
ENSG00000113749.6	HRH2	protein_coding	1217.38	-1.17854	0.271478	-4.34121	1.42e-05	0.000283021
ENSG00000204634.11	TBC1D8	protein_coding	1120.16	-1.0617	0.244593	-4.3407	1.42e-05	0.000283402
ENSG00000173597.7	SULT1B1	protein_coding	1053.06	-1.24928	0.287831	-4.34031	1.42e-05	0.000283573
ENSG00000277075.1	HIST1H2AE	protein_coding	175.466	1.39511	0.321462	4.33987	1.43e-05	0.000283974
ENSG00000205090.7	TMEM240	protein_coding	9.13699	1.01712	0.234408	4.33908	1.43e-05	0.000284679
ENSG00000166405.13	RIC3	protein_coding	78.9198	1.36371	0.314366	4.33796	1.44e-05	0.000285802
ENSG00000211933.2	IGHV6-1	IG_V_gene	12.4184	1.59974	0.36883	4.33735	1.44e-05	0.000286269
ENSG00000168229.3	PTGDR	protein_coding	104.189	1.5097	0.348419	4.333	1.47e-05	0.000291648
ENSG00000211720.3	TRBV11-1	TR_V_gene	3.12662	1.88908	0.436365	4.32914	1.5e-05	0.000296305
ENSG00000152380.8	FAM151B	protein_coding	166.066	-1.08092	0.249996	-4.32373	1.53e-05	0.000303147
ENSG00000109667.10	SLC2A9	protein_coding	731.015	-1.14135	0.264055	-4.3224	1.54e-05	0.000304812
ENSG00000114698.13	PLSCR4	protein_coding	102.907	2.23937	0.518337	4.32031	1.56e-05	0.000307539
ENSG00000174292.11	TNK1	protein_coding	79.8034	1.1424	0.264461	4.31975	1.56e-05	0.000308146
ENSG00000157445.13	CACNA2D3	protein_coding	277.35	-1.88789	0.437062	-4.3195	1.56e-05	0.000308314
ENSG00000158764.6	ITLN2	protein_coding	1.93171	2.21117	0.512352	4.31571	1.59e-05	0.000313116
ENSG00000170890.12	PLA2G1B	protein_coding	14.135	1.4142	0.327878	4.31319	1.61e-05	0.000316349
ENSG00000211970.3	IGHV4-61	IG_V_gene	112.522	1.4821	0.343709	4.31207	1.62e-05	0.000317458
ENSG00000101307.14	SIRPB1	protein_coding	4287.35	-1.58047	0.366649	-4.31058	1.63e-05	0.000319382
ENSG00000103089.7	FA2H	protein_coding	11.3415	1.52543	0.35437	4.30462	1.67e-05	0.000327361
ENSG00000211767.1	TRBJ2-3	TR_J_gene	27.1389	1.61524	0.375289	4.304	1.68e-05	0.000328099
ENSG00000274441.1	CTD-2282P23.2	antisense	3.00487	-2.33812	0.543343	-4.30322	1.68e-05	0.000329073
ENSG00000113763.9	UNC5A	protein_coding	65.8814	-1.60782	0.374005	-4.29891	1.72e-05	0.000334844
ENSG00000069122.17	GPR116	protein_coding	10.8775	-2.46525	0.573908	-4.29556	1.74e-05	0.000339691
ENSG00000235288.2	RP11-70C1.3	antisense	4.97211	1.79976	0.419254	4.29277	1.76e-05	0.0003436
ENSG00000100228.11	RAB36	protein_coding	48.9184	-1.12558	0.262221	-4.29248	1.77e-05	0.00034385
ENSG00000250400.3	LINC00977	lincRNA	18.8047	-1.3748	0.320407	-4.29078	1.78e-05	0.000346108
ENSG00000238107.1	RP11-495P10.5	lincRNA	19.4565	2.13505	0.497848	4.28856	1.8e-05	0.000349391
ENSG00000162592.7	CCDC27	protein_coding	4.31468	1.47405	0.34374	4.28826	1.8e-05	0.000349673
ENSG00000171208.8	NETO2	protein_coding	963.355	-1.15869	0.270354	-4.28583	1.82e-05	0.00035332
ENSG00000106034.16	CPED1	protein_coding	189.973	-1.82854	0.42691	-4.2832	1.84e-05	0.000356925
ENSG00000166863.10	TAC3	protein_coding	8.87847	2.02854	0.473673	4.28257	1.85e-05	0.000357636
ENSG00000160963.12	COL26A1	protein_coding	11.0734	-1.88164	0.439427	-4.28202	1.85e-05	0.00035821
ENSG00000255569.1	TRAV1-1	TR_V_gene	6.5872	1.73476	0.405358	4.27956	1.87e-05	0.000361588
ENSG00000274012.1	RN7SL2	misc_RNA	955.23	1.16455	0.272357	4.27583	1.9e-05	0.000367095
ENSG00000112299.7	VNN1	protein_coding	1671.66	-1.57494	0.368328	-4.27593	1.9e-05	0.000367095
ENSG00000273133.1	RP11-799M12.2	antisense	12.8881	-1.22461	0.28653	-4.27394	1.92e-05	0.000369602
ENSG00000124772.10	CPNE5	protein_coding	179.723	1.04373	0.244219	4.27376	1.92e-05	0.000369697
ENSG00000212396.1	RNA5SP323	rRNA	3.09327	-2.0088	0.470065	-4.27345	1.92e-05	0.000370006
ENSG00000247774.5	PCED1B-AS1	processed_transcript	614.663	1.08036	0.252876	4.2723	1.93e-05	0.000371704
ENSG00000008056.11	SYN1	protein_coding	80.3604	-1.24354	0.291294	-4.26904	1.96e-05	0.000376766
ENSG00000116962.13	NID1	protein_coding	2435.25	-1.65606	0.388049	-4.26765	1.98e-05	0.000378703
ENSG00000176320.2	RP11-404O13.5	lincRNA	20.6919	-2.96436	0.694808	-4.26644	1.99e-05	0.000380552
ENSG00000259429.4	UBE2Q2P2	transcribed_unprocessed_pseudogene	51.0588	1.21844	0.285603	4.26619	1.99e-05	0.000380767
ENSG00000162981.13	FAM84A	protein_coding	32.9758	3.4864	0.817409	4.26518	2e-05	0.000382069
ENSG00000211899.6	IGHM	IG_C_gene	10871.7	1.23371	0.289335	4.26394	2.01e-05	0.000383987
ENSG00000276368.1	HIST1H2AJ	protein_coding	13.4241	1.48802	0.349133	4.26205	2.03e-05	0.000386126
ENSG00000130222.9	GADD45G	protein_coding	116.035	1.26268	0.296246	4.26228	2.02e-05	0.000386126
ENSG00000266075.2	RN7SL574P	misc_RNA	10.3326	1.12012	0.262811	4.26207	2.03e-05	0.000386126
ENSG00000214787.7	MS4A4E	protein_coding	817.26	-1.47639	0.346376	-4.26239	2.02e-05	0.000386126
ENSG00000253497.1	IGKV1-13	IG_V_pseudogene	30.036	1.63441	0.383691	4.25971	2.05e-05	0.000389394
ENSG00000258511.1	RP11-61O1.2	lincRNA	2.15025	1.87201	0.439568	4.25875	2.06e-05	0.000390867
ENSG00000180422.3	LINC00304	lincRNA	25.6196	1.23471	0.29001	4.25748	2.07e-05	0.000392875
ENSG00000054690.12	PLEKHH1	protein_coding	33.8653	-1.43329	0.336772	-4.25597	2.08e-05	0.000395007
ENSG00000171724.2	VAT1L	protein_coding	36.5805	-2.43822	0.572904	-4.2559	2.08e-05	0.000395007
ENSG00000187556.7	NANOS3	protein_coding	33.1586	1.12325	0.264095	4.2532	2.11e-05	0.000399151
ENSG00000237515.7	SHISA9	protein_coding	9.62493	2.50719	0.589574	4.25255	2.11e-05	0.000400088
ENSG00000238268.2	RP11-229P13.19	lincRNA	24.9358	1.81098	0.425987	4.25126	2.13e-05	0.000401964
ENSG00000166510.12	CCDC68	protein_coding	29.0552	1.88437	0.443342	4.25037	2.13e-05	0.000403123
ENSG00000141198.12	TOM1L1	protein_coding	137.809	-1.68166	0.395772	-4.24906	2.15e-05	0.000405272
ENSG00000101162.3	TUBB1	protein_coding	617.794	1.54553	0.364177	4.2439	2.2e-05	0.000413357
ENSG00000135083.13	CCNJL	protein_coding	60.5798	1.30798	0.308305	4.24248	2.21e-05	0.00041575
ENSG00000178573.6	MAF	protein_coding	683.756	1.25477	0.295804	4.24188	2.22e-05	0.000416648
ENSG00000267082.1	CTC-510F12.2	antisense	14.0464	1.48694	0.350554	4.2417	2.22e-05	0.000416757
ENSG00000168421.11	RHOH	protein_coding	1854.05	1.09187	0.257517	4.23998	2.24e-05	0.000419733
ENSG00000255769.6	GOLGA2P10	transcribed_unprocessed_pseudogene	96.5487	1.29619	0.30595	4.2366	2.27e-05	0.000424952
ENSG00000185215.7	TNFAIP2	protein_coding	10686.7	-1.16566	0.275133	-4.23669	2.27e-05	0.000424952
ENSG00000231749.2	ABCA9-AS1	antisense	3.92581	-4.08298	0.963978	-4.23556	2.28e-05	0.000426462
ENSG00000272839.1	RP11-452C13.1	antisense	56.3331	-1.30235	0.307624	-4.23359	2.3e-05	0.000429524
ENSG00000164111.13	ANXA5	protein_coding	6289.4	-1.36246	0.321942	-4.232	2.32e-05	0.000432106
ENSG00000204186.6	ZDBF2	protein_coding	87.4727	1.67738	0.396591	4.2295	2.34e-05	0.000436229
ENSG00000198286.8	CARD11	protein_coding	1607.29	1.23166	0.291206	4.22951	2.34e-05	0.000436229
ENSG00000223855.1	FLJ44511	lincRNA	17.9596	1.7618	0.416857	4.22639	2.37e-05	0.000441355
ENSG00000105717.12	PBX4	protein_coding	120.819	1.07658	0.254848	4.22441	2.4e-05	0.000444535
ENSG00000261349.1	RP3-465N24.5	unprocessed_pseudogene	60.5201	1.2116	0.286969	4.22204	2.42e-05	0.000448273
ENSG00000232381.1	OR52U1P	unitary_pseudogene	4.09889	1.90124	0.450777	4.21769	2.47e-05	0.000456272
ENSG00000266355.1	AL117334.1	miRNA	2.598	-1.39105	0.329858	-4.21711	2.47e-05	0.000457218
ENSG00000124343.11	XG	protein_coding	16.5898	1.43143	0.339478	4.21658	2.48e-05	0.00045805
ENSG00000177663.12	IL17RA	protein_coding	15078.4	-1.16482	0.276317	-4.2155	2.49e-05	0.000459747
ENSG00000176490.4	DIRAS1	protein_coding	294.344	1.48003	0.351182	4.21442	2.5e-05	0.000461712
ENSG00000222009.7	BTBD19	protein_coding	321.633	-1.01994	0.242068	-4.21344	2.52e-05	0.000463226
ENSG00000276966.1	HIST1H4E	protein_coding	81.7666	1.08716	0.258108	4.21204	2.53e-05	0.000465852
ENSG00000250334.4	LINC00989	lincRNA	11.2957	2.01846	0.479373	4.21062	2.55e-05	0.0004683
ENSG00000171595.12	DNAI2	protein_coding	9.30678	1.25547	0.298192	4.21026	2.55e-05	0.000468793
ENSG00000211812.1	TRAV26-2	TR_V_gene	5.51578	1.75755	0.417658	4.20811	2.58e-05	0.000471778
ENSG00000240671.2	IGKV1-8	IG_V_gene	39.2258	1.46958	0.349201	4.20841	2.57e-05	0.000471778
ENSG00000129116.16	PALLD	protein_coding	494.784	-1.14645	0.272432	-4.2082	2.57e-05	0.000471778
ENSG00000148680.14	HTR7	protein_coding	253.759	-1.88522	0.448187	-4.20633	2.6e-05	0.000475006
ENSG00000184828.8	ZBTB7C	protein_coding	16.2092	-1.62563	0.38651	-4.20593	2.6e-05	0.000475596
ENSG00000118922.15	KLF12	protein_coding	773.025	1.37254	0.326351	4.20573	2.6e-05	0.00047576
ENSG00000186193.8	SAPCD2	protein_coding	539.629	-1.18119	0.280983	-4.20377	2.63e-05	0.00047889
ENSG00000143147.13	GPR161	protein_coding	119.098	1.33252	0.31702	4.20327	2.63e-05	0.000479714
ENSG00000121753.11	BAI2	protein_coding	23.9104	1.23449	0.293828	4.20141	2.65e-05	0.000483415
ENSG00000221955.9	SLC12A8	protein_coding	22.9177	-1.46506	0.34889	-4.1992	2.68e-05	0.000487901
ENSG00000274021.1	RP11-823E8.3	lincRNA	136.501	-1.18787	0.283089	-4.19612	2.72e-05	0.000494311
ENSG00000246082.2	NUDT16P1	unitary_pseudogene	204.703	-1.82097	0.434133	-4.19451	2.73e-05	0.00049733
ENSG00000088280.17	ASAP3	protein_coding	29.5039	1.28633	0.3067	4.1941	2.74e-05	0.00049795
ENSG00000233536.2	RP11-867G2.5	lincRNA	5.94875	-2.17261	0.518046	-4.19386	2.74e-05	0.000498233
ENSG00000160223.15	ICOSLG	protein_coding	142.162	1.35803	0.323926	4.19241	2.76e-05	0.000500889
ENSG00000224982.3	TMEM233	protein_coding	10.2529	2.30197	0.54917	4.19172	2.77e-05	0.000502152
ENSG00000228512.2	RP11-281A20.2	lincRNA	2.34538	-2.14661	0.512324	-4.18995	2.79e-05	0.000505818
ENSG00000200483.1	RNU6-1017P	snRNA	2.15131	-2.70707	0.646224	-4.18906	2.8e-05	0.000507545
ENSG00000152217.15	SETBP1	protein_coding	884.582	1.72411	0.412111	4.18361	2.87e-05	0.000518694
ENSG00000185433.7	LINC00158	lincRNA	1.49716	-3.40701	0.814627	-4.1823	2.89e-05	0.000520982
ENSG00000168389.16	MFSD2A	protein_coding	446.196	-1.23138	0.294473	-4.18162	2.89e-05	0.000521996
ENSG00000232334.1	RP11-47G11.2	processed_pseudogene	8.67874	-2.5446	0.60887	-4.17921	2.93e-05	0.000527281
ENSG00000211814.1	TRAV35	TR_V_pseudogene	5.55745	1.65574	0.396617	4.17465	2.98e-05	0.000537113
ENSG00000160862.11	AZGP1	protein_coding	3.23001	1.96846	0.471951	4.17091	3.03e-05	0.000544315
ENSG00000129474.14	AJUBA	protein_coding	82.9676	1.43398	0.34392	4.16952	3.05e-05	0.000547378
ENSG00000230074.1	RP11-195F19.9	antisense	25.5112	-1.47571	0.354118	-4.16729	3.08e-05	0.000551882
ENSG00000173585.14	CCR9	protein_coding	26.4161	1.08921	0.261411	4.16665	3.09e-05	0.000553166
ENSG00000234380.1	LINC01426	antisense	13.4513	-1.92299	0.46177	-4.16438	3.12e-05	0.000558109
ENSG00000233723.6	LINC01122	lincRNA	70.1504	1.9446	0.467108	4.16307	3.14e-05	0.000560748
ENSG00000182950.2	ODF3L1	protein_coding	18.6772	-1.71614	0.412228	-4.16308	3.14e-05	0.000560748
ENSG00000211727.3	TRBV7-6	TR_V_gene	16.4954	1.25179	0.300981	4.15903	3.2e-05	0.000570167
ENSG00000211972.2	IGHV3-66	IG_V_gene	93.2951	1.63256	0.392602	4.1583	3.21e-05	0.000571692
ENSG00000135409.9	AMHR2	protein_coding	28.172	1.60882	0.386981	4.15736	3.22e-05	0.000573472
ENSG00000275158.1	TRBV12-5	TR_V_gene	8.22519	1.14251	0.275182	4.15184	3.3e-05	0.000586277
ENSG00000132329.9	RAMP1	protein_coding	351.264	2.09967	0.505788	4.15128	3.31e-05	0.000587418
ENSG00000124302.11	CHST8	protein_coding	8.05258	1.91981	0.462607	4.14999	3.32e-05	0.000590135
ENSG00000136531.12	SCN2A	protein_coding	54.9189	-2.7987	0.674435	-4.1497	3.33e-05	0.000590568
ENSG00000115252.17	PDE1A	protein_coding	23.0396	-1.89008	0.45554	-4.1491	3.34e-05	0.000591832
ENSG00000175445.13	LPL	protein_coding	539.114	-1.93082	0.465385	-4.14886	3.34e-05	0.000592149
ENSG00000233593.5	RP4-665J23.1	lincRNA	10.8634	2.46535	0.594724	4.14537	3.39e-05	0.000598748
ENSG00000046889.17	PREX2	protein_coding	68.6324	2.45213	0.591557	4.14521	3.4e-05	0.000598748
ENSG00000168615.10	ADAM9	protein_coding	1756.53	-1.09664	0.264564	-4.14511	3.4e-05	0.000598748
ENSG00000229463.2	LYST-AS1	antisense	43.4441	-1.3833	0.333849	-4.14349	3.42e-05	0.000602482
ENSG00000131435.11	PDLIM4	protein_coding	15.0196	-1.788	0.431572	-4.14298	3.43e-05	0.000603521
ENSG00000252002.1	RNA5SP154	rRNA	3.8479	-1.70745	0.412199	-4.14229	3.44e-05	0.000604528
ENSG00000114455.12	HHLA2	protein_coding	59.6076	-1.69503	0.409245	-4.14186	3.45e-05	0.000605266
ENSG00000163599.13	CTLA4	protein_coding	79.5639	1.41211	0.340976	4.14136	3.45e-05	0.000605968
ENSG00000277152.1	RP11-622C24.2	lincRNA	18.8235	-1.37543	0.332113	-4.14146	3.45e-05	0.000605968
ENSG00000000971.14	CFH	protein_coding	736.834	-1.7986	0.434402	-4.1404	3.47e-05	0.000608208
ENSG00000279359.1	RP11-36D19.9	TEC	84.7555	-2.00978	0.485471	-4.13986	3.48e-05	0.000609323
ENSG00000101445.8	PPP1R16B	protein_coding	2800.55	1.30151	0.314551	4.13766	3.51e-05	0.000614872
ENSG00000232855.5	AF131217.1	lincRNA	13.146	1.12504	0.272029	4.13574	3.54e-05	0.000619433
ENSG00000162631.17	NTNG1	protein_coding	10.4389	-2.2542	0.545219	-4.13449	3.56e-05	0.000622389
ENSG00000176641.9	RNF152	protein_coding	35.3364	1.51896	0.367604	4.13207	3.6e-05	0.000628142
ENSG00000179241.11	LDLRAD3	protein_coding	852.366	-1.75192	0.424053	-4.13138	3.61e-05	0.0006297
ENSG00000117090.13	SLAMF1	protein_coding	221.847	1.10197	0.266966	4.12776	3.66e-05	0.000638413
ENSG00000143340.6	FAM163A	protein_coding	6.89519	-3.56083	0.862856	-4.12679	3.68e-05	0.000640456
ENSG00000229337.1	AC079305.8	antisense	1.48964	2.21845	0.537776	4.12524	3.7e-05	0.000643823
ENSG00000140832.8	MARVELD3	protein_coding	2.92828	1.36467	0.330961	4.12334	3.73e-05	0.000648173
ENSG00000256508.2	MRGPRF-AS1	antisense	3.04037	-3.06178	0.743258	-4.1194	3.8e-05	0.000657387
ENSG00000178947.8	LINC00086	lincRNA	13.2944	1.48363	0.36018	4.11914	3.8e-05	0.000657822
ENSG00000249806.1	RP11-223C24.1	lincRNA	4.76376	2.18429	0.530296	4.119	3.81e-05	0.000657886
ENSG00000238241.1	CCR12P	processed_pseudogene	6.24074	1.76641	0.428864	4.1188	3.81e-05	0.000658111
ENSG00000248828.1	RP11-673E1.4	antisense	2.72685	1.81995	0.441996	4.11757	3.83e-05	0.000660988
ENSG00000254245.2	PCDHGA3	protein_coding	7.29551	2.21809	0.538738	4.1172	3.84e-05	0.000661717
ENSG00000206120.10	EGFEM1P	unitary_pseudogene	37.6656	3.27597	0.795759	4.11679	3.84e-05	0.000662246
ENSG00000141576.13	RNF157	protein_coding	351.956	1.24399	0.302246	4.11584	3.86e-05	0.000664646
ENSG00000211672.2	IGLV4-3	IG_V_gene	7.55673	1.63773	0.398	4.11491	3.87e-05	0.000666837
ENSG00000172543.6	CTSW	protein_coding	7014.52	1.19168	0.289606	4.11485	3.87e-05	0.000666837
ENSG00000105369.8	CD79A	protein_coding	1019.97	1.0204	0.248016	4.11425	3.88e-05	0.000668233
ENSG00000144218.17	AFF3	protein_coding	1636.18	-1.10116	0.267732	-4.11293	3.91e-05	0.000671742
ENSG00000183032.9	SLC25A21	protein_coding	17.5192	2.06777	0.502899	4.11171	3.93e-05	0.000674582
ENSG00000251442.4	LINC01094	lincRNA	60.5529	1.28976	0.31367	4.11184	3.93e-05	0.000674582
ENSG00000276289.3	CH507-396I9.6	protein_coding	22.9544	-1.70005	0.413487	-4.1115	3.93e-05	0.000674582
ENSG00000229153.4	EPHA1-AS1	antisense	281.862	-1.2718	0.309502	-4.10918	3.97e-05	0.000681062
ENSG00000233646.1	OR52T1P	unprocessed_pseudogene	3.35363	1.96772	0.479161	4.10659	4.02e-05	0.00068704
ENSG00000230690.1	AC013402.5	lincRNA	31.791	2.87935	0.701347	4.10545	4.04e-05	0.00068941
ENSG00000116701.13	NCF2	protein_coding	10886.6	-1.24495	0.303259	-4.10524	4.04e-05	0.000689695
ENSG00000211818.1	TRAV39	TR_V_gene	4.9764	1.57733	0.384331	4.1041	4.06e-05	0.000692422
ENSG00000261996.1	CTC-281F24.1	lincRNA	9.48459	1.32373	0.32255	4.10395	4.06e-05	0.000692525
ENSG00000162398.10	C1orf177	protein_coding	8.23324	1.54919	0.377504	4.10376	4.06e-05	0.000692755
ENSG00000245869.2	RP11-158I9.5	antisense	10.1801	1.56424	0.38122	4.10324	4.07e-05	0.000693978
ENSG00000064195.7	DLX3	protein_coding	3.47888	1.90887	0.465261	4.1028	4.08e-05	0.000694822
ENSG00000171033.11	PKIA	protein_coding	157.671	1.58762	0.386967	4.10273	4.08e-05	0.000694822
ENSG00000134765.8	DSC1	protein_coding	10.5234	1.68699	0.411265	4.10196	4.1e-05	0.000696129
ENSG00000226281.2	RP1-80N2.2	lincRNA	33.6457	1.20176	0.293032	4.10114	4.11e-05	0.000697916
ENSG00000029153.13	ARNTL2	protein_coding	714.23	-1.01809	0.248322	-4.09989	4.13e-05	0.000701365
ENSG00000276362.1	RP11-241M13.2	unprocessed_pseudogene	1.39832	2.43244	0.593727	4.0969	4.19e-05	0.000709763
ENSG00000185056.9	C5orf47	protein_coding	1.4094	2.01479	0.492083	4.09441	4.23e-05	0.000715687
ENSG00000146592.15	CREB5	protein_coding	931.397	-1.3285	0.32488	-4.0892	4.33e-05	0.000730907
ENSG00000111674.7	ENO2	protein_coding	565.052	1.12907	0.276125	4.08899	4.33e-05	0.000731218
ENSG00000085563.13	ABCB1	protein_coding	696.658	1.41834	0.347144	4.08573	4.39e-05	0.000740462
ENSG00000264451.1	RP11-433M22.2	lincRNA	2.29359	-3.04981	0.747117	-4.0821	4.46e-05	0.000750669
ENSG00000137878.15	GCOM1	protein_coding	7.13724	1.85513	0.454607	4.08073	4.49e-05	0.000754373
ENSG00000260807.5	RP11-161M6.2	lincRNA	58.0727	1.45978	0.357849	4.07932	4.52e-05	0.000757785
ENSG00000112378.11	PERP	protein_coding	55.4905	1.50563	0.369243	4.0776	4.55e-05	0.00076277
ENSG00000113916.16	BCL6	protein_coding	5544.56	-1.26219	0.309661	-4.07603	4.58e-05	0.000766778
ENSG00000136052.8	SLC41A2	protein_coding	52.7203	-1.40385	0.344413	-4.07605	4.58e-05	0.000766778
ENSG00000163873.8	GRIK3	protein_coding	13.6968	-2.03988	0.500789	-4.07333	4.63e-05	0.000775022
ENSG00000007171.15	NOS2	protein_coding	7.99943	1.65904	0.407343	4.07283	4.64e-05	0.000776312
ENSG00000247775.2	SNCA-AS1	antisense	6.8635	1.61738	0.397208	4.07187	4.66e-05	0.000779151
ENSG00000175591.10	P2RY2	protein_coding	1172.75	-1.24404	0.305529	-4.07174	4.67e-05	0.000779184
ENSG00000175556.15	LONRF3	protein_coding	295.168	-1.14565	0.2815	-4.0698	4.71e-05	0.000784524
ENSG00000251073.1	NUDT19P5	processed_pseudogene	5.21258	-2.72971	0.670741	-4.0697	4.71e-05	0.000784524
ENSG00000179348.10	GATA2	protein_coding	8792.4	1.28046	0.314747	4.06821	4.74e-05	0.000787665
ENSG00000262115.1	RP11-455O6.2	antisense	16.7506	1.43082	0.351739	4.06785	4.74e-05	0.000788505
ENSG00000143226.12	FCGR2A	protein_coding	5288.2	-1.16963	0.28754	-4.06772	4.75e-05	0.000788576
ENSG00000122986.12	HVCN1	protein_coding	1523.56	-1.04468	0.257041	-4.06428	4.82e-05	0.000799927
ENSG00000169258.6	GPRIN1	protein_coding	70.413	-1.33731	0.329092	-4.06365	4.83e-05	0.000801688
ENSG00000134321.10	RSAD2	protein_coding	1131.33	1.14888	0.28297	4.06009	4.91e-05	0.000812096
ENSG00000236182.1	RP11-297K7.1	processed_pseudogene	2.72619	-3.18088	0.783784	-4.05836	4.94e-05	0.000817329
ENSG00000124374.8	PAIP2B	protein_coding	229.684	1.07354	0.264602	4.05717	4.97e-05	0.00082072
ENSG00000240890.2	RP11-65E22.2	processed_pseudogene	12.7721	-1.40719	0.346932	-4.0561	4.99e-05	0.000824094
ENSG00000253390.1	CTC-756D1.2	lincRNA	5.47469	1.08275	0.266958	4.05588	4.99e-05	0.000824097
ENSG00000221887.5	HMSD	protein_coding	4.63738	-2.97249	0.733285	-4.05366	5.04e-05	0.000830367
ENSG00000241163.6	LINC00877	lincRNA	312.316	-1.21839	0.300623	-4.05289	5.06e-05	0.000831944
ENSG00000019169.10	MARCO	protein_coding	349.506	-2.03403	0.501869	-4.0529	5.06e-05	0.000831944
ENSG00000167306.17	MYO5B	protein_coding	32.2261	1.18294	0.292079	4.05005	5.12e-05	0.000841294
ENSG00000163497.2	FEV	protein_coding	11.9896	2.46524	0.609542	4.04442	5.25e-05	0.000858912
ENSG00000142178.7	SIK1	protein_coding	145.645	1.42645	0.352733	4.04398	5.26e-05	0.000860127
ENSG00000116711.9	PLA2G4A	protein_coding	684.243	-1.03717	0.256719	-4.04009	5.34e-05	0.000872876
ENSG00000234485.5	OR7E46P	unprocessed_pseudogene	1.71294	-2.35954	0.584186	-4.03902	5.37e-05	0.000876437
ENSG00000249274.1	PDLIM1P4	processed_pseudogene	55.3327	-1.04664	0.259315	-4.03615	5.43e-05	0.000885147
ENSG00000072694.17	FCGR2B	protein_coding	390.172	-1.30101	0.322489	-4.03428	5.48e-05	0.000890964
ENSG00000070915.8	SLC12A3	protein_coding	17.1466	-1.74724	0.433114	-4.03414	5.48e-05	0.000891105
ENSG00000275395.3	FCGBP	protein_coding	248.1	1.57819	0.391275	4.03346	5.5e-05	0.000893274
ENSG00000170486.9	KRT72	protein_coding	50.7897	1.62217	0.402338	4.03185	5.53e-05	0.0008969
ENSG00000211890.3	IGHA2	IG_C_gene	2756.19	1.40223	0.347777	4.03198	5.53e-05	0.0008969
ENSG00000211651.3	IGLV1-44	IG_V_gene	509.909	1.42548	0.35371	4.03009	5.58e-05	0.000902678
ENSG00000169918.8	OTUD7A	protein_coding	20.2636	1.21022	0.300307	4.02994	5.58e-05	0.000902678
ENSG00000161640.14	SIGLEC11	protein_coding	68.5458	-1.62425	0.403051	-4.0299	5.58e-05	0.000902678
ENSG00000069667.14	RORA	protein_coding	893.868	1.22113	0.303372	4.0252	5.69e-05	0.000918305
ENSG00000080709.13	KCNN2	protein_coding	5.95633	-4.35055	1.08087	-4.02503	5.7e-05	0.000918553
ENSG00000211650.2	IGLV5-45	IG_V_gene	55.4705	1.47115	0.365535	4.02464	5.71e-05	0.000919211
ENSG00000279400.1	CTD-2353F22.2	TEC	22.3553	-1.73385	0.430943	-4.02337	5.74e-05	0.000923327
ENSG00000267507.1	CTD-2587H24.1	processed_pseudogene	8.1173	-1.11439	0.277077	-4.02196	5.77e-05	0.000927588
ENSG00000257359.1	RP11-780K2.1	antisense	3.95586	1.06678	0.265276	4.02139	5.79e-05	0.000929002
ENSG00000257599.1	OVCH1-AS1	antisense	11.7379	1.90699	0.474291	4.02073	5.8e-05	0.000931168
ENSG00000252103.1	RNU6-917P	snRNA	4.65202	-2.28281	0.567862	-4.02001	5.82e-05	0.000933573
ENSG00000089692.7	LAG3	protein_coding	233.586	1.36346	0.339308	4.01835	5.86e-05	0.000939313
ENSG00000150045.10	KLRF1	protein_coding	171.951	1.30012	0.323603	4.01763	5.88e-05	0.000941764
ENSG00000109472.12	CPE	protein_coding	19.911	-2.39475	0.596697	-4.01335	5.99e-05	0.000957224
ENSG00000246877.1	DNM1P35	antisense	28.6069	-1.29515	0.322724	-4.01319	5.99e-05	0.000957442
ENSG00000255733.4	IFNG-AS1	antisense	13.4124	1.56383	0.389831	4.01156	6.03e-05	0.00096328
ENSG00000120498.12	TEX11	protein_coding	1.52944	1.89349	0.472272	4.00933	6.09e-05	0.00097145
ENSG00000243290.1	IGKV1-12	IG_V_gene	27.591	1.47942	0.369192	4.00718	6.14e-05	0.000979864
ENSG00000237845.1	RP5-940F7.2	lincRNA	2.17638	-1.68777	0.421296	-4.00614	6.17e-05	0.000983721
ENSG00000185101.11	ANO9	protein_coding	391.913	1.05187	0.262735	4.00355	6.24e-05	0.000993667
ENSG00000106483.10	SFRP4	protein_coding	20.4016	-1.271	0.317687	-4.0008	6.31e-05	0.00100434
ENSG00000125999.9	BPIFB1	protein_coding	2.6985	2.07042	0.517779	3.99866	6.37e-05	0.001013
ENSG00000274008.1	Metazoa_SRP	misc_RNA	161.147	-1.00332	0.250955	-3.99802	6.39e-05	0.00101523
ENSG00000248477.5	RP11-848G14.2	transcribed_unprocessed_pseudogene	30.7972	-1.07491	0.268934	-3.99693	6.42e-05	0.00101906
ENSG00000124313.11	IQSEC2	protein_coding	876.873	-1.13664	0.284483	-3.99544	6.46e-05	0.00102499
ENSG00000138795.8	LEF1	protein_coding	798.981	1.28896	0.32279	3.99317	6.52e-05	0.001033
ENSG00000257681.1	RP11-341G23.4	antisense	42.4659	-1.24801	0.312571	-3.99273	6.53e-05	0.00103395
ENSG00000172824.13	CES4A	protein_coding	139.946	-1.46406	0.366755	-3.99193	6.55e-05	0.00103696
ENSG00000153823.17	PID1	protein_coding	135.534	-1.6897	0.423597	-3.98892	6.64e-05	0.00104834
ENSG00000169676.5	DRD5	protein_coding	2.16412	-2.27542	0.570435	-3.98891	6.64e-05	0.00104834
ENSG00000179300.3	ZCCHC5	protein_coding	9.86927	-1.71009	0.428776	-3.9883	6.65e-05	0.00105057
ENSG00000227063.5	RPL41P1	processed_pseudogene	228.628	1.19323	0.299347	3.98612	6.72e-05	0.00105882
ENSG00000143595.11	AQP10	protein_coding	13.2599	1.53449	0.385281	3.98277	6.81e-05	0.00107192
ENSG00000223177.1	RNA5SP39	rRNA	7.54234	-1.73656	0.436218	-3.98096	6.86e-05	0.00107915
ENSG00000280321.1	RP11-1110F20.1	TEC	3.19027	-2.60565	0.654584	-3.98062	6.87e-05	0.0010802
ENSG00000138650.8	PCDH10	protein_coding	6.77816	4.46634	1.12218	3.98006	6.89e-05	0.00108224
ENSG00000159713.9	TPPP3	protein_coding	928.82	-1.66718	0.419092	-3.97809	6.95e-05	0.00109026
ENSG00000225101.4	OR52K3P	unprocessed_pseudogene	159.855	-1.71647	0.43153	-3.97764	6.96e-05	0.00109186
ENSG00000070019.4	GUCY2C	protein_coding	25.0745	-1.76931	0.444899	-3.97689	6.98e-05	0.00109461
ENSG00000096696.12	DSP	protein_coding	44.9485	1.61406	0.405901	3.97648	6.99e-05	0.00109568
ENSG00000143297.17	FCRL5	protein_coding	244.238	1.43645	0.36132	3.97556	7.02e-05	0.00109893
ENSG00000211898.6	IGHD	IG_C_gene	1094.8	1.25657	0.316128	3.97486	7.04e-05	0.00110116
ENSG00000161929.13	SCIMP	protein_coding	1677.28	-1.55783	0.392137	-3.97267	7.11e-05	0.00111035
ENSG00000262898.1	AC139099.4	lincRNA	2.39124	1.81553	0.457261	3.97046	7.17e-05	0.00111922
ENSG00000255491.1	RP11-1082L8.4	lincRNA	1.19375	-2.38662	0.601462	-3.96803	7.25e-05	0.00113018
ENSG00000160593.16	AMICA1	protein_coding	5179.97	-1.40296	0.353734	-3.96615	7.3e-05	0.00113759
ENSG00000116983.11	HPCAL4	protein_coding	51.9764	1.29939	0.327687	3.96533	7.33e-05	0.00114049
ENSG00000012223.11	LTF	protein_coding	16509.3	2.03904	0.514253	3.96504	7.34e-05	0.00114082
ENSG00000198049.6	AVPR1B	protein_coding	22.2468	1.22189	0.308194	3.96468	7.35e-05	0.00114156
ENSG00000165168.7	CYBB	protein_coding	19562.4	-1.39939	0.352984	-3.96446	7.36e-05	0.00114205
ENSG00000205537.2	RP11-89H19.1	antisense	6.04732	-1.54156	0.388891	-3.964	7.37e-05	0.00114379
ENSG00000225742.4	RP11-513G11.4	lincRNA	1.51157	1.88017	0.4744	3.96326	7.39e-05	0.00114578
ENSG00000174672.14	BRSK2	protein_coding	35.4255	1.23811	0.312525	3.96165	7.44e-05	0.00115303
ENSG00000140749.8	IGSF6	protein_coding	1837.33	-1.25983	0.318318	-3.95778	7.57e-05	0.00117082
ENSG00000234184.4	RP5-887A10.1	lincRNA	9.89414	1.44085	0.364152	3.95674	7.6e-05	0.00117542
ENSG00000074964.15	ARHGEF10L	protein_coding	827.355	-1.77697	0.44913	-3.95647	7.61e-05	0.00117622
ENSG00000177462.6	OR2T8	protein_coding	35.7637	1.04912	0.265238	3.95538	7.64e-05	0.00118051
ENSG00000276724.1	RP11-1000B6.7	sense_intronic	16.2196	-1.45449	0.367723	-3.95538	7.64e-05	0.00118051
ENSG00000231439.4	WASIR2	lincRNA	55.3748	1.26677	0.32042	3.95348	7.7e-05	0.0011889
ENSG00000174136.10	RGMB	protein_coding	27.2358	1.31844	0.333512	3.95319	7.71e-05	0.00118925
ENSG00000279684.1	RP11-755E23.2	TEC	1.35465	-2.47608	0.626571	-3.95179	7.76e-05	0.00119517
ENSG00000176485.9	PLA2G16	protein_coding	389.12	-1.60087	0.405124	-3.95156	7.76e-05	0.00119582
ENSG00000175928.5	LRRN1	protein_coding	130.969	1.34789	0.341165	3.95086	7.79e-05	0.00119841
ENSG00000187837.3	HIST1H1C	protein_coding	2204.64	1.03024	0.260823	3.94998	7.82e-05	0.00120158
ENSG00000253120.1	IGLV2-34	IG_V_pseudogene	12.8548	1.52564	0.386336	3.94901	7.85e-05	0.00120541
ENSG00000258875.4	CTD-2547L24.3	processed_transcript	26.9595	1.18192	0.299618	3.94475	7.99e-05	0.00122541
ENSG00000251453.1	HAUS1P1	processed_pseudogene	9.55014	-1.77655	0.45055	-3.94308	8.04e-05	0.00123181
ENSG00000154783.9	FGD5	protein_coding	667.621	2.32574	0.590383	3.93938	8.17e-05	0.00124953
ENSG00000005243.8	COPZ2	protein_coding	67.8638	-1.46931	0.372985	-3.93933	8.17e-05	0.00124953
ENSG00000181631.6	P2RY13	protein_coding	1531.48	-1.24425	0.315872	-3.93909	8.18e-05	0.00125027
ENSG00000174255.6	ZNF80	protein_coding	11.2109	1.48859	0.378013	3.93793	8.22e-05	0.00125523
ENSG00000229294.1	RP5-1044H5.1	antisense	1.43892	2.70722	0.687805	3.93603	8.28e-05	0.00126408
ENSG00000103855.16	CD276	protein_coding	299.359	-1.76889	0.449481	-3.93541	8.31e-05	0.00126677
ENSG00000122367.18	LDB3	protein_coding	8.3484	1.32729	0.337367	3.93427	8.34e-05	0.00127223
ENSG00000234614.1	AL450992.2	antisense	21.4087	1.3762	0.349819	3.93404	8.35e-05	0.00127233
ENSG00000137502.8	RAB30	protein_coding	275.7	1.15966	0.295186	3.92856	8.55e-05	0.00129996
ENSG00000006555.9	TTC22	protein_coding	89.2175	1.3925	0.354728	3.92555	8.65e-05	0.00131463
ENSG00000168938.5	PPIC	protein_coding	27.7574	-1.87183	0.476996	-3.9242	8.7e-05	0.00131991
ENSG00000231196.3	RP11-495P10.8	lincRNA	41.3341	2.05348	0.523568	3.92208	8.78e-05	0.00132962
ENSG00000171860.4	C3AR1	protein_coding	2301.17	-1.06422	0.271335	-3.92216	8.78e-05	0.00132962
ENSG00000262714.1	RP11-44F14.8	lincRNA	8.33905	1.95387	0.498491	3.91957	8.87e-05	0.00134293
ENSG00000141448.7	GATA6	protein_coding	4.75744	1.90776	0.486773	3.9192	8.88e-05	0.00134325
ENSG00000167748.9	KLK1	protein_coding	46.0803	-1.71023	0.436348	-3.91941	8.88e-05	0.00134325
ENSG00000204020.5	LIPN	protein_coding	88.404	-1.44208	0.368042	-3.91825	8.92e-05	0.00134798
ENSG00000233236.1	AP001171.1	lincRNA	164.819	1.84311	0.470434	3.91789	8.93e-05	0.00134938
ENSG00000188227.11	ZNF793	protein_coding	211.41	1.17141	0.299105	3.91638	8.99e-05	0.00135613
ENSG00000234663.4	AC104820.2	lincRNA	18.0515	1.19559	0.305298	3.91614	9e-05	0.00135686
ENSG00000279846.1	RP11-20G13.4	TEC	13.1467	-2.34776	0.599637	-3.9153	9.03e-05	0.0013604
ENSG00000121440.13	PDZRN3	protein_coding	14.0152	-2.47922	0.633369	-3.91433	9.07e-05	0.00136531
ENSG00000173406.14	DAB1	protein_coding	6.34872	1.35096	0.345353	3.91184	9.16e-05	0.0013765
ENSG00000132170.18	PPARG	protein_coding	136.031	-1.8212	0.465814	-3.90972	9.24e-05	0.00138741
ENSG00000217585.1	RP1-13D10.5	processed_pseudogene	2.33147	-1.85232	0.473948	-3.90828	9.3e-05	0.00139388
ENSG00000274172.1	MIR8071-1	miRNA	2.32273	1.97026	0.504238	3.9074	9.33e-05	0.00139738
ENSG00000138411.9	HECW2	protein_coding	43.0438	-1.24503	0.318624	-3.90752	9.32e-05	0.00139738
ENSG00000260810.1	CTD-2547L24.4	lincRNA	5.00044	1.6541	0.423448	3.90628	9.37e-05	0.00140245
ENSG00000211869.1	TRAJ20	TR_J_gene	1.15162	2.3108	0.591614	3.90593	9.39e-05	0.00140386
ENSG00000088881.19	EBF4	protein_coding	68.6493	1.55304	0.397627	3.90578	9.39e-05	0.00140416
ENSG00000159335.14	PTMS	protein_coding	1884.08	1.10393	0.282995	3.90088	9.58e-05	0.00142867
ENSG00000176720.4	BOK	protein_coding	21.1341	1.0896	0.279346	3.90053	9.6e-05	0.00143001
ENSG00000179144.4	GIMAP7	protein_coding	482.857	1.37138	0.351665	3.89969	9.63e-05	0.00143436
ENSG00000163121.8	NEURL3	protein_coding	3.52577	1.50321	0.385534	3.89904	9.66e-05	0.0014376
ENSG00000225439.2	BOLA3-AS1	antisense	145.62	1.00294	0.257354	3.89711	9.73e-05	0.00144846
ENSG00000163069.11	SGCB	protein_coding	148.372	-1.38404	0.355233	-3.89616	9.77e-05	0.00145357
ENSG00000230773.5	AC079807.4	lincRNA	11.419	1.32954	0.341339	3.89508	9.82e-05	0.0014594
ENSG00000179477.8	ALOX12B	protein_coding	18.8796	1.47335	0.378592	3.89166	9.96e-05	0.00147651
ENSG00000104140.6	RHOV	protein_coding	6.21119	1.40118	0.360049	3.89163	9.96e-05	0.00147651
ENSG00000167850.3	CD300C	protein_coding	1167.24	-1.28053	0.329183	-3.89001	0.000100239	0.00148513
ENSG00000204103.3	MAFB	protein_coding	4804.31	-1.80502	0.464295	-3.88767	0.000101212	0.001497
ENSG00000250241.4	RP11-9G1.3	lincRNA	2.03036	4.16307	1.07088	3.88752	0.000101276	0.0014973
ENSG00000139132.13	FGD4	protein_coding	1361.11	-1.20797	0.310763	-3.88712	0.000101442	0.00149912
ENSG00000183662.9	FAM19A1	protein_coding	7.92138	1.35962	0.349918	3.88555	0.000102099	0.00150819
ENSG00000142303.12	ADAMTS10	protein_coding	837.417	1.37897	0.355021	3.88418	0.000102676	0.00151607
ENSG00000136542.7	GALNT5	protein_coding	53.1691	1.95604	0.504434	3.87769	0.000105453	0.00155245
ENSG00000145147.18	SLIT2	protein_coding	10.1648	-1.78656	0.460719	-3.87776	0.000105421	0.00155245
ENSG00000169194.8	IL13	protein_coding	8.92441	1.41653	0.365322	3.8775	0.000105537	0.00155303
ENSG00000221953.5	C1orf229	lincRNA	1.78769	1.38927	0.358348	3.87686	0.000105811	0.0015564
ENSG00000143184.4	XCL1	protein_coding	24.9	1.32644	0.342404	3.87391	0.000107103	0.00157407
ENSG00000228541.1	AC093159.1	lincRNA	4.15996	1.7439	0.450193	3.87367	0.000107207	0.00157493
ENSG00000166002.5	SMCO4	protein_coding	425.67	-1.14372	0.295264	-3.87355	0.000107261	0.00157505
ENSG00000124334.15	IL9R	protein_coding	77.3283	1.49227	0.385484	3.87116	0.000108319	0.00158924
ENSG00000117215.13	PLA2G2D	protein_coding	22.2717	-1.6266	0.420177	-3.87122	0.000108292	0.00158924
ENSG00000253619.1	RP11-369K17.1	lincRNA	25.4808	1.40559	0.363232	3.86967	0.000108984	0.00159765
ENSG00000270966.1	RP11-62H7.3	processed_pseudogene	2.6554	1.32985	0.343676	3.86948	0.000109066	0.00159818
ENSG00000242683.1	CTB-46B19.1	processed_pseudogene	5.45924	-1.6048	0.414856	-3.86832	0.000109586	0.00160308
ENSG00000256590.2	TRDV3	TR_V_gene	4.12265	1.89373	0.490004	3.86473	0.000111213	0.00162552
ENSG00000181754.6	AMIGO1	protein_coding	199.068	1.05451	0.27291	3.86396	0.000111561	0.00162992
ENSG00000115590.12	IL1R2	protein_coding	648.126	-2.13543	0.55277	-3.86314	0.00011194	0.00163477
ENSG00000147036.10	LANCL3	protein_coding	169.256	1.31447	0.340566	3.85967	0.00011354	0.00165396
ENSG00000211664.2	IGLV2-18	IG_V_gene	74.4175	1.36406	0.353555	3.85812	0.000114262	0.00166377
ENSG00000104833.9	TUBB4A	protein_coding	135.346	1.7072	0.44292	3.85441	0.00011601	0.0016862
ENSG00000274139.1	RP11-14C10.3	sense_intronic	1.96025	2.14684	0.557065	3.85384	0.00011628	0.00168681
ENSG00000140876.10	NUDT7	protein_coding	188.521	-1.12485	0.291866	-3.854	0.000116202	0.00168681
ENSG00000165272.13	AQP3	protein_coding	912.514	1.22349	0.317531	3.85312	0.000116622	0.00168963
ENSG00000277481.1	PKD1L3	protein_coding	20.2859	1.04168	0.270375	3.85273	0.00011681	0.00169165
ENSG00000135622.11	SEMA4F	protein_coding	138.563	1.00745	0.261522	3.85226	0.000117033	0.00169417
ENSG00000126010.5	GRPR	protein_coding	8.08393	-1.03759	0.269449	-3.85079	0.000117737	0.00170153
ENSG00000263417.4	GTSCR1	lincRNA	2.30357	2.01081	0.52228	3.85006	0.000118087	0.00170587
ENSG00000225370.1	AC011515.2	unprocessed_pseudogene	14.1115	-2.54544	0.661319	-3.84904	0.000118583	0.00171161
ENSG00000152503.8	TRIM36	protein_coding	53.0349	-1.76485	0.458589	-3.84843	0.000118879	0.00171446
ENSG00000124731.11	TREM1	protein_coding	2863.94	-1.25842	0.327118	-3.84699	0.000119577	0.00172309
ENSG00000271366.1	AC002128.5	antisense	3.60577	1.6746	0.435567	3.84465	0.000120726	0.00173677
ENSG00000211947.2	IGHV3-21	IG_V_gene	459.823	1.57973	0.411175	3.84199	0.000122041	0.0017535
ENSG00000224465.1	SOCS2P2	processed_pseudogene	2.94078	2.99067	0.778534	3.84141	0.000122328	0.00175617
ENSG00000103196.10	CRISPLD2	protein_coding	1474.15	-1.44783	0.376989	-3.84052	0.000122772	0.00175992
ENSG00000276597.1	TRBV11-3	TR_V_gene	4.4865	1.56136	0.406639	3.83967	0.000123202	0.00176289
ENSG00000175344.15	CHRNA7	protein_coding	89.5165	-1.05059	0.273639	-3.83933	0.000123371	0.00176457
ENSG00000087237.9	CETP	protein_coding	204.986	1.41795	0.369503	3.83745	0.000124316	0.00177677
ENSG00000158869.9	FCER1G	protein_coding	7723.87	-1.08797	0.283622	-3.83598	0.000125066	0.0017844
ENSG00000132849.17	INADL	protein_coding	313.407	1.20446	0.314018	3.83563	0.000125241	0.00178617
ENSG00000272783.1	RP13-1016M1.2	lincRNA	1.73679	1.79478	0.468211	3.83328	0.000126446	0.00180187
ENSG00000261054.1	RP11-6O2.4	antisense	2.17912	2.21876	0.578941	3.83245	0.000126872	0.00180618
ENSG00000177706.8	FAM20C	protein_coding	977.277	-1.32309	0.345222	-3.83258	0.000126805	0.00180618
ENSG00000211942.3	IGHV3-13	IG_V_gene	94.322	1.42632	0.372256	3.83155	0.00012734	0.00181164
ENSG00000088827.11	SIGLEC1	protein_coding	852.843	-1.93089	0.503987	-3.83123	0.000127504	0.00181248
ENSG00000251636.1	LINC01218	sense_intronic	11.1776	2.81931	0.735966	3.83077	0.000127745	0.00181516
ENSG00000230789.1	ARHGAP26-IT1	sense_intronic	6.63609	-1.95737	0.511475	-3.8269	0.000129766	0.00184237
ENSG00000100234.11	TIMP3	protein_coding	28.2427	2.14734	0.561198	3.82634	0.000130062	0.00184507
ENSG00000165507.8	C10orf10	protein_coding	527.477	1.191	0.311276	3.8262	0.000130138	0.00184539
ENSG00000241755.1	IGKV1-9	IG_V_gene	137.706	1.33478	0.348998	3.8246	0.000130982	0.00185508
ENSG00000204970.8	PCDHA1	protein_coding	2.47169	-2.21912	0.580439	-3.82317	0.000131745	0.00186436
ENSG00000237226.1	RPS3AP39	processed_pseudogene	1.25048	2.06467	0.540786	3.8179	0.000134591	0.00190153
ENSG00000266916.4	ZNF793-AS1	antisense	29.3332	1.57877	0.413664	3.81655	0.000135333	0.00191124
ENSG00000259490.2	IGHV3OR15-7	IG_V_gene	1.91948	1.96799	0.515796	3.81544	0.000135939	0.00191902
ENSG00000182230.10	FAM153B	protein_coding	31.0141	1.42377	0.373182	3.81521	0.000136068	0.00192006
ENSG00000120279.6	MYCT1	protein_coding	224.22	2.33477	0.612266	3.81333	0.000137106	0.00193313
ENSG00000113657.11	DPYSL3	protein_coding	1412.06	-1.87139	0.490819	-3.81279	0.000137405	0.00193578
ENSG00000211717.3	TRBV10-1	TR_V_gene	2.61208	1.83013	0.480071	3.8122	0.000137736	0.00193965
ENSG00000135750.13	KCNK1	protein_coding	3.89112	2.46522	0.646751	3.8117	0.000138017	0.00194282
ENSG00000149218.4	ENDOD1	protein_coding	1634.38	1.00129	0.262734	3.81105	0.000138375	0.00194628
ENSG00000279824.1	AC104389.2	protein_coding	0.991169	1.58758	0.416656	3.81029	0.000138806	0.00195155
ENSG00000154589.5	LY96	protein_coding	209.219	-1.14493	0.300628	-3.80845	0.000139839	0.00196449
ENSG00000256948.1	RP11-598F7.3	antisense	38.0057	2.35827	0.619684	3.80561	0.000141458	0.00198521
ENSG00000154262.11	ABCA6	protein_coding	61.701	-1.35496	0.356161	-3.80433	0.000142186	0.00199422
ENSG00000196917.5	HCAR1	protein_coding	29.994	-1.86794	0.491028	-3.80413	0.000142303	0.00199481
ENSG00000073150.12	PANX2	protein_coding	373.822	1.12808	0.296612	3.80323	0.00014282	0.00199988
ENSG00000164106.6	SCRG1	protein_coding	25.4853	-1.13841	0.29935	-3.80292	0.000143	0.0020016
ENSG00000149633.10	KIAA1755	protein_coding	10.0896	-1.61802	0.425488	-3.80275	0.0001431	0.00200219
ENSG00000276710.3	CSPG4P8	transcribed_unprocessed_pseudogene	66.8593	1.19621	0.31473	3.80074	0.000144263	0.00201683
ENSG00000259674.1	RP11-356M20.1	processed_pseudogene	54.4064	-1.63316	0.429782	-3.79997	0.000144712	0.00202067
ENSG00000261513.1	RP11-432I5.8	antisense	2.51847	1.81815	0.478557	3.79924	0.000145142	0.00202424
ENSG00000211673.2	IGLV3-1	IG_V_gene	108.553	1.29783	0.341934	3.79555	0.000147318	0.00205128
ENSG00000211976.2	IGHV3-73	IG_V_gene	98.8062	1.30181	0.343055	3.79477	0.000147781	0.00205525
ENSG00000198832.9	SELM	protein_coding	65.2592	1.11669	0.294267	3.79483	0.000147745	0.00205525
ENSG00000162618.11	ELTD1	protein_coding	19.8399	-2.42794	0.639854	-3.79453	0.000147926	0.00205645
ENSG00000276566.1	IGKV1D-13	IG_V_gene	27.3614	1.54437	0.407118	3.79342	0.000148588	0.00206228
ENSG00000216819.1	TUBB2BP1	unprocessed_pseudogene	2.14953	1.59562	0.420819	3.79169	0.000149625	0.00207341
ENSG00000266274.2	RN7SL138P	misc_RNA	32.0571	-1.38783	0.366013	-3.79175	0.00014959	0.00207341
ENSG00000145708.9	CRHBP	protein_coding	646.858	1.6446	0.433772	3.7914	0.0001498	0.00207501
ENSG00000250036.1	IGKV1D-37	IG_V_gene	2.94125	1.46319	0.385967	3.79099	0.000150051	0.00207765
ENSG00000269952.1	RP11-324I22.3	sense_intronic	6.35692	1.46147	0.385569	3.79042	0.00015039	0.0020807
ENSG00000274825.1	RP4-616B8.5	lincRNA	5.26613	1.08168	0.285447	3.78943	0.000150996	0.00208659
ENSG00000187682.1	ERAS	protein_coding	4.25436	1.89087	0.49913	3.78834	0.000151659	0.00209407
ENSG00000165449.10	SLC16A9	protein_coding	264.342	1.74454	0.460605	3.7875	0.000152171	0.00209947
ENSG00000240535.7	CTD-2313F11.1	processed_transcript	6.73157	1.32896	0.35105	3.78568	0.000153289	0.00211154
ENSG00000168995.12	SIGLEC7	protein_coding	405.092	-1.43802	0.379934	-3.78491	0.000153761	0.00211721
ENSG00000105538.7	RASIP1	protein_coding	53.4567	1.0894	0.287991	3.78275	0.000155108	0.00213237
ENSG00000248472.7	DDX11L9	transcribed_unprocessed_pseudogene	2.31256	1.26807	0.335489	3.77975	0.000156984	0.00215474
ENSG00000231047.1	GCNT1P3	processed_pseudogene	11.0606	-1.72924	0.457556	-3.77931	0.000157266	0.0021569
ENSG00000140807.5	NKD1	protein_coding	134.637	1.19568	0.316385	3.7792	0.000157332	0.00215696
ENSG00000280953.1	LINC01163	lincRNA	7.47521	1.88361	0.498596	3.77783	0.000158202	0.00216365
ENSG00000211877.1	TRAJ12	TR_J_gene	2.3192	1.85046	0.489812	3.77791	0.000158153	0.00216365
ENSG00000147872.8	PLIN2	protein_coding	6420.13	1.05321	0.278787	3.77784	0.000158197	0.00216365
ENSG00000235777.1	DPYD-AS2	antisense	6.00362	-1.93945	0.513387	-3.77774	0.000158256	0.00216365
ENSG00000227245.1	RP11-136C24.2	lincRNA	8.59409	1.30162	0.344687	3.77623	0.000159219	0.00217595
ENSG00000161643.11	SIGLEC16	transcribed_unprocessed_pseudogene	132.567	-1.32476	0.350853	-3.77582	0.000159485	0.00217873
ENSG00000102755.9	FLT1	protein_coding	59.2175	-1.45939	0.386564	-3.77528	0.000159828	0.00218255
ENSG00000154310.15	TNIK	protein_coding	923.961	1.11289	0.294816	3.77487	0.00016009	0.00218527
ENSG00000274569.1	RP11-121C6.4	processed_pseudogene	0.987646	-1.8634	0.493707	-3.7743	0.000160457	0.0021877
ENSG00000234571.1	RP5-998N21.4	lincRNA	20.4787	-1.47224	0.390154	-3.77348	0.000160985	0.00219317
ENSG00000135549.13	PKIB	protein_coding	183.177	-1.64798	0.436885	-3.7721	0.000161877	0.00220273
ENSG00000272788.1	RP11-674N23.4	sense_intronic	2.73467	1.79524	0.476038	3.77121	0.000162458	0.0022089
ENSG00000236304.1	AP001189.4	antisense	33.9217	1.76433	0.467888	3.77084	0.000162699	0.00221118
ENSG00000142408.2	CACNG8	protein_coding	47.5626	1.49997	0.397811	3.77057	0.000162878	0.00221118
ENSG00000173930.8	SLCO4C1	protein_coding	768.031	-1.25272	0.33223	-3.77063	0.000162833	0.00221118
ENSG00000166183.14	ASPG	protein_coding	3.11069	1.83835	0.487696	3.76946	0.000163604	0.00221927
ENSG00000093072.14	CECR1	protein_coding	13758.2	-1.13576	0.301315	-3.76935	0.000163672	0.00221932
ENSG00000115461.4	IGFBP5	protein_coding	189.066	-2.00524	0.532103	-3.76852	0.000164216	0.00222496
ENSG00000214491.7	SEC14L6	protein_coding	7.13822	2.21673	0.588317	3.76793	0.000164608	0.00222941
ENSG00000255319.4	ENPP7P8	transcribed_unprocessed_pseudogene	6.10072	1.55363	0.412667	3.76484	0.000166655	0.00225185
ENSG00000182487.11	NCF1B	transcribed_unprocessed_pseudogene	1565	-1.35104	0.358856	-3.76486	0.00016664	0.00225185
ENSG00000105255.9	FSD1	protein_coding	23.1779	1.08559	0.288434	3.76373	0.000167399	0.00226014
ENSG00000211677.2	IGLC2	IG_C_gene	1932.47	1.23904	0.32945	3.76093	0.000169285	0.00228029
ENSG00000180061.8	TMEM150B	protein_coding	237.741	-1.30627	0.347422	-3.75989	0.000169988	0.00228532
ENSG00000189058.7	APOD	protein_coding	27.8106	2.08674	0.555159	3.75882	0.000170719	0.00229337
ENSG00000254910.1	RP11-326C3.7	antisense	34.1347	1.04266	0.277504	3.75727	0.000171774	0.00230576
ENSG00000274520.1	Six3os1_1	misc_RNA	7.1405	4.87107	1.29737	3.75457	0.000173642	0.00232857
ENSG00000187134.11	AKR1C1	protein_coding	170.618	1.22715	0.326988	3.75287	0.000174819	0.0023421
ENSG00000238005.2	RP11-443B7.1	lincRNA	189.619	-1.01992	0.271789	-3.75262	0.000174995	0.00234355
ENSG00000263761.2	GDF2	protein_coding	1.34955	2.34465	0.62482	3.75252	0.000175066	0.0023436
ENSG00000097096.8	SYDE2	protein_coding	44.3483	1.54785	0.412632	3.75117	0.000176012	0.0023537
ENSG00000157483.7	MYO1E	protein_coding	344.86	-1.12823	0.30077	-3.75115	0.000176024	0.0023537
ENSG00000224721.1	AC007182.6	antisense	3.64681	-1.50389	0.40138	-3.7468	0.000179103	0.00238843
ENSG00000185885.14	IFITM1	protein_coding	2087.37	1.13144	0.301996	3.74652	0.000179306	0.00239021
ENSG00000068781.19	STON1-GTF2A1L	protein_coding	1.6784	-3.01403	0.805283	-3.74281	0.000181971	0.00242109
ENSG00000225931.3	RP3-395M20.7	TEC	16.0761	1.00015	0.267369	3.74071	0.000183504	0.00243775
ENSG00000168280.15	KIF5C	protein_coding	114.83	1.37487	0.36764	3.73973	0.000184217	0.00244535
ENSG00000240292.1	RP11-298O21.2	lincRNA	2.06289	-3.29772	0.881789	-3.73981	0.000184162	0.00244535
ENSG00000121316.9	PLBD1	protein_coding	5790.18	-1.70424	0.456016	-3.73724	0.000186051	0.00246592
ENSG00000230176.2	LINC01433	antisense	6.61135	1.2337	0.330338	3.73465	0.000187976	0.00248892
ENSG00000070371.14	CLTCL1	protein_coding	1503.19	-1.44288	0.386352	-3.73462	0.000188001	0.00248892
ENSG00000251578.1	TRBV21-1	TR_V_pseudogene	6.02531	1.43039	0.383499	3.72984	0.000191601	0.00252982
ENSG00000005961.16	ITGA2B	protein_coding	3693.86	1.33598	0.358335	3.72832	0.000192763	0.00254226
ENSG00000196218.10	RYR1	protein_coding	275.729	-1.31553	0.352943	-3.72733	0.000193518	0.00255027
ENSG00000106852.14	LHX6	protein_coding	184.692	1.87984	0.504578	3.72557	0.000194878	0.00256333
ENSG00000184492.6	FOXD4L1	protein_coding	14.0366	1.36342	0.366026	3.72492	0.000195374	0.00256888
ENSG00000136235.14	GPNMB	protein_coding	247.776	-1.41979	0.381179	-3.72472	0.00019553	0.00256899
ENSG00000162104.8	ADCY9	protein_coding	1807.72	-1.16581	0.313071	-3.7238	0.000196244	0.00257642
ENSG00000250893.1	RP11-588L15.2	antisense	5.98409	-2.30621	0.619469	-3.72287	0.000196967	0.00258494
ENSG00000211965.3	IGHV3-49	IG_V_gene	235.982	1.43598	0.385878	3.72134	0.000198168	0.00259971
ENSG00000279447.1	RP4-737E23.6	TEC	10.6274	-1.97995	0.532068	-3.72123	0.000198258	0.00259991
ENSG00000069011.14	PITX1	protein_coding	11.9354	1.27994	0.34401	3.72066	0.000198703	0.00260476
ENSG00000078081.6	LAMP3	protein_coding	49.0074	1.33531	0.358956	3.71998	0.000199235	0.00261074
ENSG00000278473.1	IGHV3-41	IG_V_pseudogene	12.2358	1.32058	0.355171	3.71815	0.000200686	0.00262876
ENSG00000243264.2	IGKV2D-29	IG_V_gene	79.1004	1.43021	0.384698	3.71776	0.000201001	0.0026319
ENSG00000236272.1	Z82214.3	antisense	2.07061	-2.41364	0.649422	-3.71661	0.000201918	0.00264191
ENSG00000251637.5	RP11-119D9.1	lincRNA	4.47053	1.66405	0.447849	3.71564	0.000202692	0.00265104
ENSG00000198848.11	CES1	protein_coding	2521.26	-2.57677	0.693594	-3.71509	0.000203129	0.00265475
ENSG00000263482.3	ANTXRLP1	unprocessed_pseudogene	11.8575	1.23971	0.333779	3.71417	0.000203872	0.00266312
ENSG00000211871.1	TRAJ18	TR_J_gene	1.88406	1.87531	0.505022	3.71331	0.000204563	0.00266746
ENSG00000231991.4	ANXA2P2	processed_pseudogene	164.681	-1.24336	0.335112	-3.71027	0.000207036	0.00269465
ENSG00000266256.1	LINC00683	lincRNA	8.24639	-1.43208	0.386067	-3.70941	0.000207745	0.00270287
ENSG00000225342.2	AC079630.4	antisense	42.6314	-1.35664	0.365761	-3.70908	0.000208011	0.00270329
ENSG00000229000.1	SEPT7P8	processed_pseudogene	6.65995	-1.39432	0.375916	-3.70911	0.000207986	0.00270329
ENSG00000095932.6	SMIM24	protein_coding	3181.81	1.05959	0.285784	3.70766	0.000209182	0.00271647
ENSG00000112303.12	VNN2	protein_coding	2888.5	-1.39417	0.376153	-3.70638	0.000210241	0.00272564
ENSG00000198780.10	FAM169A	protein_coding	144.901	1.36398	0.368037	3.70609	0.00021048	0.00272721
ENSG00000267679.1	EIF5AP2	processed_pseudogene	19.569	1.08261	0.292131	3.70591	0.000210637	0.00272821
ENSG00000238042.4	RP11-815M8.1	lincRNA	11.7849	-2.16276	0.583729	-3.70507	0.000211332	0.0027362
ENSG00000226979.7	LTA	protein_coding	49.8155	1.08878	0.29401	3.70322	0.000212877	0.00275311
ENSG00000235531.8	RP11-383H13.1	antisense	35.4675	1.66658	0.450202	3.70185	0.000214032	0.00276486
ENSG00000218357.3	LL22NC03-75H12.2	lincRNA	2.21322	2.76664	0.747474	3.70132	0.000214483	0.0027677
ENSG00000137078.7	SIT1	protein_coding	113.507	1.06334	0.287285	3.70133	0.000214474	0.0027677
ENSG00000221986.5	MYBPHL	protein_coding	2.81746	-2.28851	0.61893	-3.69752	0.000217718	0.00280423
ENSG00000242686.4	RP11-1191J2.2	antisense	10.0537	1.82348	0.493206	3.6972	0.000217992	0.00280568
ENSG00000187260.14	WDR86	protein_coding	199.435	-1.33841	0.362427	-3.69292	0.000221693	0.00285014
ENSG00000139971.14	C14orf37	protein_coding	71.7371	1.52306	0.412661	3.69083	0.000223521	0.00287016
ENSG00000167861.14	HID1	protein_coding	51.7208	1.17884	0.319401	3.69076	0.000223581	0.00287016
ENSG00000170074.18	FAM153A	protein_coding	64.1102	1.18859	0.322096	3.69016	0.000224114	0.00287487
ENSG00000154258.15	ABCA9	protein_coding	62.1581	-1.34529	0.364708	-3.68869	0.000225416	0.00288731
ENSG00000196433.10	ASMT	protein_coding	5.87913	1.29413	0.351406	3.68273	0.000230749	0.00294583
ENSG00000248727.4	CTC-236F12.4	lincRNA	4.97144	-1.52618	0.414442	-3.68249	0.000230971	0.00294706
ENSG00000139567.11	ACVRL1	protein_coding	162.499	-1.52741	0.415037	-3.68017	0.00023308	0.00296904
ENSG00000156395.11	SORCS3	protein_coding	3.8648	1.87252	0.509066	3.67833	0.000234763	0.00298827
ENSG00000156049.6	GNA14	protein_coding	56.9778	-1.51216	0.411263	-3.67686	0.000236118	0.00300332
ENSG00000100867.13	DHRS2	protein_coding	6.52305	1.30467	0.354948	3.67568	0.000237217	0.00301288
ENSG00000155962.11	CLIC2	protein_coding	446.551	1.32625	0.360887	3.67498	0.000237867	0.00301893
ENSG00000082438.14	COBLL1	protein_coding	716.974	-1.36425	0.371388	-3.67338	0.000239367	0.00303463
ENSG00000181616.8	OR52H1	protein_coding	4.40223	1.518	0.413346	3.67248	0.000240205	0.00304304
ENSG00000255446.1	CTD-2531D15.4	antisense	9.79764	-1.79493	0.488786	-3.67223	0.000240445	0.00304496
ENSG00000111424.9	VDR	protein_coding	981.996	-1.09562	0.29848	-3.67068	0.000241909	0.00306127
ENSG00000198478.7	SH3BGRL2	protein_coding	301.607	1.40113	0.381796	3.66983	0.000242711	0.00306695
ENSG00000169385.2	RNASE2	protein_coding	19884	-1.27491	0.347416	-3.66971	0.000242828	0.00306731
ENSG00000169129.13	AFAP1L2	protein_coding	157.208	1.43585	0.391398	3.66853	0.000243947	0.00308032
ENSG00000143502.13	SUSD4	protein_coding	23.4303	1.30796	0.35667	3.66714	0.000245274	0.00309595
ENSG00000250659.2	RP11-864I4.3	antisense	55.8774	-1.05335	0.287574	-3.66286	0.000249411	0.00314359
ENSG00000244300.2	GATA2-AS1	antisense	228.79	1.03596	0.283037	3.66015	0.000252069	0.00317249
ENSG00000179314.12	WSCD1	protein_coding	48.814	-1.92754	0.526703	-3.65964	0.000252574	0.00317654
ENSG00000099954.17	CECR2	protein_coding	28.81	-1.49057	0.407462	-3.65817	0.000254021	0.00319358
ENSG00000162594.13	IL23R	protein_coding	4.89252	1.4926	0.408268	3.65594	0.000256239	0.0032168
ENSG00000121743.3	GJA3	protein_coding	17.7599	1.83857	0.502922	3.65577	0.000256412	0.00321781
ENSG00000143367.14	TUFT1	protein_coding	101.464	1.01986	0.279049	3.65476	0.000257421	0.00322814
ENSG00000140287.9	HDC	protein_coding	1940.62	1.72977	0.473534	3.65289	0.000259302	0.00324704
ENSG00000211679.2	IGLC3	IG_C_gene	1181.46	1.30159	0.356367	3.65239	0.000259812	0.00325225
ENSG00000276410.2	HIST1H2BB	protein_coding	14.5798	1.3674	0.374406	3.65218	0.000260028	0.00325377
ENSG00000278196.1	IGLV2-8	IG_V_gene	137.675	1.30111	0.356345	3.65128	0.000260939	0.00326048
ENSG00000229442.2	THEMIS3P	unitary_pseudogene	2.54851	-2.82992	0.775044	-3.6513	0.000260916	0.00326048
ENSG00000142619.4	PADI3	protein_coding	19.4562	-1.98055	0.542663	-3.64969	0.000262559	0.00327481
ENSG00000188039.12	NWD1	protein_coding	7.98632	-1.4557	0.398869	-3.64958	0.000262673	0.00327506
ENSG00000211640.3	IGLV6-57	IG_V_gene	305.962	1.23625	0.33876	3.64932	0.000262931	0.00327582
ENSG00000163568.12	AIM2	protein_coding	156.937	-1.42539	0.390599	-3.64924	0.000263017	0.00327582
ENSG00000018280.15	SLC11A1	protein_coding	4618.33	-1.33205	0.365101	-3.64845	0.000263824	0.00328469
ENSG00000182218.8	HHIPL1	protein_coding	42.0123	-1.71818	0.471102	-3.64715	0.000265164	0.00330019
ENSG00000162415.6	ZSWIM5	protein_coding	60.9533	1.33158	0.365374	3.64443	0.000267985	0.00333051
ENSG00000185640.5	KRT79	protein_coding	4.90398	1.57778	0.433066	3.64328	0.000269184	0.00334064
ENSG00000249930.1	AC007016.3	processed_pseudogene	1.04228	-2.15533	0.591772	-3.64217	0.000270351	0.00335272
ENSG00000251139.2	RP11-701P16.2	antisense	107.675	-1.38958	0.381659	-3.64089	0.000271702	0.00336587
ENSG00000252019.1	RNU6ATAC9P	snRNA	3.22503	-2.53144	0.695768	-3.63834	0.000274404	0.00339328
ENSG00000123191.12	ATP7B	protein_coding	571.044	1.21329	0.333654	3.63636	0.000276516	0.00341453
ENSG00000246526.2	RP11-539L10.2	lincRNA	81.5038	1.06515	0.292909	3.63645	0.000276423	0.00341453
ENSG00000167100.13	SAMD14	protein_coding	126.217	1.17503	0.323299	3.6345	0.000278526	0.00343568
ENSG00000062096.13	ARSF	protein_coding	1.49777	-2.84039	0.781941	-3.63249	0.000280701	0.00346005
ENSG00000131398.12	KCNC3	protein_coding	397.129	-1.65485	0.455754	-3.63101	0.000282319	0.0034763
ENSG00000167081.15	PBX3	protein_coding	3156.44	-1.11648	0.30754	-3.63034	0.00028305	0.00348405
ENSG00000083454.20	P2RX5	protein_coding	906.812	1.11808	0.308047	3.62958	0.000283884	0.00349308
ENSG00000189134.3	NKAPL	protein_coding	6.68894	-1.78745	0.492607	-3.62856	0.000285006	0.00350564
ENSG00000279805.1	CTA-212A2.1	TEC	20.9012	1.11826	0.308425	3.6257	0.000288183	0.00354221
ENSG00000178498.14	DTX3	protein_coding	350.763	1.39249	0.38423	3.6241	0.000289966	0.00355908
ENSG00000177570.12	SAMD12	protein_coding	59.6174	1.53137	0.422689	3.62291	0.000291304	0.00357424
ENSG00000211876.1	TRAJ13	TR_J_gene	1.69106	2.09371	0.578043	3.62207	0.00029225	0.00358331
ENSG00000119782.12	FKBP1B	protein_coding	54.7592	1.07388	0.29655	3.62125	0.000293186	0.00359098
ENSG00000267472.1	LOC440461	processed_pseudogene	1.84853	1.93757	0.535323	3.61944	0.000295236	0.003609
ENSG00000150510.14	FAM124A	protein_coding	164.937	-1.63965	0.453386	-3.61645	0.000298666	0.0036478
ENSG00000278195.1	SSTR3	protein_coding	31.0727	1.22019	0.337539	3.61496	0.000300398	0.00366767
ENSG00000223648.3	IGHV3-64	IG_V_gene	63.1498	1.47829	0.408969	3.61467	0.000300728	0.0036704
ENSG00000231062.1	AC103563.9	antisense	2.79259	2.0268	0.560855	3.61377	0.000301782	0.00368198
ENSG00000237705.1	AC008937.2	antisense	34.4144	-1.23251	0.341072	-3.61363	0.000301945	0.00368267
ENSG00000148143.11	ZNF462	protein_coding	136.454	1.8022	0.498977	3.61178	0.000304098	0.00370242
ENSG00000279275.1	RP11-756J15.2	TEC	3.63281	1.48865	0.412272	3.61085	0.000305191	0.00371312
ENSG00000150054.17	MPP7	protein_coding	1316.27	-1.03516	0.286757	-3.60989	0.00030633	0.00372306
ENSG00000237989.1	AP001046.5	lincRNA	33.7031	1.30084	0.360838	3.60504	0.000312101	0.00378922
ENSG00000242766.1	IGKV1D-17	IG_V_gene	19.3056	1.57065	0.435859	3.60358	0.000313868	0.00380694
ENSG00000182022.16	CHST15	protein_coding	2195.18	-1.41536	0.392772	-3.60351	0.000313945	0.00380694
ENSG00000268074.1	RPL22P5	processed_pseudogene	1.13365	1.74264	0.483861	3.60154	0.000316341	0.00383131
ENSG00000207041.1	RNU6-3P	snRNA	4.58756	1.05816	0.294012	3.59905	0.000319376	0.00385999
ENSG00000214894.5	LINC00243	lincRNA	22.8983	1.09072	0.303098	3.59858	0.000319965	0.00386576
ENSG00000281756.1	C2-AS1	antisense	4.39066	-1.89877	0.527739	-3.59794	0.000320751	0.00387391
ENSG00000253883.1	IGHV3-19	IG_V_pseudogene	17.3904	1.33384	0.370872	3.5965	0.000322522	0.00389124
ENSG00000087842.9	PIR	protein_coding	85.0486	1.30337	0.36241	3.59641	0.000322645	0.00389137
ENSG00000237073.1	RP11-168K11.2	antisense	6.15418	1.28149	0.356374	3.5959	0.000323269	0.00389754
ENSG00000265190.5	ANXA8	protein_coding	58.6335	-1.90414	0.529902	-3.59338	0.000326416	0.00393014
ENSG00000078053.15	AMPH	protein_coding	62.2171	-1.17408	0.326777	-3.59292	0.000326991	0.00393421
ENSG00000221946.6	FXYD7	protein_coding	27.9315	1.0993	0.306012	3.59235	0.000327704	0.00394142
ENSG00000253123.3	RP11-527N22.1	processed_transcript	1.61239	-2.86408	0.79746	-3.5915	0.000328774	0.00395155
ENSG00000124657.1	OR2B6	protein_coding	12.9479	1.41169	0.393231	3.58999	0.000330694	0.0039705
ENSG00000240163.1	RP11-745A24.1	processed_pseudogene	16.936	-1.40994	0.392902	-3.58852	0.00033256	0.00398876
ENSG00000211879.1	TRAJ10	TR_J_gene	2.72709	1.69607	0.472783	3.58742	0.000333963	0.00400283
ENSG00000110811.18	P3H3	protein_coding	182.649	1.40222	0.390866	3.58748	0.000333892	0.00400283
ENSG00000158481.11	CD1C	protein_coding	424.167	-1.82705	0.50949	-3.58604	0.000335742	0.00402276
ENSG00000214659.4	KRT8P26	processed_pseudogene	13.1495	-1.28584	0.358653	-3.58521	0.000336813	0.00403287
ENSG00000233896.1	RP4-684O24.5	antisense	4.97701	-1.75407	0.489296	-3.58487	0.00033724	0.00403514
ENSG00000275379.1	HIST1H3I	protein_coding	11.0717	1.18864	0.331628	3.58425	0.000338046	0.00404199
ENSG00000279063.1	CTD-2537I9.15	TEC	1.65352	1.66607	0.465138	3.58189	0.000341118	0.00407732
ENSG00000261143.1	ADAMTS7P3	transcribed_unprocessed_pseudogene	9.1391	1.20358	0.336033	3.58174	0.000341307	0.00407817
ENSG00000214264.4	KCTD9P4	processed_pseudogene	4.03491	-1.16454	0.325258	-3.58035	0.000343134	0.00409718
ENSG00000111863.11	ADTRP	protein_coding	43.8411	1.23895	0.346054	3.58022	0.000343309	0.00409786
ENSG00000241244.1	IGKV1D-16	IG_V_gene	35.7907	1.29082	0.360603	3.57961	0.000344108	0.00410598
ENSG00000249309.1	RP11-153M7.5	antisense	3.46838	-1.74773	0.488482	-3.57787	0.000346399	0.00413049
ENSG00000104921.13	FCER2	protein_coding	617.879	-1.30617	0.365267	-3.57594	0.00034897	0.00415685
ENSG00000070193.4	FGF10	protein_coding	8.51641	-4.06321	1.1369	-3.57395	0.000351636	0.00418371
ENSG00000169994.17	MYO7B	protein_coding	764.909	1.31461	0.367911	3.57318	0.000352669	0.00419227
ENSG00000203883.6	SOX18	protein_coding	63.824	1.80999	0.506646	3.5725	0.000353588	0.00420033
ENSG00000064270.11	ATP2C2	protein_coding	70.1528	1.49809	0.419378	3.57217	0.000354039	0.0042028
ENSG00000253389.2	RP11-930P14.1	antisense	7.53706	1.77765	0.49768	3.57188	0.000354422	0.00420592
ENSG00000242473.1	KIR2DP1	unprocessed_pseudogene	3.07424	1.48066	0.414754	3.56998	0.000357013	0.00423377
ENSG00000134247.9	PTGFRN	protein_coding	381.338	-1.43014	0.400615	-3.56987	0.000357156	0.00423401
ENSG00000171243.7	SOSTDC1	protein_coding	26.0849	1.88307	0.52765	3.56878	0.000358648	0.0042488
ENSG00000026751.15	SLAMF7	protein_coding	800.063	1.08829	0.304942	3.56883	0.000358573	0.0042488
ENSG00000119508.16	NR4A3	protein_coding	812.984	1.56188	0.437811	3.56747	0.000360442	0.00426568
ENSG00000266642.2	RP11-20B24.4	antisense	4.66614	1.15187	0.322911	3.56714	0.000360898	0.00426962
ENSG00000224397.4	LINC01272	lincRNA	1137.33	-1.51972	0.426094	-3.56662	0.000361613	0.00427341
ENSG00000171999.7	OR52P2P	unitary_pseudogene	6.71596	-1.90768	0.535083	-3.5652	0.000363583	0.00429407
ENSG00000275772.1	LL22NC03-24A12.9	processed_pseudogene	2.54263	1.85813	0.521265	3.56464	0.00036435	0.00430019
ENSG00000269902.1	RP6-99M1.3	lincRNA	102.549	-1.12401	0.315496	-3.56268	0.000367091	0.00432226
ENSG00000163485.14	ADORA1	protein_coding	7.90738	-1.63248	0.458553	-3.56007	0.00037076	0.0043608
ENSG00000228247.1	UBBP2	processed_pseudogene	5.66365	1.92069	0.539852	3.55781	0.000373956	0.00438819
ENSG00000161609.8	CCDC155	protein_coding	19.1931	1.30684	0.367415	3.55685	0.000375326	0.00440279
ENSG00000197549.8	PRAMENP	transcribed_unprocessed_pseudogene	8.64035	1.44163	0.405335	3.55664	0.000375633	0.0044049
ENSG00000223401.1	RP11-211G3.2	lincRNA	129.29	-1.18651	0.333632	-3.55636	0.000376027	0.00440653
ENSG00000253958.1	CLDN23	protein_coding	76.3582	-1.44405	0.406131	-3.55563	0.000377078	0.00441587
ENSG00000229425.1	AJ006998.2	lincRNA	112.472	2.41576	0.679853	3.55336	0.000380339	0.00444471
ENSG00000211806.2	TRAV25	TR_V_gene	8.05551	1.41182	0.397452	3.55218	0.000382054	0.0044591
ENSG00000119915.4	ELOVL3	protein_coding	39.7375	-1.66396	0.468425	-3.55224	0.000381959	0.0044591
ENSG00000123095.5	BHLHE41	protein_coding	117.86	1.14714	0.322989	3.55164	0.000382844	0.00446381
ENSG00000181982.16	CCDC149	protein_coding	657.885	-1.02684	0.289172	-3.55096	0.000383831	0.00447301
ENSG00000165140.8	FBP1	protein_coding	1415.63	-1.36245	0.38369	-3.55092	0.00038389	0.00447301
ENSG00000225953.2	SATB2-AS1	antisense	2.5473	-2.0081	0.565633	-3.55019	0.000384959	0.00448329
ENSG00000211669.2	IGLV3-10	IG_V_gene	199.545	1.45683	0.410646	3.54766	0.000388675	0.0045136
ENSG00000197587.9	DMBX1	protein_coding	1.71933	1.74608	0.49234	3.54648	0.000390411	0.00453224
ENSG00000049283.16	EPN3	protein_coding	15.507	1.30568	0.368237	3.54575	0.000391491	0.00454022
ENSG00000232591.1	RP5-1031D4.2	lincRNA	3.79855	-2.49511	0.703864	-3.54488	0.000392791	0.00455377
ENSG00000226272.4	ARHGAP26-AS1	antisense	4.09518	-2.12729	0.600262	-3.54393	0.000394206	0.00456713
ENSG00000159167.10	STC1	protein_coding	7.44251	-2.08382	0.588063	-3.54354	0.000394797	0.00457141
ENSG00000211766.1	TRBJ2-2P	TR_J_gene	21.7405	1.64101	0.463147	3.54318	0.000395327	0.00457554
ENSG00000227076.1	RP11-4C20.4	sense_intronic	18.6502	-1.16381	0.328539	-3.54238	0.000396541	0.00458805
ENSG00000229278.1	RP11-483F11.7	antisense	10.8121	-1.00049	0.282635	-3.53988	0.000400315	0.00462709
ENSG00000250995.1	RP13-128O4.3	processed_pseudogene	21.6505	-1.42651	0.403135	-3.53855	0.000402333	0.00464268
ENSG00000179913.9	B3GNT3	protein_coding	11.2493	1.4134	0.399475	3.53815	0.000402934	0.00464807
ENSG00000134193.13	REG4	protein_coding	7.71868	1.83166	0.517754	3.5377	0.000403633	0.0046515
ENSG00000277030.1	MIR8071-2	miRNA	7.43524	1.22613	0.346697	3.53661	0.000405304	0.00466765
ENSG00000210112.1	MT-TM	Mt_tRNA	6.33898	1.21233	0.342829	3.53625	0.000405851	0.0046693
ENSG00000131126.17	TEX101	protein_coding	7.33881	2.21753	0.627269	3.53521	0.000407454	0.00468464
ENSG00000072163.17	LIMS2	protein_coding	77.7463	1.06558	0.301576	3.53338	0.00041028	0.00471245
ENSG00000048462.9	TNFRSF17	protein_coding	35.248	1.11865	0.316754	3.5316	0.00041305	0.00474112
ENSG00000133401.14	PDZD2	protein_coding	322.647	1.05109	0.297652	3.53127	0.000413563	0.00474544
ENSG00000229644.6	NAMPTP1	processed_pseudogene	145.993	-1.13803	0.322455	-3.52926	0.000416723	0.00477854
ENSG00000154380.15	ENAH	protein_coding	222.819	-1.3631	0.386347	-3.52817	0.00041844	0.00479506
ENSG00000278727.1	AC000403.4	lincRNA	21.5591	-1.43499	0.406762	-3.52784	0.000418968	0.00479952
ENSG00000250413.1	RP11-448G15.1	antisense	2.88429	-1.43697	0.407349	-3.52763	0.000419303	0.00480178
ENSG00000196159.10	FAT4	protein_coding	60.9754	1.86427	0.528849	3.52514	0.000423261	0.00483854
ENSG00000118257.15	NRP2	protein_coding	104.235	-1.20196	0.340972	-3.52508	0.000423349	0.00483854
ENSG00000161992.5	PRR35	protein_coding	2.85544	1.15973	0.329114	3.52379	0.000425423	0.00486064
ENSG00000100721.9	TCL1A	protein_coding	76.3699	1.37613	0.390759	3.52169	0.000428813	0.00489556
ENSG00000226233.1	RP1-151B14.9	processed_pseudogene	1.22477	2.22507	0.631991	3.52073	0.000430359	0.00490933
ENSG00000074590.12	NUAK1	protein_coding	35.324	1.44617	0.410761	3.52071	0.000430392	0.00490933
ENSG00000196747.4	HIST1H2AI	protein_coding	58.6841	1.06961	0.303877	3.51987	0.00043176	0.00492008
ENSG00000242550.4	SERPINB10	protein_coding	1567.16	-1.40367	0.398865	-3.51916	0.000432917	0.00493164
ENSG00000278202.1	RP11-152F13.8	processed_transcript	3.58979	1.11791	0.317719	3.51854	0.000433927	0.00494127
ENSG00000225284.1	AC018693.6	antisense	1.40871	-2.47972	0.704774	-3.51847	0.000434047	0.00494127
ENSG00000271893.1	RP11-762E8.1	lincRNA	7.77765	2.19709	0.624636	3.5174	0.000435799	0.00495959
ENSG00000259687.1	LINC01220	lincRNA	30.4989	-1.13265	0.322041	-3.51711	0.000436277	0.0049634
ENSG00000225556.1	C2CD4D	protein_coding	5.20153	1.32463	0.376834	3.51515	0.000439506	0.00499522
ENSG00000251517.1	RP11-109E24.1	lincRNA	1.05557	1.82261	0.518618	3.51436	0.000440813	0.00500748
ENSG00000272666.1	CTA-384D8.35	lincRNA	39.0664	-1.21609	0.346252	-3.51216	0.000444486	0.00504192
ENSG00000266821.1	RP11-6N17.2	lincRNA	3.97587	-1.06369	0.302915	-3.51151	0.000445577	0.00505263
ENSG00000184905.7	TCEAL2	protein_coding	2.77846	1.50769	0.429371	3.51139	0.000445762	0.00505309
ENSG00000280140.1	RP11-597D13.2	TEC	1.74188	-3.54799	1.01069	-3.51047	0.000447323	0.00506913
ENSG00000171680.19	PLEKHG5	protein_coding	87.4728	1.36326	0.388408	3.50987	0.000448333	0.00507726
ENSG00000163071.9	SPATA18	protein_coding	36.0689	-2.01883	0.575342	-3.50893	0.000449921	0.0050886
ENSG00000275393.1	RP11-568J23.8	sense_intronic	18.196	-1.12394	0.320351	-3.50847	0.000450685	0.00509558
ENSG00000211967.3	IGHV3-53	IG_V_gene	177.318	1.30151	0.371122	3.50696	0.000453264	0.00511807
ENSG00000207975.1	MIR181B1	miRNA	3.73502	1.3202	0.376464	3.50684	0.000453466	0.00511867
ENSG00000277494.1	GPIHBP1	protein_coding	4.96987	-1.45522	0.415071	-3.50595	0.000454975	0.00513237
ENSG00000129226.12	CD68	protein_coding	139.318	-1.05075	0.299809	-3.50472	0.000457089	0.0051512
ENSG00000138347.14	MYPN	protein_coding	2.49834	-1.12122	0.319925	-3.50462	0.000457256	0.00515141
ENSG00000167619.10	TMEM145	protein_coding	7.46307	-1.32949	0.379379	-3.50438	0.000457673	0.00515443
ENSG00000171843.14	MLLT3	protein_coding	1007.69	1.20576	0.344157	3.50351	0.000459162	0.00516784
ENSG00000128045.6	RASL11B	protein_coding	8.12965	1.06255	0.303353	3.5027	0.000460574	0.0051787
ENSG00000118200.13	CAMSAP2	protein_coding	133.18	-1.28586	0.367152	-3.50224	0.000461359	0.0051838
ENSG00000250596.1	RP11-440I14.2	lincRNA	3.23542	1.99411	0.569553	3.50118	0.000463206	0.00519986
ENSG00000058335.14	RASGRF1	protein_coding	70.975	-1.26312	0.360869	-3.50022	0.000464869	0.00521516
ENSG00000088538.12	DOCK3	protein_coding	130.596	1.1841	0.338371	3.49941	0.000466294	0.00522608
ENSG00000274134.1	MIR6774	miRNA	12.5168	-2.01849	0.576896	-3.49888	0.000467221	0.00523308
ENSG00000184564.8	SLITRK6	protein_coding	2.84233	3.69987	1.05791	3.49735	0.000469897	0.00525796
ENSG00000170323.7	FABP4	protein_coding	76.3665	-2.04339	0.584312	-3.4971	0.00047035	0.00525964
ENSG00000253831.1	ETV3L	protein_coding	4.45779	1.48974	0.426155	3.49576	0.000472714	0.00528267
ENSG00000136011.13	STAB2	protein_coding	47.8948	-1.01514	0.29051	-3.49432	0.00047528	0.00530927
ENSG00000241566.1	IGKV2D-24	IG_V_gene	21.2698	1.3276	0.380294	3.49098	0.000481251	0.00537288
ENSG00000099139.12	PCSK5	protein_coding	180.175	-1.17727	0.337293	-3.49036	0.000482371	0.00538365
ENSG00000254228.1	IGHV3-42	IG_V_pseudogene	5.40686	1.21573	0.348368	3.48979	0.000483407	0.00539176
ENSG00000245293.2	RP11-286E11.1	antisense	22.1403	-1.67563	0.480261	-3.48899	0.000484849	0.00540436
ENSG00000092096.13	SLC22A17	protein_coding	86.6905	1.37276	0.394233	3.4821	0.000497505	0.00553299
ENSG00000233338.1	TLR8-AS1	antisense	7.90848	-1.09326	0.314095	-3.48066	0.000500187	0.0055557
ENSG00000263311.1	RP11-498D10.8	unprocessed_pseudogene	2.87067	1.04172	0.299304	3.48046	0.000500551	0.00555795
ENSG00000244575.3	IGKV1-27	IG_V_gene	177.392	1.23743	0.355611	3.47973	0.000501914	0.00556952
ENSG00000159307.17	SCUBE1	protein_coding	1882.91	-1.69465	0.487065	-3.47932	0.000502695	0.00557463
ENSG00000183389.4	OR56A4	protein_coding	0.583456	1.92015	0.551928	3.47899	0.000503309	0.0055783
ENSG00000251127.2	RP11-280G9.1	lincRNA	5.39958	-2.00535	0.57675	-3.47699	0.000507078	0.00561426
ENSG00000103316.9	CRYM	protein_coding	22.2755	1.39073	0.40022	3.47493	0.000510994	0.00565402
ENSG00000168078.8	PBK	protein_coding	109.801	1.28726	0.370569	3.47376	0.000513228	0.00567692
ENSG00000168702.15	LRP1B	protein_coding	9.67169	-2.33122	0.671376	-3.47231	0.000516001	0.00570395
ENSG00000211655.3	IGLV1-36	IG_V_gene	57.9965	1.40986	0.406076	3.47192	0.000516757	0.00570868
ENSG00000100311.15	PDGFB	protein_coding	45.4848	1.19207	0.34336	3.47178	0.000517014	0.0057097
ENSG00000255310.2	AF131215.2	sense_intronic	71.2043	1.34236	0.387589	3.46335	0.000533487	0.00586177
ENSG00000102678.6	FGF9	protein_coding	17.4709	1.55861	0.450102	3.4628	0.000534591	0.00587204
ENSG00000099625.11	C19orf26	protein_coding	19.6787	1.00085	0.289095	3.462	0.000536182	0.00588579
ENSG00000253247.1	IGHV3-76	IG_V_pseudogene	5.51622	1.323	0.38246	3.45917	0.000541834	0.00593469
ENSG00000249633.1	OR52V1P	unprocessed_pseudogene	5.4029	1.36989	0.396372	3.45608	0.000548083	0.00599368
ENSG00000255819.5	KLRC4-KLRK1	protein_coding	24.4888	1.13145	0.327478	3.45504	0.000550217	0.00601512
ENSG00000211649.3	IGLV7-46	IG_V_gene	188.565	1.39777	0.404589	3.45478	0.000550744	0.00601525
ENSG00000235602.5	POU5F1P3	processed_pseudogene	27.9486	-1.11785	0.323637	-3.45402	0.000552306	0.00602656
ENSG00000187730.7	GABRD	protein_coding	27.7339	1.68435	0.487683	3.45378	0.000552779	0.00602794
ENSG00000137869.12	CYP19A1	protein_coding	7.20638	-1.36841	0.396227	-3.45361	0.000553131	0.00602967
ENSG00000167914.9	GSDMA	protein_coding	4.93901	1.22811	0.355664	3.45301	0.000554377	0.00603967
ENSG00000211865.1	TRAJ24	TR_J_gene	1.05291	2.39561	0.693987	3.45195	0.000556544	0.00606137
ENSG00000272568.4	CTB-113D17.1	antisense	11.9323	-1.77126	0.513166	-3.45164	0.00055719	0.0060665
ENSG00000141744.3	PNMT	protein_coding	59.1374	1.53752	0.445532	3.45097	0.000558568	0.00607769
ENSG00000203757.1	OR6K3	protein_coding	3.07309	2.19476	0.636104	3.45032	0.000559915	0.00608507
ENSG00000280334.1	RP11-361L15.5	TEC	13.0553	-1.36944	0.397049	-3.44905	0.000562553	0.00610386
ENSG00000216490.3	IFI30	protein_coding	380.499	-1.28703	0.373229	-3.44838	0.00056397	0.00611538
ENSG00000279484.1	KLHL30-AS1	TEC	2.70915	1.86197	0.540333	3.44598	0.000569	0.00616607
ENSG00000231769.2	RP1-8B1.4	antisense	17.1636	1.07171	0.311039	3.44558	0.000569842	0.00617326
ENSG00000211850.1	TRAJ39	TR_J_gene	1.49138	1.85246	0.537945	3.44359	0.000574036	0.00620479
ENSG00000141293.14	SKAP1	protein_coding	481.786	1.06108	0.308338	3.4413	0.000578926	0.00624827
ENSG00000269877.1	CTD-3022G6.1	lincRNA	18.2672	-1.536	0.446437	-3.44058	0.000580464	0.00625902
ENSG00000270789.1	RP11-632K20.8	processed_pseudogene	3.26494	-1.08003	0.313958	-3.44003	0.000581644	0.00626785
ENSG00000163898.8	LIPH	protein_coding	29.4523	1.33991	0.389545	3.43967	0.000582431	0.00627438
ENSG00000105251.9	SHD	protein_coding	239.407	1.78405	0.519052	3.43714	0.000587893	0.00632537
ENSG00000168461.11	RAB31	protein_coding	6611.16	-1.05294	0.306361	-3.43693	0.000588356	0.00632838
ENSG00000211955.2	IGHV3-33	IG_V_gene	367.241	1.24594	0.362534	3.43674	0.000588765	0.00633082
ENSG00000123342.14	MMP19	protein_coding	513.895	-1.40187	0.407944	-3.43642	0.000589462	0.00633439
ENSG00000205231.1	TTLL10-AS1	antisense	32.3008	1.57016	0.456931	3.43631	0.000589686	0.00633483
ENSG00000230806.1	SRGAP2-AS1	antisense	5.60361	-1.19955	0.34915	-3.43562	0.000591201	0.00634882
ENSG00000274509.1	AP000944.1	miRNA	2.22007	-1.33116	0.387467	-3.43555	0.000591353	0.00634882
ENSG00000270550.1	IGHV3-30	IG_V_gene	665.879	1.22999	0.358104	3.43472	0.000593164	0.00636038
ENSG00000054654.14	SYNE2	protein_coding	2552.79	1.2188	0.354937	3.43385	0.000595069	0.00636901
ENSG00000184363.8	PKP3	protein_coding	20.8201	1.10563	0.321965	3.43402	0.000594704	0.00636901
ENSG00000229771.2	RP4-644L1.2	lincRNA	2.79751	-2.1308	0.620507	-3.43397	0.000594801	0.00636901
ENSG00000230393.1	AC092667.2	antisense	11.0898	-1.21688	0.354397	-3.43367	0.000595476	0.00637139
ENSG00000238220.1	AP000275.64	processed_pseudogene	1.24056	-2.45171	0.714295	-3.43235	0.000598378	0.00640047
ENSG00000147852.14	VLDLR	protein_coding	634.168	-1.47485	0.429774	-3.43169	0.000599836	0.00640224
ENSG00000224110.3	MTRF1LP2	processed_pseudogene	2.07287	-1.87133	0.545357	-3.43139	0.0006005	0.00640737
ENSG00000230138.1	RP11-117D22.2	lincRNA	31.2836	-1.57855	0.460185	-3.43025	0.000603034	0.00643045
ENSG00000112164.5	GLP1R	protein_coding	23.9189	-2.40117	0.700076	-3.42987	0.000603867	0.00643538
ENSG00000168004.8	HRASLS5	protein_coding	24.5787	1.25905	0.367129	3.42946	0.000604783	0.00644118
ENSG00000211949.3	IGHV3-23	IG_V_gene	1201.46	1.11193	0.324254	3.4292	0.000605356	0.00644531
ENSG00000272795.1	RP11-602N24.3	lincRNA	4.92884	1.00535	0.293345	3.4272	0.00060983	0.00648498
ENSG00000058085.13	LAMC2	protein_coding	8.21381	-2.19266	0.639986	-3.4261	0.000612318	0.00650944
ENSG00000271523.1	RP4-576H24.5	processed_pseudogene	3.03912	-2.66672	0.778483	-3.42553	0.000613599	0.00651906
ENSG00000111729.11	CLEC4A	protein_coding	436.918	-1.19364	0.348553	-3.42457	0.000615779	0.00653623
ENSG00000271178.1	IGHV3OR16-13	IG_V_gene	17.151	1.36606	0.398925	3.42436	0.00061625	0.00653645
ENSG00000251322.6	SHANK3	processed_transcript	3497.41	1.28494	0.375224	3.42446	0.000616032	0.00653645
ENSG00000235834.1	RP1-60N8.1	sense_intronic	5.28642	-1.94214	0.567181	-3.4242	0.00061661	0.00653704
ENSG00000211934.3	IGHV1-2	IG_V_gene	130.565	1.39066	0.40619	3.42368	0.000617799	0.00654565
ENSG00000112183.13	RBM24	protein_coding	2.11988	2.00928	0.586942	3.4233	0.000618649	0.00655265
ENSG00000270318.1	IGHV3OR16-11	IG_V_pseudogene	3.24116	1.41935	0.414966	3.42039	0.000625311	0.00661111
ENSG00000152766.5	ANKRD22	protein_coding	239.571	-1.30366	0.381185	-3.42002	0.000626157	0.00661804
ENSG00000153233.11	PTPRR	protein_coding	3.68888	1.93824	0.566808	3.41957	0.000627198	0.00662702
ENSG00000224373.3	IGHV4-59	IG_V_gene	504.777	1.13998	0.33349	3.41832	0.000630082	0.00665547
ENSG00000105928.12	DFNA5	protein_coding	113.286	-1.54795	0.452854	-3.41821	0.000630355	0.00665633
ENSG00000260220.4	MGC50722	protein_coding	11.484	1.35604	0.396745	3.4179	0.000631055	0.00666169
ENSG00000237803.4	LINC00211	lincRNA	114.036	-1.13403	0.33186	-3.41718	0.000632734	0.00667333
ENSG00000253701.2	AL928768.3	lincRNA	7.41804	1.04972	0.3072	3.41707	0.00063299	0.006674
ENSG00000260583.1	AP000223.42	antisense	8.91696	-1.10737	0.324173	-3.41597	0.000635546	0.00669891
ENSG00000211952.3	IGHV4-28	IG_V_gene	58.2351	1.22612	0.359183	3.41363	0.000641044	0.0067507
ENSG00000104974.9	LILRA1	protein_coding	2235.22	-1.12131	0.328582	-3.41257	0.000643523	0.00677476
ENSG00000268812.3	RP1-102K2.8	antisense	2.82463	1.5459	0.453195	3.41111	0.000646994	0.00680923
ENSG00000227706.3	RP11-301G19.1	lincRNA	124.209	1.68064	0.492709	3.41101	0.000647224	0.00680959
ENSG00000168329.12	CX3CR1	protein_coding	3694.48	-1.45362	0.426438	-3.40876	0.000652585	0.00685208
ENSG00000275894.1	RP3-453C12.14	sense_intronic	10.0462	-1.52147	0.446355	-3.40865	0.000652842	0.00685208
ENSG00000125869.8	LAMP5	protein_coding	1613.22	-2.50306	0.734266	-3.40893	0.000652192	0.00685208
ENSG00000262003.1	RP11-676J12.7	antisense	3.4959	-3.37372	0.989705	-3.40881	0.000652462	0.00685208
ENSG00000152315.4	KCNK13	protein_coding	18.1157	-1.58221	0.46424	-3.40817	0.00065401	0.0068619
ENSG00000103313.10	MEFV	protein_coding	1896.78	-1.39626	0.409761	-3.4075	0.000655607	0.0068707
ENSG00000182759.3	MAFA	protein_coding	11.8484	1.24025	0.363997	3.40732	0.000656047	0.00687267
ENSG00000258476.4	RP11-76E17.3	lincRNA	108.134	-1.10515	0.324377	-3.407	0.000656819	0.00687718
ENSG00000167780.10	SOAT2	protein_coding	8.24395	1.04887	0.307899	3.40655	0.00065789	0.00688424
ENSG00000232878.2	DPYD-AS1	antisense	10.5248	-1.26249	0.370628	-3.40636	0.000658352	0.006887
ENSG00000211880.1	TRAJ9	TR_J_gene	1.8319	2.26055	0.664224	3.40329	0.000665805	0.00695238
ENSG00000150048.9	CLEC1A	protein_coding	16.8998	-1.70637	0.501541	-3.40226	0.000668316	0.0069723
ENSG00000172236.15	TPSAB1	protein_coding	2453.51	1.56814	0.460957	3.40194	0.000669105	0.00697635
ENSG00000207833.1	AC244157.1	miRNA	1.77221	1.41761	0.416758	3.40153	0.000670091	0.00698033
ENSG00000256442.1	RP11-705C15.4	antisense	2.091	-1.5821	0.465109	-3.40158	0.000669986	0.00698033
ENSG00000229417.1	NPM1P25	processed_pseudogene	47.3994	-1.06664	0.313798	-3.39912	0.000676029	0.00703796
ENSG00000147724.10	FAM135B	protein_coding	2.50309	-3.68638	1.08519	-3.39698	0.000681334	0.00708893
ENSG00000229559.2	RP1-153P14.3	transcribed_processed_pseudogene	2.63472	1.69581	0.499612	3.39426	0.00068814	0.00715117
ENSG00000226958.1	CTD-2328D6.1	processed_pseudogene	80.9758	1.02757	0.302735	3.39428	0.000688082	0.00715117
ENSG00000270279.1	RP4-806M20.5	lincRNA	1.88214	-2.22949	0.656888	-3.39402	0.000688751	0.00715538
ENSG00000231613.1	RP5-943J3.1	sense_intronic	6.61737	-1.10902	0.326822	-3.39335	0.000690432	0.00716517
[truncated: 927 more rows]

## Sheet: S2
Supplementary Table S2. GO enrichment analysis using differentially expressed genes between CD8+Thigh vs. CD8+Tlow
Category	GO	Description	PARENT_GO	LogP	Enrichment	Z.score	#TotalGeneInLibrary	#GeneInGO	#GeneInHitList	#GeneInGOAndHitList	%InGO	STDV %InGO	GeneID	Hits	Log(q-value)
GO Biological Processes	GO:0002250	adaptive immune response	19_GO:0002376 immune system process	-100	5.7	34	30304	647	2166	264	12	0.7	604|608|710|717|721|814|909|911|913|915|916|917|919|920|923|924|925|926|927|939|942|959|970|973|1378|1379|1380|1493|1520|1524|2207|2208|2210|2213|3004|3426|3493|3494|3495|3497|3501|3507|3512|3514|3538|3539|3542|3560|3575|3581|3702|3821|3822|3824|3902|5133|5551|5909|6095|6097|6504|6956|6973|6984|7099|7535|8320|8631|8995|10462|10673|11006|11024|11025|11126|22914|23308|23495|23765|27040|27074|27240|…	BCL6|TNFRSF17|SERPING1|C2|C4B|CAMK4|CD1A|CD1C|CD1E|CD3D|CD3E|CD3G|CD247|CD4|CD6|CD7|CD8A|CD8B|CD8B2|CD27|CD86|CD40LG|CD70|CD79A|CR1|CR1L|CR2|CTLA4|CTSS|CX3CR1|FCER1G|FCER2|FCGR1BP|FCGR2B|GZMM|CFI|IGHA1|IGHA2|IGHD|IGHE|IGHG2|IGHM|JCHAIN|IGKC|IGLC2|IGLC3|IGLC6|IL2RB|IL7R|IL9R|ITK|KLRC1|KLRC2|KLRD1|LAG3|PDCD1|PRF1|RAP1GAP|RORA|RORC|SLAMF1|TRAV6|TRGV1|TRGV10|TLR4|ZAP70|EOMES|SKAP1|TNFSF18|CLEC10A|TNF…	-96
GO Biological Processes	GO:0002440	production of molecular mediator of immune response	19_GO:0002376 immune system process	-38	6.6	19	30304	139	2166	66	3	0.37	604|959|7441|25939|28299|28516|28518|28644|28664|28669|28691|28770|28772|28774|28775|28776|28778|28781|28786|28793|28796|28797|28799|28803|28804|28809|28813|28814|28815|28816|28817|28822|28823|28826|28870|28874|28875|28877|28881|28882|28885|28891|28892|28893|28894|28900|28902|28903|28904|28907|28908|28913|28915|28919|28920|28921|28931|28935|28937|28939|28940|28941|28942|28943|54210|64127	BCL6|CD40LG|VPREB1|SAMHD1|IGKV1-5|TRDV3|TRDV1|TRAV38-1|TRAV19|TRAV14DV4|TRAV2|IGLV11-55|IGLV10-54|IGLV8-61|IGLV7-46|IGLV7-43|IGLV6-57|IGLV5-45|IGLV4-3|IGLV3-25|IGLV3-21|IGLV3-19|IGLV3-16|IGLV3-10|IGLV3-9|IGLV3-1|IGLV2-23|IGLV2-18|IGLV2-14|IGLV2-11|IGLV2-8|IGLV1-47|IGLV1-44|IGLV1-36|IGKV6D-21|IGKV3D-20|IGKV3D-15|IGKV3D-7|IGKV2D-30|IGKV2D-29|IGKV2D-24|IGKV1D-43|IGKV1D-42|IGKV1D-39|IGKV1D-37|IGKV1D-…	-34
GO Biological Processes	GO:0002377	immunoglobulin production	19_GO:0002376 immune system process	-37	6.7	18	30304	134	2166	64	3	0.36	604|959|7441|25939|28299|28516|28518|28644|28664|28669|28691|28770|28772|28774|28775|28776|28778|28781|28786|28793|28796|28797|28799|28803|28804|28809|28813|28814|28815|28816|28817|28822|28823|28826|28870|28874|28875|28877|28881|28882|28885|28891|28892|28893|28894|28900|28902|28903|28904|28907|28908|28913|28915|28919|28920|28921|28931|28935|28937|28939|28940|28941|28942|28943	BCL6|CD40LG|VPREB1|SAMHD1|IGKV1-5|TRDV3|TRDV1|TRAV38-1|TRAV19|TRAV14DV4|TRAV2|IGLV11-55|IGLV10-54|IGLV8-61|IGLV7-46|IGLV7-43|IGLV6-57|IGLV5-45|IGLV4-3|IGLV3-25|IGLV3-21|IGLV3-19|IGLV3-16|IGLV3-10|IGLV3-9|IGLV3-1|IGLV2-23|IGLV2-18|IGLV2-14|IGLV2-11|IGLV2-8|IGLV1-47|IGLV1-44|IGLV1-36|IGKV6D-21|IGKV3D-20|IGKV3D-15|IGKV3D-7|IGKV2D-30|IGKV2D-29|IGKV2D-24|IGKV1D-43|IGKV1D-42|IGKV1D-39|IGKV1D-37|IGKV1D-…	-33
GO Biological Processes	GO:0002252	immune effector process	19_GO:0002376 immune system process	-30	3.4	14	30304	455	2166	111	5.1	0.47	604|710|717|721|911|914|925|939|959|970|1130|1378|1379|1380|1524|1776|2207|2208|2213|2625|3002|3004|3075|3394|3426|3493|3494|3495|3497|3501|3507|3514|3538|3539|3542|3560|3565|3575|3581|3811|3822|3824|3848|3902|4064|4818|5169|5319|5551|5729|6095|6097|6504|6556|7001|7099|8013|8291|8320|8995|10125|10875|11326|22914|27040|28378|28385|28388|28391|28392|28394|28400|28408|28409|28410|28412|28414|28420|2…	BCL6|SERPING1|C2|C4B|CD1C|CD2|CD8A|CD27|CD40LG|CD70|LYST|CR1|CR1L|CR2|CX3CR1|DNASE1L3|FCER1G|FCER2|FCGR2B|GATA3|GZMB|GZMM|CFH|IRF8|CFI|IGHA1|IGHA2|IGHD|IGHE|IGHG2|IGHM|IGKC|IGLC2|IGLC3|IGLC6|IL2RB|IL4|IL7R|IL9R|KIR3DL1|KLRC2|KLRD1|KRT1|LAG3|CD180|NKG7|ENPP3|PLA2G1B|PRF1|PTGDR|RORA|RORC|SLAMF1|SLC11A1|PRDX2|TLR4|NR4A3|DYSF|EOMES|TNFSF18|RASGRP1|FGL2|VSIG4|KLRK1|LAT|IGHV7-81|IGHV6-1|IGHV5-51|IGHV4-…	-27
GO Biological Processes	GO:0002449	lymphocyte mediated immunity	19_GO:0002376 immune system process	-28	4.5	15	30304	232	2166	74	3.4	0.39	604|710|717|721|914|925|939|959|970|1130|1378|1379|1380|2207|2208|2213|3002|3004|3426|3493|3494|3495|3497|3501|3507|3514|3538|3539|3542|3560|3575|3581|3811|3822|3824|3902|4818|5551|22914|28378|28385|28388|28391|28392|28394|28400|28408|28409|28410|28412|28414|28420|28423|28424|28429|28432|28434|28439|28442|28444|28445|28448|28449|28464|28834|50615|51311|55061|57823|339390|387836|619207|100423062|1…	BCL6|SERPING1|C2|C4B|CD2|CD8A|CD27|CD40LG|CD70|LYST|CR1|CR1L|CR2|FCER1G|FCER2|FCGR2B|GZMB|GZMM|CFI|IGHA1|IGHA2|IGHD|IGHE|IGHG2|IGHM|IGKC|IGLC2|IGLC3|IGLC6|IL2RB|IL7R|IL9R|KIR3DL1|KLRC2|KLRD1|LAG3|NKG7|PRF1|KLRK1|IGHV7-81|IGHV6-1|IGHV5-51|IGHV4-61|IGHV4-59|IGHV4-39|IGHV4-28|IGHV3-74|IGHV3-73|IGHV3-72|IGHV3-66|IGHV3-64|IGHV3-53|IGHV3-49|IGHV3-48|IGHV3-38|IGHV3-35|IGHV3-33|IGHV3-30|IGHV3-23|IGHV3-21…	-25
GO Biological Processes	GO:0002443	leukocyte mediated immunity	19_GO:0002376 immune system process	-28	4	14	30304	286	2166	82	3.8	0.41	604|710|717|721|914|925|939|959|970|1130|1378|1379|1380|2207|2208|2213|3002|3004|3426|3493|3494|3495|3497|3501|3507|3514|3538|3539|3542|3560|3575|3581|3811|3822|3824|3902|4818|5319|5551|5729|8013|10125|22914|27040|28378|28385|28388|28391|28392|28394|28400|28408|28409|28410|28412|28414|28420|28423|28424|28429|28432|28434|28439|28442|28444|28445|28448|28449|28464|28834|50487|50615|51311|54210|55061…	BCL6|SERPING1|C2|C4B|CD2|CD8A|CD27|CD40LG|CD70|LYST|CR1|CR1L|CR2|FCER1G|FCER2|FCGR2B|GZMB|GZMM|CFI|IGHA1|IGHA2|IGHD|IGHE|IGHG2|IGHM|IGKC|IGLC2|IGLC3|IGLC6|IL2RB|IL7R|IL9R|KIR3DL1|KLRC2|KLRD1|LAG3|NKG7|PLA2G1B|PRF1|PTGDR|NR4A3|RASGRP1|KLRK1|LAT|IGHV7-81|IGHV6-1|IGHV5-51|IGHV4-61|IGHV4-59|IGHV4-39|IGHV4-28|IGHV3-74|IGHV3-73|IGHV3-72|IGHV3-66|IGHV3-64|IGHV3-53|IGHV3-49|IGHV3-48|IGHV3-38|IGHV3-35|IGH…	-24
GO Biological Processes	GO:0050778	positive regulation of immune response	19_GO:0002376 immune system process	-24	2.7	12	30304	658	2166	127	5.9	0.5	640|710|717|719|721|785|909|911|912|913|915|916|917|919|920|925|926|940|942|973|1236|1240|1378|1380|1493|1520|1687|2207|2208|2213|2623|2624|2625|2822|2855|3075|3426|3493|3494|3495|3497|3501|3507|3514|3539|3542|3565|3596|3702|3805|3821|3822|3823|3824|3848|3902|3932|4049|4057|4210|4332|4671|5105|5319|5321|5724|6352|6375|6504|6556|7037|7097|7099|7100|7535|7855|8013|8302|8631|9258|9447|10125|10673|11…	BLK|SERPING1|C2|C3AR1|C4B|CACNB4|CD1A|CD1C|CD1D|CD1E|CD3D|CD3E|CD3G|CD247|CD4|CD8A|CD8B|CD28|CD86|CD79A|CCR7|CMKLR1|CR1|CR2|CTLA4|CTSS|GSDME|FCER1G|FCER2|FCGR2B|GATA1|GATA2|GATA3|GPLD1|GPR32P1|CFH|CFI|IGHA1|IGHA2|IGHD|IGHE|IGHG2|IGHM|IGKC|IGLC3|IGLC6|IL4|IL13|ITK|KIR2DL4|KLRC1|KLRC2|KLRC3|KLRD1|KRT1|LAG3|LCK|LTA|LTF|MEFV|MNDA|NAIP|PCK1|PLA2G1B|PLA2G4A|PTAFR|CCL5|XCL1|SLAMF1|SLC11A1|TFRC|TLR2|TLR4…	-21
GO Biological Processes	GO:0016064	immunoglobulin mediated immune response	19_GO:0002376 immune system process	-21	4.5	13	30304	163	2166	53	2.4	0.33	604|710|717|721|939|959|1378|1380|2207|2213|3426|3493|3494|3495|3497|3501|3507|3514|3538|3539|3542|3560|3581|28378|28385|28388|28391|28392|28394|28400|28408|28409|28410|28412|28414|28420|28423|28424|28429|28432|28434|28439|28442|28444|28445|28448|28449|28464|28834|50615|51311|55061|100423062	BCL6|SERPING1|C2|C4B|CD27|CD40LG|CR1|CR2|FCER1G|FCGR2B|CFI|IGHA1|IGHA2|IGHD|IGHE|IGHG2|IGHM|IGKC|IGLC2|IGLC3|IGLC6|IL2RB|IL9R|IGHV7-81|IGHV6-1|IGHV5-51|IGHV4-61|IGHV4-59|IGHV4-39|IGHV4-28|IGHV3-74|IGHV3-73|IGHV3-72|IGHV3-66|IGHV3-64|IGHV3-53|IGHV3-49|IGHV3-48|IGHV3-38|IGHV3-35|IGHV3-33|IGHV3-30|IGHV3-23|IGHV3-21|IGHV3-20|IGHV3-15|IGHV3-13|IGHV1-58|IGLC7|IL21R|TLR8|SUSD4|IGLL5	-18
GO Biological Processes	GO:0002429	immune response-activating cell surface receptor signaling pathway	19_GO:0002376 immune system process	-20	3.8	12	30304	242	2166	65	3	0.37	640|719|785|915|916|917|919|925|926|940|973|1240|1378|1380|1493|2207|2213|2625|2822|2855|3493|3494|3495|3497|3501|3507|3514|3539|3542|3702|3821|3822|3823|3824|3932|4332|7097|7099|7100|7535|8013|8302|8631|11148|22914|23308|23643|27040|28526|28638|28755|28834|29760|54923|64127|64581|80381|93978|126259|259197|353376|387357|388325|100129094|100528032	BLK|C3AR1|CACNB4|CD3D|CD3E|CD3G|CD247|CD8A|CD8B|CD28|CD79A|CMKLR1|CR1|CR2|CTLA4|FCER1G|FCGR2B|GATA3|GPLD1|GPR32P1|IGHA1|IGHA2|IGHD|IGHE|IGHG2|IGHM|IGKC|IGLC3|IGLC6|ITK|KLRC1|KLRC2|KLRC3|KLRD1|LCK|MNDA|TLR2|TLR4|TLR5|ZAP70|NR4A3|KLRC4|SKAP1|HHLA2|KLRK1|ICOSLG|LY96|LAT|TRDC|TRBC2|TRAC|IGLC7|BLNK|LIME1|NOD2|CLEC7A|CD276|CLEC6A|TMIGD2|NCR3|TICAM2|THEMIS|SCIMP|BTNL10P|KLRC4-KLRK1	-17
GO Biological Processes	GO:0002253	activation of immune response	19_GO:0002376 immune system process	-19	3	11	30304	380	2166	82	3.8	0.41	640|710|717|719|721|785|915|916|917|919|925|926|940|973|1240|1378|1380|1493|1520|2207|2213|2625|2822|2855|3075|3426|3493|3494|3495|3497|3501|3507|3514|3539|3542|3702|3821|3822|3823|3824|3848|3932|4210|4332|4671|7097|7099|7100|7535|8013|8302|8631|9447|11148|11326|22914|23308|23643|27040|28526|28638|28755|28834|29760|51284|51311|54923|55061|64127|64581|80381|81030|93978|126259|149628|259197|284293|…	BLK|SERPING1|C2|C3AR1|C4B|CACNB4|CD3D|CD3E|CD3G|CD247|CD8A|CD8B|CD28|CD79A|CMKLR1|CR1|CR2|CTLA4|CTSS|FCER1G|FCGR2B|GATA3|GPLD1|GPR32P1|CFH|CFI|IGHA1|IGHA2|IGHD|IGHE|IGHG2|IGHM|IGKC|IGLC3|IGLC6|ITK|KLRC1|KLRC2|KLRC3|KLRD1|KRT1|LCK|MEFV|MNDA|NAIP|TLR2|TLR4|TLR5|ZAP70|NR4A3|KLRC4|SKAP1|AIM2|HHLA2|VSIG4|KLRK1|ICOSLG|LY96|LAT|TRDC|TRBC2|TRAC|IGLC7|BLNK|TLR7|TLR8|LIME1|SUSD4|NOD2|CLEC7A|CD276|ZBP1|CLEC…	-16
GO Biological Processes	GO:0046649	lymphocyte activation	19_GO:0002376 immune system process	-18	2.7	11	30304	476	2166	93	4.3	0.44	399|604|643|911|912|914|915|916|917|919|920|923|924|925|926|940|942|959|970|973|1139|1236|1380|1840|2207|2213|2281|2625|3394|3559|3565|3574|3575|3702|3821|3902|3932|4064|4818|4914|5087|5551|6095|6097|6504|6556|6932|7001|7099|7471|7535|7855|8320|8995|9047|9437|9734|9935|10125|10673|10803|10875|22806|22914|23308|25793|25853|26279|27040|28514|28526|28638|28755|29760|30009|50615|50856|51176|57823|645…	RHOH|BCL6|CXCR5|CD1C|CD1D|CD2|CD3D|CD3E|CD3G|CD247|CD4|CD6|CD7|CD8A|CD8B|CD28|CD86|CD40LG|CD70|CD79A|CHRNA7|CCR7|CR2|DTX1|FCER1G|FCGR2B|FKBP1B|GATA3|IRF8|IL2RA|IL4|IL7|IL7R|ITK|KLRC1|LAG3|LCK|CD180|NKG7|NTRK1|PBX1|PRF1|RORA|RORC|SLAMF1|SLC11A1|TCF7|PRDX2|TLR4|WNT1|ZAP70|FZD5|EOMES|TNFSF18|SH2D2A|NCR1|HDAC9|MAFB|RASGRP1|TNFSF13B|CCR9|FGL2|IKZF3|KLRK1|ICOSLG|FBXO7|DCAF12|PLA2G2D|LAT|DLL1|TRDC|TRBC2…	-15
GO Biological Processes	GO:0002757	immune response-activating signaling pathway	19_GO:0002376 immune system process	-18	3.2	11	30304	313	2166	71	3.3	0.38	640|719|785|915|916|917|919|925|926|940|973|1240|1378|1380|1493|1520|2207|2213|2625|2822|2855|3493|3494|3495|3497|3501|3507|3514|3539|3542|3702|3821|3822|3823|3824|3932|4210|4332|4671|7097|7099|7100|7535|8013|8302|8631|9447|11148|22914|23308|23643|27040|28526|28638|28755|28834|29760|51284|51311|54923|64127|64581|80381|93978|126259|259197|353376|387357|388325|100129094|100528032	BLK|C3AR1|CACNB4|CD3D|CD3E|CD3G|CD247|CD8A|CD8B|CD28|CD79A|CMKLR1|CR1|CR2|CTLA4|CTSS|FCER1G|FCGR2B|GATA3|GPLD1|GPR32P1|IGHA1|IGHA2|IGHD|IGHE|IGHG2|IGHM|IGKC|IGLC3|IGLC6|ITK|KLRC1|KLRC2|KLRC3|KLRD1|LCK|MEFV|MNDA|NAIP|TLR2|TLR4|TLR5|ZAP70|NR4A3|KLRC4|SKAP1|AIM2|HHLA2|KLRK1|ICOSLG|LY96|LAT|TRDC|TRBC2|TRAC|IGLC7|BLNK|TLR7|TLR8|LIME1|NOD2|CLEC7A|CD276|CLEC6A|TMIGD2|NCR3|TICAM2|THEMIS|SCIMP|BTNL10P|KLR…	-15
GO Biological Processes	GO:0045087	innate immune response	19_GO:0044419 biological process involved in interspecies interaction between organisms	-15	2.2	9	30304	773	2166	119	5.5	0.49	356|640|710|717|721|820|912|914|923|1130|1378|1380|1435|1524|1536|1669|2207|2625|3002|3004|3075|3098|3394|3426|3429|3459|3507|3512|3556|3565|3627|3669|3811|3821|3822|3824|3848|3902|3932|3934|4057|4064|4210|4360|4671|4688|4818|4843|5319|5468|6036|6039|6352|6358|6368|6375|6504|6556|6622|6846|7097|7099|7100|7535|8519|8685|8876|8942|9258|9447|9450|10107|10133|10462|10739|11126|11326|22914|23052|23138…	FASLG|BLK|SERPING1|C2|C4B|CAMP|CD1D|CD2|CD6|LYST|CR1|CR2|CSF1|CX3CR1|CYBB|DEFA4|FCER1G|GATA3|GZMB|GZMM|CFH|HK1|IRF8|CFI|IFI27|IFNGR1|IGHM|JCHAIN|IL1RAP|IL4|CXCL10|ISG20|KIR3DL1|KLRC1|KLRC2|KLRD1|KRT1|LAG3|LCK|LCN2|LTF|CD180|MEFV|MRC1|NAIP|NCF2|NKG7|NOS2|PLA2G1B|PPARG|RNASE2|RNASE6|CCL5|CCL14|CCL23|XCL1|SLAMF1|SLC11A1|SNCA|XCL2|TLR2|TLR4|TLR5|ZAP70|IFITM1|MARCO|VNN1|KYNU|MFHAS1|AIM2|LY86|TRIM10|OP…	-12
GO Biological Processes	GO:0050870	positive regulation of T cell activation	19_GO:0002376 immune system process	-11	2.8	8.1	30304	251	2166	51	2.4	0.33	399|604|864|912|916|920|921|923|939|940|942|959|970|1236|1378|2625|2736|3481|3559|3565|3574|3575|3932|5105|6352|6375|6504|6708|7037|7535|8876|10125|10326|10673|11006|11126|11148|22914|23308|29851|51176|55423|64127|80381|84433|115650|126259|149233|259307|729230|100528032	RHOH|BCL6|RUNX3|CD1D|CD3E|CD4|CD5|CD6|CD27|CD28|CD86|CD40LG|CD70|CCR7|CR1|GATA3|GLI2|IGF2|IL2RA|IL4|IL7|IL7R|LCK|PCK1|CCL5|XCL1|SLAMF1|SPTA1|TFRC|ZAP70|VNN1|RASGRP1|SIRPB1|TNFSF13B|LILRB4|CD160|HHLA2|KLRK1|ICOSLG|ICOS|LEF1|SIRPG|NOD2|CD276|CARD11|TNFRSF13C|TMIGD2|IL23R|IL4I1|CCR2|KLRC4-KLRK1	-8.6
GO Biological Processes	GO:0042110	T cell activation	19_GO:0002376 immune system process	-16	3.1	10	30304	316	2166	69	3.2	0.38	399|604|911|912|914|915|916|917|919|920|924|925|926|940|942|1139|1236|1840|2207|2281|2625|3559|3565|3574|3575|3702|3821|3902|3932|4818|6095|6097|6556|6932|7001|7471|7535|7855|8320|8995|9047|9935|10125|10673|10803|10875|22806|23308|25853|26279|27040|28526|28638|28755|30009|50856|51176|57823|64581|64919|80381|84433|91543|120425|161882|197358|339390|387357|441478	RHOH|BCL6|CD1C|CD1D|CD2|CD3D|CD3E|CD3G|CD247|CD4|CD7|CD8A|CD8B|CD28|CD86|CHRNA7|CCR7|DTX1|FCER1G|FKBP1B|GATA3|IL2RA|IL4|IL7|IL7R|ITK|KLRC1|LAG3|LCK|NKG7|RORA|RORC|SLC11A1|TCF7|PRDX2|WNT1|ZAP70|FZD5|EOMES|TNFSF18|SH2D2A|MAFB|RASGRP1|TNFSF13B|CCR9|FGL2|IKZF3|ICOSLG|DCAF12|PLA2G2D|LAT|TRDC|TRBC2|TRAC|TBX21|CLEC4A|LEF1|SLAMF7|CLEC7A|BCL11B|CD276|CARD11|RSAD2|JAML|ZFPM1|NLRC3|CLEC4G|THEMIS|NRARP	-14
GO Biological Processes	GO:0002460	adaptive immune response based on somatic recombination of immune receptors built from immunoglobulin superfamily domains	19_GO:0002376 immune system process	-23	4	13	30304	242	2166	69	3.2	0.38	604|710|717|721|925|939|959|970|1378|1379|1380|2207|2208|2213|3004|3426|3493|3494|3495|3497|3501|3507|3514|3538|3539|3542|3560|3575|3581|5551|6095|6097|7099|10673|23765|28378|28385|28388|28391|28392|28394|28400|28408|28409|28410|28412|28414|28420|28423|28424|28429|28432|28434|28439|28442|28444|28445|28448|28449|28464|28834|30009|50615|51176|51311|55061|339390|619207|100423062	BCL6|SERPING1|C2|C4B|CD8A|CD27|CD40LG|CD70|CR1|CR1L|CR2|FCER1G|FCER2|FCGR2B|GZMM|CFI|IGHA1|IGHA2|IGHD|IGHE|IGHG2|IGHM|IGKC|IGLC2|IGLC3|IGLC6|IL2RB|IL7R|IL9R|PRF1|RORA|RORC|TLR4|TNFSF13B|IL17RA|IGHV7-81|IGHV6-1|IGHV5-51|IGHV4-61|IGHV4-59|IGHV4-39|IGHV4-28|IGHV3-74|IGHV3-73|IGHV3-72|IGHV3-66|IGHV3-64|IGHV3-53|IGHV3-49|IGHV3-48|IGHV3-38|IGHV3-35|IGHV3-33|IGHV3-30|IGHV3-23|IGHV3-21|IGHV3-20|IGHV3-15|…	-20
GO Biological Processes	GO:0001775	cell activation	19_GO:0032501 multicellular organismal process	-23	2.6	12	30304	722	2166	132	6.1	0.51	152|399|604|643|814|820|911|912|914|915|916|917|919|920|923|924|925|926|940|942|959|970|973|1139|1236|1281|1380|1435|1524|1776|1840|2149|2207|2208|2213|2281|2623|2625|2730|3043|3394|3459|3559|3565|3574|3575|3596|3627|3702|3821|3849|3902|3932|4064|4495|4818|4914|5087|5169|5551|5729|6095|6097|6352|6504|6556|6622|6932|7001|7097|7099|7471|7476|7535|7855|8013|8291|8320|8754|8995|9047|9437|9590|9734|99…	ADRA2C|RHOH|BCL6|CXCR5|CAMK4|CAMP|CD1C|CD1D|CD2|CD3D|CD3E|CD3G|CD247|CD4|CD6|CD7|CD8A|CD8B|CD28|CD86|CD40LG|CD70|CD79A|CHRNA7|CCR7|COL3A1|CR2|CSF1|CX3CR1|DNASE1L3|DTX1|F2R|FCER1G|FCER2|FCGR2B|FKBP1B|GATA1|GATA3|GCLM|HBB|IRF8|IFNGR1|IL2RA|IL4|IL7|IL7R|IL13|CXCL10|ITK|KLRC1|KRT2|LAG3|LCK|CD180|MT1G|NKG7|NTRK1|PBX1|ENPP3|PRF1|PTGDR|RORA|RORC|CCL5|SLAMF1|SLC11A1|SNCA|TCF7|PRDX2|TLR2|TLR4|WNT1|WNT7A|Z…	-20
GO Biological Processes	GO:0045321	leukocyte activation	19_GO:0002376 immune system process	-23	2.7	12	30304	599	2166	117	5.4	0.49	399|604|643|814|820|911|912|914|915|916|917|919|920|923|924|925|926|940|942|959|970|973|1139|1236|1380|1435|1524|1776|1840|2207|2208|2213|2281|2625|3394|3459|3559|3565|3574|3575|3596|3702|3821|3902|3932|4064|4495|4818|4914|5087|5169|5551|5729|6095|6097|6352|6504|6556|6622|6932|7001|7097|7099|7471|7535|7855|8013|8291|8320|8754|8995|9047|9437|9734|9935|10125|10202|10673|10803|10875|22806|22914|2291…	RHOH|BCL6|CXCR5|CAMK4|CAMP|CD1C|CD1D|CD2|CD3D|CD3E|CD3G|CD247|CD4|CD6|CD7|CD8A|CD8B|CD28|CD86|CD40LG|CD70|CD79A|CHRNA7|CCR7|CR2|CSF1|CX3CR1|DNASE1L3|DTX1|FCER1G|FCER2|FCGR2B|FKBP1B|GATA3|IRF8|IFNGR1|IL2RA|IL4|IL7|IL7R|IL13|ITK|KLRC1|LAG3|LCK|CD180|MT1G|NKG7|NTRK1|PBX1|ENPP3|PRF1|PTGDR|RORA|RORC|CCL5|SLAMF1|SLC11A1|SNCA|TCF7|PRDX2|TLR2|TLR4|WNT1|ZAP70|FZD5|NR4A3|DYSF|EOMES|ADAM9|TNFSF18|SH2D2A|NCR…	-20
GO Biological Processes	GO:0019724	B cell mediated immunity	19_GO:0002376 immune system process	-22	4.6	13	30304	168	2166	55	2.5	0.34	604|710|717|721|939|959|970|1378|1380|2207|2208|2213|3426|3493|3494|3495|3497|3501|3507|3514|3538|3539|3542|3560|3581|28378|28385|28388|28391|28392|28394|28400|28408|28409|28410|28412|28414|28420|28423|28424|28429|28432|28434|28439|28442|28444|28445|28448|28449|28464|28834|50615|51311|55061|100423062	BCL6|SERPING1|C2|C4B|CD27|CD40LG|CD70|CR1|CR2|FCER1G|FCER2|FCGR2B|CFI|IGHA1|IGHA2|IGHD|IGHE|IGHG2|IGHM|IGKC|IGLC2|IGLC3|IGLC6|IL2RB|IL9R|IGHV7-81|IGHV6-1|IGHV5-51|IGHV4-61|IGHV4-59|IGHV4-39|IGHV4-28|IGHV3-74|IGHV3-73|IGHV3-72|IGHV3-66|IGHV3-64|IGHV3-53|IGHV3-49|IGHV3-48|IGHV3-38|IGHV3-35|IGHV3-33|IGHV3-30|IGHV3-23|IGHV3-21|IGHV3-20|IGHV3-15|IGHV3-13|IGHV1-58|IGLC7|IL21R|TLR8|SUSD4|IGLL5	-19
GO Biological Processes	GO:0002768	immune response-regulating cell surface receptor signaling pathway	19_GO:0002376 immune system process	-21	3.6	12	30304	271	2166	70	3.2	0.38	640|719|785|915|916|917|919|925|926|940|973|1240|1378|1380|1493|2207|2208|2210|2213|2625|2822|2855|3493|3494|3495|3497|3501|3507|3514|3539|3542|3702|3802|3821|3822|3823|3824|3932|4332|7097|7099|7100|7535|8013|8302|8631|11006|11148|22914|23308|23547|23643|27040|28526|28638|28755|28834|29760|54923|64127|64581|80381|93978|126259|259197|353376|387357|388325|100129094|100528032	BLK|C3AR1|CACNB4|CD3D|CD3E|CD3G|CD247|CD8A|CD8B|CD28|CD79A|CMKLR1|CR1|CR2|CTLA4|FCER1G|FCER2|FCGR1BP|FCGR2B|GATA3|GPLD1|GPR32P1|IGHA1|IGHA2|IGHD|IGHE|IGHG2|IGHM|IGKC|IGLC3|IGLC6|ITK|KIR2DL1|KLRC1|KLRC2|KLRC3|KLRD1|LCK|MNDA|TLR2|TLR4|TLR5|ZAP70|NR4A3|KLRC4|SKAP1|LILRB4|HHLA2|KLRK1|ICOSLG|LILRA4|LY96|LAT|TRDC|TRBC2|TRAC|IGLC7|BLNK|LIME1|NOD2|CLEC7A|CD276|CLEC6A|TMIGD2|NCR3|TICAM2|THEMIS|SCIMP|BTNL1…	-18
GO Biological Processes	GO:0002764	immune response-regulating signaling pathway	19_GO:0002376 immune system process	-18	3.1	11	30304	343	2166	76	3.5	0.4	640|719|785|915|916|917|919|925|926|940|973|1240|1378|1380|1493|1520|2207|2208|2210|2213|2625|2822|2855|3493|3494|3495|3497|3501|3507|3514|3539|3542|3702|3802|3821|3822|3823|3824|3932|4210|4332|4671|7097|7099|7100|7535|8013|8302|8631|9447|11006|11148|22914|23308|23547|23643|27040|28526|28638|28755|28834|29760|51284|51311|54923|64127|64581|80381|93978|126259|259197|353376|387357|388325|100129094|1…	BLK|C3AR1|CACNB4|CD3D|CD3E|CD3G|CD247|CD8A|CD8B|CD28|CD79A|CMKLR1|CR1|CR2|CTLA4|CTSS|FCER1G|FCER2|FCGR1BP|FCGR2B|GATA3|GPLD1|GPR32P1|IGHA1|IGHA2|IGHD|IGHE|IGHG2|IGHM|IGKC|IGLC3|IGLC6|ITK|KIR2DL1|KLRC1|KLRC2|KLRC3|KLRD1|LCK|MEFV|MNDA|NAIP|TLR2|TLR4|TLR5|ZAP70|NR4A3|KLRC4|SKAP1|AIM2|LILRB4|HHLA2|KLRK1|ICOSLG|LILRA4|LY96|LAT|TRDC|TRBC2|TRAC|IGLC7|BLNK|TLR7|TLR8|LIME1|NOD2|CLEC7A|CD276|CLEC6A|TMIGD2|…	-15
GO Biological Processes	GO:0009617	response to bacterium	19_GO:0044419 biological process involved in interspecies interaction between organisms	-18	2.4	10	30304	710	2166	120	5.5	0.49	54|196|249|356|358|717|721|761|820|912|920|923|942|968|999|1130|1233|1236|1373|1524|1669|2149|2167|2207|2213|2255|2623|3001|3394|3493|3494|3497|3501|3507|3512|3575|3595|3596|3627|3934|4023|4049|4057|4064|4069|4318|4360|4671|4843|5105|5179|5197|5319|5618|5724|5737|5996|6039|6555|6556|6622|6956|7001|7097|7099|7429|7855|8140|8564|8754|9370|9450|9590|10133|10578|11009|11096|11126|11145|22806|22914|23…	ACP5|AHR|ALPL|FASLG|AQP1|C2|C4B|CA3|CAMP|CD1D|CD4|CD6|CD86|CD68|CDH1|LYST|CCR4|CCR7|CPS1|CX3CR1|DEFA4|F2R|FABP4|FCER1G|FCGR2B|FGF10|GATA1|GZMA|IRF8|IGHA1|IGHA2|IGHE|IGHG2|IGHM|JCHAIN|IL7R|IL12RB2|IL13|CXCL10|LCN2|LPL|LTA|LTF|CD180|LYZ|MMP9|MRC1|NAIP|NOS2|PCK1|PENK|PF4V1|PLA2G1B|PRLR|PTAFR|PTGFR|RGS1|RNASE6|SLC10A2|SLC11A1|SNCA|TRAV6|PRDX2|TLR2|TLR4|VIL1|FZD5|SLC7A5|KMO|ADAM9|ADIPOQ|LY86|AKAP12|OP…	-15
GO Biological Processes	GO:0002694	regulation of leukocyte activation	19_GO:0002376 immune system process	-18	2.5	10	30304	600	2166	107	4.9	0.47	196|399|604|814|864|912|914|916|920|921|923|939|940|942|959|970|1236|1378|1493|1840|2213|2255|2335|2623|2624|2625|2736|3481|3559|3565|3574|3575|3596|3821|3822|3823|3824|3902|3932|4092|4332|5105|5169|5321|5618|5724|6095|6352|6375|6504|6622|6708|6932|7001|7037|7099|7535|8013|8876|8995|9258|10125|10326|10457|10673|10875|11006|11126|11148|11326|22806|22914|23308|23495|25793|26279|27040|27240|29851|30…	AHR|RHOH|BCL6|CAMK4|RUNX3|CD1D|CD2|CD3E|CD4|CD5|CD6|CD27|CD28|CD86|CD40LG|CD70|CCR7|CR1|CTLA4|DTX1|FCGR2B|FGF10|FN1|GATA1|GATA2|GATA3|GLI2|IGF2|IL2RA|IL4|IL7|IL7R|IL13|KLRC1|KLRC2|KLRC3|KLRD1|LAG3|LCK|SMAD7|MNDA|PCK1|ENPP3|PLA2G4A|PRLR|PTAFR|RORA|CCL5|XCL1|SLAMF1|SNCA|SPTA1|TCF7|PRDX2|TFRC|TLR4|ZAP70|NR4A3|VNN1|TNFSF18|MFHAS1|RASGRP1|SIRPB1|GPNMB|TNFSF13B|FGL2|LILRB4|CD160|HHLA2|VSIG4|IKZF3|KLRK1…	-15
GO Biological Processes	GO:0050865	regulation of cell activation	19_GO:0032501 multicellular organismal process	-18	2.4	10	30304	653	2166	113	5.2	0.48	196|348|399|604|814|864|912|914|916|920|921|923|939|940|942|959|970|1236|1378|1493|1840|2207|2213|2255|2335|2623|2624|2625|2736|2814|3481|3559|3565|3574|3575|3596|3821|3822|3823|3824|3902|3932|4092|4332|5105|5155|5169|5321|5618|5724|6095|6352|6375|6504|6622|6708|6932|7001|7037|7099|7535|8013|8876|8995|9258|10125|10326|10457|10673|10875|11006|11126|11148|11326|22806|22914|23308|23495|25793|26279|2…	AHR|APOE|RHOH|BCL6|CAMK4|RUNX3|CD1D|CD2|CD3E|CD4|CD5|CD6|CD27|CD28|CD86|CD40LG|CD70|CCR7|CR1|CTLA4|DTX1|FCER1G|FCGR2B|FGF10|FN1|GATA1|GATA2|GATA3|GLI2|GP5|IGF2|IL2RA|IL4|IL7|IL7R|IL13|KLRC1|KLRC2|KLRC3|KLRD1|LAG3|LCK|SMAD7|MNDA|PCK1|PDGFB|ENPP3|PLA2G4A|PRLR|PTAFR|RORA|CCL5|XCL1|SLAMF1|SNCA|SPTA1|TCF7|PRDX2|TFRC|TLR4|ZAP70|NR4A3|VNN1|TNFSF18|MFHAS1|RASGRP1|SIRPB1|GPNMB|TNFSF13B|FGL2|LILRB4|CD160|H…	-15
GO Biological Processes	GO:0002697	regulation of immune effector process	19_GO:0002376 immune system process	-18	2.9	11	30304	389	2166	81	3.7	0.41	54|196|336|604|710|909|911|912|913|940|942|959|1378|1379|1380|1524|1776|2208|2213|2623|2624|2625|3075|3098|3565|3575|3596|3805|3820|3821|3822|3823|3824|3902|4049|4092|4843|5105|5169|5724|6375|6504|7037|7099|7291|7855|8013|8140|8302|8482|8995|9437|10125|10875|11006|11126|11326|22914|30009|50487|51284|55061|57126|64127|64581|90865|91543|114770|115352|117157|149233|257101|259197|259307|339390|353376…	ACP5|AHR|APOA2|BCL6|SERPING1|CD1A|CD1C|CD1D|CD1E|CD28|CD86|CD40LG|CR1|CR1L|CR2|CX3CR1|DNASE1L3|FCER2|FCGR2B|GATA1|GATA2|GATA3|CFH|HK1|IL4|IL7R|IL13|KIR2DL4|KLRB1|KLRC1|KLRC2|KLRC3|KLRD1|LAG3|LTA|SMAD7|NOS2|PCK1|ENPP3|PTAFR|XCL1|SLAMF1|TFRC|TLR4|TWIST1|FZD5|NR4A3|SLC7A5|KLRC4|SEMA7A|TNFSF18|NCR1|RASGRP1|FGL2|LILRB4|CD160|VSIG4|KLRK1|TBX21|PLA2G3|TLR7|SUSD4|CD177|NOD2|CLEC7A|IL33|RSAD2|PGLYRP2|FCRL…	-15
GO Biological Processes	GO:0030097	hemopoiesis	19_GO:0032502 developmental process	-18	2.4	10	30304	677	2166	115	5.3	0.48	119|212|302|399|604|669|814|864|912|915|916|917|920|925|940|959|973|1030|1236|1380|1435|1840|1943|2038|2039|2057|2124|2207|2213|2235|2323|2623|2624|2625|2814|3394|3565|3574|3575|3702|3821|3932|3976|4094|4222|4300|4318|4495|4643|4914|5087|5468|6005|6095|6097|6423|6504|6521|6547|6708|6886|6932|7037|7049|7097|7099|7471|7535|7855|8076|8111|8320|8444|8544|9258|9314|9734|9935|10107|10202|10661|10673|10…	ADD2|ALAS2|ANXA2|RHOH|BCL6|BPGM|CAMK4|RUNX3|CD1D|CD3D|CD3E|CD3G|CD4|CD8A|CD28|CD40LG|CD79A|CDKN2B|CCR7|CR2|CSF1|DTX1|EFNA2|EPB42|DMTN|EPOR|EVI2B|FCER1G|FCGR2B|FECH|FLT3LG|GATA1|GATA2|GATA3|GP5|IRF8|IL4|IL7|IL7R|ITK|KLRC1|LCK|LIF|MAF|MEOX1|MLLT3|MMP9|MT1G|MYO1E|NTRK1|PBX1|PPARG|RHAG|RORA|RORC|SFRP2|SLAMF1|SLC4A1|SLC8A3|SPTA1|TAL1|TCF7|TFRC|TGFBR3|TLR2|TLR4|WNT1|ZAP70|FZD5|MFAP5|GPR68|EOMES|DYRK3|P…	-15
GO Biological Processes	GO:0002703	regulation of leukocyte mediated immunity	19_GO:0002376 immune system process	-16	3.3	10	30304	249	2166	59	2.7	0.35	196|604|909|911|912|913|940|1378|1379|1380|1524|1776|2208|2213|2623|2624|2625|3565|3575|3596|3805|3820|3821|3822|3823|3824|3902|4049|4092|4843|5724|6375|6504|7037|7099|7855|8302|9437|10125|11006|11126|22914|30009|50487|55061|57126|64127|64581|91543|117157|149233|259197|259307|339390|353376|388325|729230|100141515|100528032	AHR|BCL6|CD1A|CD1C|CD1D|CD1E|CD28|CR1|CR1L|CR2|CX3CR1|DNASE1L3|FCER2|FCGR2B|GATA1|GATA2|GATA3|IL4|IL7R|IL13|KIR2DL4|KLRB1|KLRC1|KLRC2|KLRC3|KLRD1|LAG3|LTA|SMAD7|NOS2|PTAFR|XCL1|SLAMF1|TFRC|TLR4|FZD5|KLRC4|NCR1|RASGRP1|LILRB4|CD160|KLRK1|TBX21|PLA2G3|SUSD4|CD177|NOD2|CLEC7A|RSAD2|SH2D1B|IL23R|NCR3|IL4I1|CLEC4G|TICAM2|SCIMP|CCR2|C17orf99|KLRC4-KLRK1	-13
GO Biological Processes	GO:0051249	regulation of lymphocyte activation	19_GO:0002376 immune system process	-15	2.5	9.3	30304	507	2166	90	4.2	0.43	196|399|604|814|864|912|914|916|920|921|923|939|940|942|959|970|1236|1378|1493|1840|2213|2255|2625|2736|3481|3559|3565|3574|3575|3596|3821|3822|3823|3824|3902|3932|4092|4332|5105|5618|6352|6375|6504|6708|6932|7001|7037|7099|7535|8876|8995|10125|10326|10457|10673|10875|11006|11126|11148|11326|22806|22914|23308|23495|25793|26279|27040|27240|29851|30009|51176|55423|57864|64127|64581|80381|84433|1147…	AHR|RHOH|BCL6|CAMK4|RUNX3|CD1D|CD2|CD3E|CD4|CD5|CD6|CD27|CD28|CD86|CD40LG|CD70|CCR7|CR1|CTLA4|DTX1|FCGR2B|FGF10|GATA3|GLI2|IGF2|IL2RA|IL4|IL7|IL7R|IL13|KLRC1|KLRC2|KLRC3|KLRD1|LAG3|LCK|SMAD7|MNDA|PCK1|PRLR|CCL5|XCL1|SLAMF1|SPTA1|TCF7|PRDX2|TFRC|TLR4|ZAP70|VNN1|TNFSF18|RASGRP1|SIRPB1|GPNMB|TNFSF13B|FGL2|LILRB4|CD160|HHLA2|VSIG4|IKZF3|KLRK1|ICOSLG|TNFRSF13B|FBXO7|PLA2G2D|LAT|SIT1|ICOS|TBX21|LEF1|SI…	-12
GO Biological Processes	GO:0001819	positive regulation of cytokine production	19_GO:0048518 positive regulation of biological process	-15	2.5	9.2	30304	499	2166	88	4.1	0.42	183|336|719|914|916|920|923|940|942|959|1236|1536|1545|2149|2207|2625|2627|2658|3098|3394|3459|3495|3556|3565|3574|3595|3596|3702|3805|4023|4049|4050|4210|4671|4843|5008|5319|5724|6095|6375|6504|6556|7097|7099|7100|7148|7291|7855|8013|8140|8482|9370|9447|9590|10125|11126|11148|22914|23643|23765|30009|50487|51284|51311|54502|55959|56666|59341|64127|64581|80381|84433|84632|90865|91543|91662|93978|1…	AGT|APOA2|C3AR1|CD2|CD3E|CD4|CD6|CD28|CD86|CD40LG|CCR7|CYBB|CYP1B1|F2R|FCER1G|GATA3|GATA6|GDF2|HK1|IRF8|IFNGR1|IGHD|IL1RAP|IL4|IL7|IL12RB2|IL13|ITK|KIR2DL4|LPL|LTA|LTB|MEFV|NAIP|NOS2|OSM|PLA2G1B|PTAFR|RORA|XCL1|SLAMF1|SLC11A1|TLR2|TLR4|TLR5|TNXB|TWIST1|FZD5|NR4A3|SLC7A5|SEMA7A|ADIPOQ|AIM2|AKAP12|RASGRP1|CD160|HHLA2|KLRK1|LY96|IL17RA|TBX21|PLA2G3|TLR7|TLR8|RBM47|SULF2|PANX2|TRPV4|NOD2|CLEC7A|CD276…	-12
GO Biological Processes	GO:0006954	inflammatory response	19_GO:0050896 response to stimulus	-14	2.4	9	30304	555	2166	94	4.3	0.44	134|140|185|604|654|669|719|721|814|923|959|968|1230|1233|1236|1240|1393|1435|1524|1536|1893|1903|1999|2149|2213|2335|2532|2625|2855|3098|3269|3459|3497|3556|3559|3565|3596|3627|4064|4069|4210|4671|4818|4843|5197|5724|5729|5737|6352|6358|6368|6375|6504|6556|6614|6622|6846|7001|7036|7037|7097|7099|7100|8111|8482|8876|9258|9332|9435|9447|9450|9734|10125|23643|23646|23765|26279|27040|29760|50487|512…	ADORA1|ADORA3|AGTR1|BCL6|BMP6|BPGM|C3AR1|C4B|CAMK4|CD6|CD40LG|CD68|CCR1|CCR4|CCR7|CMKLR1|CRHBP|CSF1|CX3CR1|CYBB|ECM1|S1PR3|ELF3|F2R|FCGR2B|FN1|ACKR1|GATA3|GPR32P1|HK1|HRH1|IFNGR1|IGHE|IL1RAP|IL2RA|IL4|IL13|CXCL10|CD180|LYZ|MEFV|NAIP|NKG7|NOS2|PF4V1|PTAFR|PTGDR|PTGFR|CCL5|CCL14|CCL23|XCL1|SLAMF1|SLC11A1|SIGLEC1|SNCA|XCL2|PRDX2|TFR2|TFRC|TLR2|TLR4|TLR5|GPR68|SEMA7A|VNN1|MFHAS1|CD163|CHST2|AIM2|LY86…	-12
GO Biological Processes	GO:0050863	regulation of T cell activation	19_GO:0002376 immune system process	-14	2.7	9.2	30304	381	2166	73	3.4	0.39	399|604|814|864|912|914|916|920|921|923|939|940|942|959|970|1236|1378|1493|1840|2213|2625|2736|3481|3559|3565|3574|3575|3902|3932|4092|5105|6352|6375|6504|6708|6932|7001|7037|7535|8876|8995|10125|10326|10457|10673|10875|11006|11126|11148|11326|22914|23308|26279|27040|27240|29851|30009|51176|55423|57864|64127|80381|84433|115650|126259|149233|201633|257101|259307|339390|441478|729230|100528032	RHOH|BCL6|CAMK4|RUNX3|CD1D|CD2|CD3E|CD4|CD5|CD6|CD27|CD28|CD86|CD40LG|CD70|CCR7|CR1|CTLA4|DTX1|FCGR2B|GATA3|GLI2|IGF2|IL2RA|IL4|IL7|IL7R|LAG3|LCK|SMAD7|PCK1|CCL5|XCL1|SLAMF1|SPTA1|TCF7|PRDX2|TFRC|ZAP70|VNN1|TNFSF18|RASGRP1|SIRPB1|GPNMB|TNFSF13B|FGL2|LILRB4|CD160|HHLA2|VSIG4|KLRK1|ICOSLG|PLA2G2D|LAT|SIT1|ICOS|TBX21|LEF1|SIRPG|SLC46A2|NOD2|CD276|CARD11|TNFRSF13C|TMIGD2|IL23R|TIGIT|ZNF683|IL4I1|CLEC…	-11
GO Biological Processes	GO:1903037	regulation of leukocyte cell-cell adhesion	19_GO:0050789 regulation of biological process	-14	2.7	9.1	30304	382	2166	73	3.4	0.39	399|604|864|912|916|920|921|923|939|940|942|959|970|1236|1378|1493|1840|2113|2213|2625|2736|3481|3559|3565|3574|3575|3902|3932|4092|5105|5724|6352|6375|6504|6708|7001|7037|7535|8013|8631|8876|8995|9314|9435|10125|10326|10457|10673|10875|11006|11126|11148|11326|22914|23308|26279|29851|30009|51176|55423|64127|80381|84433|84830|115650|126259|149233|201633|259307|339390|441478|729230|100528032	RHOH|BCL6|RUNX3|CD1D|CD3E|CD4|CD5|CD6|CD27|CD28|CD86|CD40LG|CD70|CCR7|CR1|CTLA4|DTX1|ETS1|FCGR2B|GATA3|GLI2|IGF2|IL2RA|IL4|IL7|IL7R|LAG3|LCK|SMAD7|PCK1|PTAFR|CCL5|XCL1|SLAMF1|SPTA1|PRDX2|TFRC|ZAP70|NR4A3|SKAP1|VNN1|TNFSF18|KLF4|CHST2|RASGRP1|SIRPB1|GPNMB|TNFSF13B|FGL2|LILRB4|CD160|HHLA2|VSIG4|KLRK1|ICOSLG|PLA2G2D|ICOS|TBX21|LEF1|SIRPG|NOD2|CD276|CARD11|ADTRP|TNFRSF13C|TMIGD2|IL23R|TIGIT|IL4I1|CLE…	-11
GO Biological Processes	GO:0048871	multicellular organismal-level homeostasis	19_GO:0042592 homeostatic process	-13	2.2	8.5	30304	619	2166	98	4.5	0.45	54|134|212|249|348|358|360|363|482|563|604|608|654|669|1001|1233|1236|1280|1281|1435|1524|1756|2038|2039|2149|2235|2623|2624|2625|3171|3493|3494|3512|3514|3559|3574|3575|3848|4057|4069|4645|6005|6513|6521|6556|6559|6708|6886|7001|7033|7036|7049|7099|7291|7314|8013|8444|9258|9447|9518|10107|10661|10673|10874|23418|23495|25987|27040|27134|27240|27344|28514|29887|50508|51301|51327|51599|55366|55808|…	ACP5|ADORA1|ALAS2|ALPL|APOE|AQP1|AQP3|AQP6|ATP1B2|AZGP1|BCL6|TNFRSF17|BMP6|BPGM|CDH3|CCR4|CCR7|COL2A1|COL3A1|CSF1|CX3CR1|DMD|EPB42|DMTN|F2R|FECH|GATA1|GATA2|GATA3|FOXA3|IGHA1|IGHA2|JCHAIN|IGKC|IL2RA|IL7|IL7R|KRT1|LTF|LYZ|MYO5B|RHAG|SLC2A1|SLC4A1|SLC11A1|SLC12A3|SPTA1|TAL1|PRDX2|TFF3|TFR2|TGFBR3|TLR4|TWIST1|UBB|NR4A3|DYRK3|MFHAS1|AIM2|GDF15|TRIM10|KLF1|TNFSF13B|NMU|CRB1|TNFRSF13B|TSKU|LAT|TJP3|SIT…	-10
GO Biological Processes	GO:0022407	regulation of cell-cell adhesion	19_GO:0050789 regulation of biological process	-13	2.4	8.6	30304	493	2166	84	3.9	0.41	399|604|654|655|864|912|916|920|921|923|939|940|942|959|970|999|1236|1378|1493|1840|1946|2113|2213|2625|2736|3481|3559|3565|3574|3575|3902|3932|4092|4301|5105|5724|6352|6375|6504|6708|7001|7037|7471|7535|8013|8631|8876|8995|9314|9370|9435|10076|10125|10326|10457|10673|10875|11006|11126|11148|11326|22914|23308|26279|29851|30009|51176|55083|55423|59341|64127|80381|84433|84830|115650|126259|149233|2…	RHOH|BCL6|BMP6|BMP7|RUNX3|CD1D|CD3E|CD4|CD5|CD6|CD27|CD28|CD86|CD40LG|CD70|CDH1|CCR7|CR1|CTLA4|DTX1|EFNA5|ETS1|FCGR2B|GATA3|GLI2|IGF2|IL2RA|IL4|IL7|IL7R|LAG3|LCK|SMAD7|AFDN|PCK1|PTAFR|CCL5|XCL1|SLAMF1|SPTA1|PRDX2|TFRC|WNT1|ZAP70|NR4A3|SKAP1|VNN1|TNFSF18|KLF4|ADIPOQ|CHST2|PTPRU|RASGRP1|SIRPB1|GPNMB|TNFSF13B|FGL2|LILRB4|CD160|HHLA2|VSIG4|KLRK1|ICOSLG|PLA2G2D|ICOS|TBX21|LEF1|KIF26B|SIRPG|TRPV4|NOD2|…	-10
GO Biological Processes	GO:0002706	regulation of lymphocyte mediated immunity	19_GO:0002376 immune system process	-13	3.4	9.2	30304	188	2166	46	2.1	0.31	196|604|909|911|912|913|940|1378|1379|1380|2208|2213|2625|3565|3575|3805|3820|3821|3822|3823|3824|3902|4049|4092|6375|6504|7037|7855|8302|9437|10125|11006|11126|22914|30009|55061|64127|91543|117157|149233|259197|259307|339390|729230|100141515|100528032	AHR|BCL6|CD1A|CD1C|CD1D|CD1E|CD28|CR1|CR1L|CR2|FCER2|FCGR2B|GATA3|IL4|IL7R|KIR2DL4|KLRB1|KLRC1|KLRC2|KLRC3|KLRD1|LAG3|LTA|SMAD7|XCL1|SLAMF1|TFRC|FZD5|KLRC4|NCR1|RASGRP1|LILRB4|CD160|KLRK1|TBX21|SUSD4|NOD2|RSAD2|SH2D1B|IL23R|NCR3|IL4I1|CLEC4G|CCR2|C17orf99|KLRC4-KLRK1	-10
GO Biological Processes	GO:0031341	regulation of cell killing	19_GO:0050789 regulation of biological process	-13	4.3	9.6	30304	111	2166	34	1.6	0.27	598|909|911|912|913|1378|1379|1524|1776|2208|2213|3075|3565|3575|3596|3805|3820|3821|3822|3823|3824|3902|4843|5551|6375|8302|9437|10125|11126|22914|64581|149233|259197|100528032	BCL2L1|CD1A|CD1C|CD1D|CD1E|CR1|CR1L|CX3CR1|DNASE1L3|FCER2|FCGR2B|CFH|IL4|IL7R|IL13|KIR2DL4|KLRB1|KLRC1|KLRC2|KLRC3|KLRD1|LAG3|NOS2|PRF1|XCL1|KLRC4|NCR1|RASGRP1|CD160|KLRK1|CLEC7A|IL23R|NCR3|KLRC4-KLRK1	-10
GO Biological Processes	GO:0002521	leukocyte differentiation	19_GO:0032502 developmental process	-13	2.5	8.6	30304	421	2166	75	3.5	0.39	302|399|604|814|912|915|916|917|920|925|940|959|973|1236|1380|1435|1840|1943|2207|2213|2623|2624|2625|3394|3565|3574|3575|3702|3821|3932|3976|4318|4495|4914|5087|5468|6095|6097|6504|6886|6932|7037|7097|7099|7471|7535|7855|8111|8320|8544|9734|9935|10202|10673|10803|22806|25793|26279|28514|28959|29760|29887|30009|51176|56975|64919|84433|90865|91543|133396|161882|339390|387357|441478|100141515	ANXA2|RHOH|BCL6|CAMK4|CD1D|CD3D|CD3E|CD3G|CD4|CD8A|CD28|CD40LG|CD79A|CCR7|CR2|CSF1|DTX1|EFNA2|FCER1G|FCGR2B|GATA1|GATA2|GATA3|IRF8|IL4|IL7|IL7R|ITK|KLRC1|LCK|LIF|MMP9|MT1G|NTRK1|PBX1|PPARG|RORA|RORC|SLAMF1|TAL1|TCF7|TFRC|TLR2|TLR4|WNT1|ZAP70|FZD5|GPR68|EOMES|PIR|HDAC9|MAFB|DHRS2|TNFSF13B|CCR9|IKZF3|FBXO7|PLA2G2D|DLL1|TMEM176B|BLNK|SNX10|TBX21|LEF1|FAM20C|BCL11B|CARD11|IL33|RSAD2|IL31RA|ZFPM1|CLEC…	-10
GO Biological Processes	GO:0045785	positive regulation of cell adhesion	19_GO:0048518 positive regulation of biological process	-13	2.4	8.5	30304	482	2166	82	3.8	0.41	399|604|655|864|912|916|920|921|923|939|940|942|959|970|1236|1378|1435|2043|2113|2335|2523|2625|2736|3381|3481|3559|3565|3574|3575|3932|3976|4092|4301|4811|5105|5155|5724|5979|6281|6352|6375|6423|6504|6708|7037|7052|7168|7264|7535|8013|8631|8754|8876|8995|9435|9806|10076|10085|10125|10326|10673|11006|11126|11148|22914|23308|29851|51176|55083|55423|55679|64127|80381|84433|115650|126259|136227|1492…	RHOH|BCL6|BMP7|RUNX3|CD1D|CD3E|CD4|CD5|CD6|CD27|CD28|CD86|CD40LG|CD70|CCR7|CR1|CSF1|EPHA4|ETS1|FN1|FUT1|GATA3|GLI2|IBSP|IGF2|IL2RA|IL4|IL7|IL7R|LCK|LIF|SMAD7|AFDN|NID1|PCK1|PDGFB|PTAFR|RET|S100A10|CCL5|XCL1|SFRP2|SLAMF1|SPTA1|TFRC|TGM2|TPM1|GFUS|ZAP70|NR4A3|SKAP1|ADAM9|VNN1|TNFSF18|CHST2|SPOCK2|PTPRU|EDIL3|RASGRP1|SIRPB1|TNFSF13B|LILRB4|CD160|HHLA2|KLRK1|ICOSLG|ICOS|LEF1|KIF26B|SIRPG|LIMS2|NOD2|C…	-10
GO Biological Processes	GO:0002696	positive regulation of leukocyte activation	19_GO:0002376 immune system process	-13	2.6	8.6	30304	380	2166	70	3.2	0.38	399|604|864|912|914|916|920|921|923|939|940|942|959|970|1236|1378|2255|2623|2624|2625|2736|3481|3559|3565|3574|3575|3596|3822|3932|5105|5321|5618|5724|6352|6375|6504|6708|7037|7099|7535|8013|8876|10125|10326|10673|11006|11126|11148|22914|23308|29851|30009|50487|51176|55423|57126|64127|64581|80381|84433|90865|115352|115650|120892|126259|149233|259307|353376|729230|100528032	RHOH|BCL6|RUNX3|CD1D|CD2|CD3E|CD4|CD5|CD6|CD27|CD28|CD86|CD40LG|CD70|CCR7|CR1|FGF10|GATA1|GATA2|GATA3|GLI2|IGF2|IL2RA|IL4|IL7|IL7R|IL13|KLRC2|LCK|PCK1|PLA2G4A|PRLR|PTAFR|CCL5|XCL1|SLAMF1|SPTA1|TFRC|TLR4|ZAP70|NR4A3|VNN1|RASGRP1|SIRPB1|TNFSF13B|LILRB4|CD160|HHLA2|KLRK1|ICOSLG|ICOS|TBX21|PLA2G3|LEF1|SIRPG|CD177|NOD2|CLEC7A|CD276|CARD11|IL33|FCRL3|TNFRSF13C|LRRK2|TMIGD2|IL23R|IL4I1|TICAM2|CCR2|KLRC4…	-10
GO Biological Processes	GO:0098609	cell-cell adhesion	19_GO:0009987 cellular process	-13	2.3	8.4	30304	538	2166	88	4.1	0.42	119|302|421|482|655|912|914|923|959|999|1001|1266|1272|1296|1475|1524|1545|1600|1741|1823|1832|1946|2195|2623|3043|3556|3674|3679|4301|4685|5097|5271|5789|5818|5979|6352|6614|7060|7148|7264|7499|7535|8642|8754|8876|10076|10205|11135|11149|11187|22854|22859|22871|22918|23022|23418|23650|25945|26011|27134|29119|29851|51176|55679|56106|56112|56121|56147|57126|57463|57575|64065|64084|64714|79633|8102…	ADD2|ANXA2|ARVCF|ATP1B2|BMP7|CD1D|CD2|CD6|CD40LG|CDH1|CDH3|CNN3|CNTN1|COL8A2|CSTA|CX3CR1|CYP1B1|DAB1|DLG3|DSC1|DSP|EFNA5|FAT1|GATA1|HBB|IL1RAP|ITGA2B|ITGA7|AFDN|NCAM2|PCDH1|SERPINB8|PTPRD|NECTIN1|RET|CCL5|SIGLEC1|THBS4|TNXB|GFUS|XG|ZAP70|DCHS1|ADAM9|VNN1|PTPRU|MPZL2|CDC42EP1|BVES|PKP3|NTNG1|ADGRL1|NLGN1|CD93|PALLD|CRB1|TRIM29|NECTIN3|TENM4|TJP3|CTNNA3|ICOS|LEF1|LIMS2|PCDHGA10|PCDHGA3|PCDHB15|PCDH…	-10
GO Biological Processes	GO:1903706	regulation of hemopoiesis	19_GO:0002376 immune system process	-12	2.5	8.5	30304	417	2166	74	3.4	0.39	399|604|814|864|914|920|939|940|942|1230|1378|1435|1493|1840|2113|2124|2213|2623|2624|2625|2736|3559|3565|3574|3575|3902|3976|4057|4092|5105|6886|6932|7001|7099|7535|8111|8328|8359|8360|8367|8368|8876|8995|9370|9935|10125|10826|10875|11006|11025|22806|25793|28514|28959|30009|50487|51176|54997|55365|56892|57864|84433|85477|114770|115352|116151|149233|151176|161882|257101|259307|339390|441478|729230	RHOH|BCL6|CAMK4|RUNX3|CD2|CD4|CD27|CD28|CD86|CCR1|CR1|CSF1|CTLA4|DTX1|ETS1|EVI2B|FCGR2B|GATA1|GATA2|GATA3|GLI2|IL2RA|IL4|IL7|IL7R|LAG3|LIF|LTF|SMAD7|PCK1|TAL1|TCF7|PRDX2|TLR4|ZAP70|GPR68|GFI1B|H4C1|H4C4|H4C5|H4C13|VNN1|TNFSF18|ADIPOQ|MAFB|RASGRP1|FAXDC2|FGL2|LILRB4|LILRB3|IKZF3|FBXO7|DLL1|TMEM176B|TBX21|PLA2G3|LEF1|TESC|TMEM176A|TCIM|SLC46A2|CARD11|SCIN|PGLYRP2|FCRL3|FAM210B|IL23R|ERFE|ZFPM1|ZNF6…	-9.9
GO Biological Processes	GO:0003013	circulatory system process	19_GO:0032501 multicellular organismal process	-12	2.3	8.3	30304	498	2166	83	3.8	0.41	20|94|134|152|183|185|348|482|553|654|680|710|719|875|1131|1139|1373|1756|1816|1909|2149|2153|2627|2730|2740|3043|3269|3274|3363|3627|3741|3753|3757|3762|3781|3792|3816|4624|4635|4843|5029|5125|5155|5243|5468|5724|5800|6330|6444|6507|6508|6513|6517|6529|6536|6540|6542|6546|6846|6866|7037|7135|7168|8140|9353|9370|9429|9590|11138|23327|23446|26509|27134|28514|59341|59342|66002|81285|83483|84879|927…	ABCA2|ACVRL1|ADORA1|ADRA2C|AGT|AGTR1|APOE|ATP1B2|AVPR1B|BMP6|BRS3|SERPING1|C3AR1|CBS|CHRM3|CHRNA7|CPS1|DMD|DRD5|EDNRA|F2R|F5|GATA6|GCLM|GLP1R|HBB|HRH1|HRH2|HTR7|CXCL10|KCNA5|KCNE1|KCNH2|KCNJ5|KCNN2|KEL|KLK1|MYH6|MYL4|NOS2|P2RY2|PCSK5|PDGFB|ABCB1|PPARG|PTAFR|PTPRO|SCN4B|SGCD|SLC1A3|SLC4A3|SLC2A1|SLC2A4|SLC6A1|SLC6A9|SLC6A13|SLC7A2|SLC8A1|XCL2|TAC3|TFRC|TNNI1|TPM1|SLC7A5|SLIT2|ADIPOQ|ABCG2|AKAP12|T…	-9.8
GO Biological Processes	GO:0050867	positive regulation of cell activation	19_GO:0048518 positive regulation of biological process	-12	2.5	8.4	30304	396	2166	71	3.3	0.38	399|604|864|912|914|916|920|921|923|939|940|942|959|970|1236|1378|2255|2623|2624|2625|2736|2814|3481|3559|3565|3574|3575|3596|3822|3932|5105|5321|5618|5724|6352|6375|6504|6708|7037|7099|7535|8013|8876|10125|10326|10673|11006|11126|11148|22914|23308|29851|30009|50487|51176|55423|57126|64127|64581|80381|84433|90865|115352|115650|120892|126259|149233|259307|353376|729230|100528032	RHOH|BCL6|RUNX3|CD1D|CD2|CD3E|CD4|CD5|CD6|CD27|CD28|CD86|CD40LG|CD70|CCR7|CR1|FGF10|GATA1|GATA2|GATA3|GLI2|GP5|IGF2|IL2RA|IL4|IL7|IL7R|IL13|KLRC2|LCK|PCK1|PLA2G4A|PRLR|PTAFR|CCL5|XCL1|SLAMF1|SPTA1|TFRC|TLR4|ZAP70|NR4A3|VNN1|RASGRP1|SIRPB1|TNFSF13B|LILRB4|CD160|HHLA2|KLRK1|ICOSLG|ICOS|TBX21|PLA2G3|LEF1|SIRPG|CD177|NOD2|CLEC7A|CD276|CARD11|IL33|FCRL3|TNFRSF13C|LRRK2|TMIGD2|IL23R|IL4I1|TICAM2|CCR2|K…	-9.7
GO Biological Processes	GO:1902105	regulation of leukocyte differentiation	19_GO:0002376 immune system process	-12	2.7	8.5	30304	321	2166	62	2.9	0.36	399|604|814|864|914|920|939|940|942|1230|1378|1435|1493|1840|2124|2213|2624|2625|2736|3559|3565|3574|3575|3902|3976|4057|4092|5105|6886|6932|7001|7099|7535|8111|8876|8995|9370|9935|10125|10875|11006|11025|22806|25793|28959|30009|50487|51176|54997|55365|57864|84433|114770|115352|149233|151176|161882|257101|259307|339390|441478|729230	RHOH|BCL6|CAMK4|RUNX3|CD2|CD4|CD27|CD28|CD86|CCR1|CR1|CSF1|CTLA4|DTX1|EVI2B|FCGR2B|GATA2|GATA3|GLI2|IL2RA|IL4|IL7|IL7R|LAG3|LIF|LTF|SMAD7|PCK1|TAL1|TCF7|PRDX2|TLR4|ZAP70|GPR68|VNN1|TNFSF18|ADIPOQ|MAFB|RASGRP1|FGL2|LILRB4|LILRB3|IKZF3|FBXO7|TMEM176B|TBX21|PLA2G3|LEF1|TESC|TMEM176A|SLC46A2|CARD11|PGLYRP2|FCRL3|IL23R|ERFE|ZFPM1|ZNF683|IL4I1|CLEC4G|NRARP|CCR2	-9.7
GO Biological Processes	GO:0015669	gas transport	19_GO:0051179 localization	-12	9.5	11	30304	22	2166	15	0.69	0.18	358|363|669|760|3039|3040|3042|3043|3045|3046|3047|3048|3049|3050|6005	AQP1|AQP6|BPGM|CA2|HBA1|HBA2|HBM|HBB|HBD|HBE1|HBG1|HBG2|HBQ1|HBZ|RHAG	-9.7
GO Biological Processes	GO:0022409	positive regulation of cell-cell adhesion	19_GO:0048518 positive regulation of biological process	-12	2.7	8.5	30304	322	2166	62	2.9	0.36	399|604|655|864|912|916|920|921|923|939|940|942|959|970|1236|1378|2113|2625|2736|3481|3559|3565|3574|3575|3932|4092|4301|5105|5724|6352|6375|6504|6708|7037|7535|8013|8631|8876|9435|10076|10125|10326|10673|11006|11126|11148|22914|23308|29851|51176|55083|55423|64127|80381|84433|115650|126259|149233|259307|388931|729230|100528032	RHOH|BCL6|BMP7|RUNX3|CD1D|CD3E|CD4|CD5|CD6|CD27|CD28|CD86|CD40LG|CD70|CCR7|CR1|ETS1|GATA3|GLI2|IGF2|IL2RA|IL4|IL7|IL7R|LCK|SMAD7|AFDN|PCK1|PTAFR|CCL5|XCL1|SLAMF1|SPTA1|TFRC|ZAP70|NR4A3|SKAP1|VNN1|CHST2|PTPRU|RASGRP1|SIRPB1|TNFSF13B|LILRB4|CD160|HHLA2|KLRK1|ICOSLG|ICOS|LEF1|KIF26B|SIRPG|NOD2|CD276|CARD11|TNFRSF13C|TMIGD2|IL23R|IL4I1|MFSD2B|CCR2|KLRC4-KLRK1	-9.6
GO Biological Processes	GO:1903131	mononuclear cell differentiation	19_GO:0032502 developmental process	-12	2.7	8.4	30304	331	2166	63	2.9	0.36	399|604|814|912|915|916|917|920|925|940|959|973|1236|1380|1435|1840|2207|2213|2623|2625|3394|3565|3574|3575|3702|3821|3932|4495|4914|5087|5468|6095|6097|6504|6932|7471|7535|7855|8111|8320|8544|9734|9935|10202|10673|10803|22806|25793|26279|28514|28959|29760|30009|51176|64919|84433|91543|133396|161882|339390|387357|441478|100141515	RHOH|BCL6|CAMK4|CD1D|CD3D|CD3E|CD3G|CD4|CD8A|CD28|CD40LG|CD79A|CCR7|CR2|CSF1|DTX1|FCER1G|FCGR2B|GATA1|GATA3|IRF8|IL4|IL7|IL7R|ITK|KLRC1|LCK|MT1G|NTRK1|PBX1|PPARG|RORA|RORC|SLAMF1|TCF7|WNT1|ZAP70|FZD5|GPR68|EOMES|PIR|HDAC9|MAFB|DHRS2|TNFSF13B|CCR9|IKZF3|FBXO7|PLA2G2D|DLL1|TMEM176B|BLNK|TBX21|LEF1|BCL11B|CARD11|RSAD2|IL31RA|ZFPM1|CLEC4G|THEMIS|NRARP|C17orf99	-9.6
GO Biological Processes	GO:1903039	positive regulation of leukocyte cell-cell adhesion	19_GO:0048518 positive regulation of biological process	-12	2.8	8.5	30304	275	2166	56	2.6	0.34	399|604|864|912|916|920|921|923|939|940|942|959|970|1236|1378|2113|2625|2736|3481|3559|3565|3574|3575|3932|5105|5724|6352|6375|6504|6708|7037|7535|8013|8631|8876|9435|10125|10326|10673|11006|11126|11148|22914|23308|29851|51176|55423|64127|80381|84433|115650|126259|149233|259307|729230|100528032	RHOH|BCL6|RUNX3|CD1D|CD3E|CD4|CD5|CD6|CD27|CD28|CD86|CD40LG|CD70|CCR7|CR1|ETS1|GATA3|GLI2|IGF2|IL2RA|IL4|IL7|IL7R|LCK|PCK1|PTAFR|CCL5|XCL1|SLAMF1|SPTA1|TFRC|ZAP70|NR4A3|SKAP1|VNN1|CHST2|RASGRP1|SIRPB1|TNFSF13B|LILRB4|CD160|HHLA2|KLRK1|ICOSLG|ICOS|LEF1|SIRPG|NOD2|CD276|CARD11|TNFRSF13C|TMIGD2|IL23R|IL4I1|CCR2|KLRC4-KLRK1	-9.6
GO Biological Processes	GO:0030855	epithelial cell differentiation	19_GO:0032502 developmental process	-12	2.1	8	30304	626	2166	96	4.4	0.44	94|190|654|655|1001|1066|1181|1266|1373|1475|1645|1687|1747|1761|1832|1901|1909|2195|2247|2255|2516|2623|2624|2625|2627|3664|3753|3848|3849|3860|3861|3892|4094|4301|4643|4914|5105|5155|5468|5493|5618|5727|5800|6496|6705|6768|6781|6899|7007|7068|7111|7429|7471|7476|7855|8754|8826|8928|9314|9480|9935|10170|11145|23022|23424|23493|23596|25928|25984|26051|27134|27284|28514|54345|54507|56975|64122|649…	ACVRL1|NR0B1|BMP6|BMP7|CDH3|CES1|CLCN2|CNN3|CPS1|CSTA|AKR1C1|GSDME|DLX3|DMRT1|DSP|S1PR1|EDNRA|FAT1|FGF2|FGF10|NR5A1|GATA1|GATA2|GATA3|GATA6|IRF6|KCNE1|KRT1|KRT2|KRT13|KRT14|KRT86|MAF|AFDN|MYO1E|NTRK1|PCK1|PDGFB|PPARG|PPL|PRLR|PTCH1|PTPRO|SIX3|SPRR2F|ST14|STC1|TBX1|TECTA|THRB|TMOD1|VIL1|WNT1|WNT7A|FZD5|ADAM9|IQGAP1|FOXH1|KLF4|ONECUT2|MAFB|DHRS9|PLAAT3|PALLD|TDRD7|HEY2|OPN3|SOSTDC1|KRT23|PPP1R16B|T…	-9.5
GO Biological Processes	GO:0032103	positive regulation of response to external stimulus	19_GO:0048518 positive regulation of biological process	-12	2.2	8	30304	557	2166	88	4.1	0.42	183|185|654|719|912|940|1230|1233|1236|1240|1435|1520|1524|1901|2113|2167|2247|2255|2281|3565|3627|3805|3821|3822|3823|3824|3902|4023|4049|4057|4064|4210|4332|4671|4818|5008|5155|5228|6352|6375|6504|6622|6846|7060|7097|7099|7100|8302|8995|9048|9258|9353|9447|9450|10125|10133|11126|22914|23643|23765|50487|51284|51311|54502|55450|57864|59341|64127|64581|80231|81030|84699|90865|91543|91662|93978|117…	AGT|AGTR1|BMP6|C3AR1|CD1D|CD28|CCR1|CCR4|CCR7|CMKLR1|CSF1|CTSS|CX3CR1|S1PR1|ETS1|FABP4|FGF2|FGF10|FKBP1B|IL4|CXCL10|KIR2DL4|KLRC1|KLRC2|KLRC3|KLRD1|LAG3|LPL|LTA|LTF|CD180|MEFV|MNDA|NAIP|NKG7|OSM|PDGFB|PGF|CCL5|XCL1|SLAMF1|SNCA|XCL2|THBS4|TLR2|TLR4|TLR5|KLRC4|TNFSF18|ARTN|MFHAS1|SLIT2|AIM2|LY86|RASGRP1|OPTN|CD160|KLRK1|LY96|IL17RA|PLA2G3|TLR7|TLR8|RBM47|CAMK2N1|SLC46A2|TRPV4|NOD2|CLEC7A|TASL|ZBP1|…	-9.3
GO Biological Processes	GO:0002683	negative regulation of immune system process	19_GO:0002376 immune system process	-11	2.2	7.9	30304	519	2166	83	3.8	0.41	54|134|196|336|347|604|710|864|942|968|1281|1378|1379|1380|1493|1524|1588|1840|2213|2335|2624|3559|3565|3575|3805|3821|3824|3902|4057|4092|4210|4332|5133|5169|5468|6375|6504|7001|7099|7291|8111|8995|9258|9353|9370|9935|10457|10875|11006|11025|11126|11326|22914|23495|23547|25793|25939|26279|28959|30009|53347|55061|55365|55366|64127|84830|90865|92747|114770|115352|133396|151176|161882|197358|201633…	ACP5|ADORA1|AHR|APOA2|APOD|BCL6|SERPING1|RUNX3|CD86|CD68|COL3A1|CR1|CR1L|CR2|CTLA4|CX3CR1|CYP19A1|DTX1|FCGR2B|FN1|GATA2|IL2RA|IL4|IL7R|KIR2DL4|KLRC1|KLRD1|LAG3|LTF|SMAD7|MEFV|MNDA|PDCD1|ENPP3|PPARG|XCL1|SLAMF1|PRDX2|TLR4|TWIST1|GPR68|TNFSF18|MFHAS1|SLIT2|ADIPOQ|MAFB|GPNMB|FGL2|LILRB4|LILRB3|CD160|VSIG4|KLRK1|TNFRSF13B|LILRA4|FBXO7|SAMHD1|PLA2G2D|TMEM176B|TBX21|UBASH3A|SUSD4|TMEM176A|LGR4|NOD2|ADT…	-8.9
GO Biological Processes	GO:0050851	antigen receptor-mediated signaling pathway	19_GO:0002376 immune system process	-11	3.5	8.6	30304	158	2166	39	1.8	0.29	640|785|915|916|917|919|925|926|940|973|1493|2625|3493|3494|3495|3497|3501|3507|3514|3539|3542|3702|3932|4332|7535|8631|11148|23308|27040|28526|28638|28755|28834|29760|54923|80381|126259|387357|100129094	BLK|CACNB4|CD3D|CD3E|CD3G|CD247|CD8A|CD8B|CD28|CD79A|CTLA4|GATA3|IGHA1|IGHA2|IGHD|IGHE|IGHG2|IGHM|IGKC|IGLC3|IGLC6|ITK|LCK|MNDA|ZAP70|SKAP1|HHLA2|ICOSLG|LAT|TRDC|TRBC2|TRAC|IGLC7|BLNK|LIME1|CD276|TMIGD2|THEMIS|BTNL10P	-8.8
GO Biological Processes	GO:0015670	carbon dioxide transport	19_GO:0051179 localization	-11	11	11	30304	15	2166	12	0.55	0.16	358|363|760|3039|3040|3043|3045|3046|3047|3048|3050|6005	AQP1|AQP6|CA2|HBA1|HBA2|HBB|HBD|HBE1|HBG1|HBG2|HBZ|RHAG	-8.7
GO Biological Processes	GO:0002699	positive regulation of immune effector process	19_GO:0002376 immune system process	-11	2.7	8	30304	270	2166	53	2.4	0.33	909|911|912|913|940|942|1378|2208|2623|2624|2625|3098|3565|3596|3805|3821|3822|3823|3824|3902|4049|4843|5105|5169|5724|6375|6504|7037|7099|7855|8013|8140|8302|8482|10125|11126|22914|30009|50487|51284|57126|64127|64581|90865|91543|117157|149233|259197|353376|388325|729230|100141515|100528032	CD1A|CD1C|CD1D|CD1E|CD28|CD86|CR1|FCER2|GATA1|GATA2|GATA3|HK1|IL4|IL13|KIR2DL4|KLRC1|KLRC2|KLRC3|KLRD1|LAG3|LTA|NOS2|PCK1|ENPP3|PTAFR|XCL1|SLAMF1|TFRC|TLR4|FZD5|NR4A3|SLC7A5|KLRC4|SEMA7A|RASGRP1|CD160|KLRK1|TBX21|PLA2G3|TLR7|CD177|NOD2|CLEC7A|IL33|RSAD2|SH2D1B|IL23R|NCR3|TICAM2|SCIMP|CCR2|C17orf99|KLRC4-KLRK1	-8.4
GO Biological Processes	GO:0051251	positive regulation of lymphocyte activation	19_GO:0002376 immune system process	-11	2.5	7.8	30304	330	2166	60	2.8	0.35	399|604|864|912|916|920|921|923|939|940|942|959|970|1236|1378|2255|2625|2736|3481|3559|3565|3574|3575|3596|3822|3932|5105|5618|6352|6375|6504|6708|7037|7099|7535|8876|10125|10326|10673|11006|11126|11148|22914|23308|29851|30009|51176|55423|64127|64581|80381|84433|115352|115650|126259|149233|259307|353376|729230|100528032	RHOH|BCL6|RUNX3|CD1D|CD3E|CD4|CD5|CD6|CD27|CD28|CD86|CD40LG|CD70|CCR7|CR1|FGF10|GATA3|GLI2|IGF2|IL2RA|IL4|IL7|IL7R|IL13|KLRC2|LCK|PCK1|PRLR|CCL5|XCL1|SLAMF1|SPTA1|TFRC|TLR4|ZAP70|VNN1|RASGRP1|SIRPB1|TNFSF13B|LILRB4|CD160|HHLA2|KLRK1|ICOSLG|ICOS|TBX21|LEF1|SIRPG|NOD2|CLEC7A|CD276|CARD11|FCRL3|TNFRSF13C|TMIGD2|IL23R|IL4I1|TICAM2|CCR2|KLRC4-KLRK1	-8.3
GO Biological Processes	GO:0002705	positive regulation of leukocyte mediated immunity	19_GO:0002376 immune system process	-11	3.4	8.3	30304	151	2166	37	1.7	0.28	909|911|912|913|940|2208|2625|3565|3805|3821|3822|3823|3824|3902|4049|4843|5724|6375|6504|7037|7855|8302|10125|11126|22914|30009|57126|64127|64581|91543|117157|149233|259197|353376|388325|100141515|100528032	CD1A|CD1C|CD1D|CD1E|CD28|FCER2|GATA3|IL4|KIR2DL4|KLRC1|KLRC2|KLRC3|KLRD1|LAG3|LTA|NOS2|PTAFR|XCL1|SLAMF1|TFRC|FZD5|KLRC4|RASGRP1|CD160|KLRK1|TBX21|CD177|NOD2|CLEC7A|RSAD2|SH2D1B|IL23R|NCR3|TICAM2|SCIMP|C17orf99|KLRC4-KLRK1	-8.2
GO Biological Processes	GO:0071345	cellular response to cytokine stimulus	19_GO:0050896 response to stimulus	-11	2	7.4	30304	732	2166	103	4.8	0.46	356|608|643|785|820|920|970|997|1230|1233|1236|1237|1240|1393|1435|1438|1491|1524|1545|1687|1809|1840|2057|2167|2180|2207|2532|2625|2730|3394|3429|3459|3556|3559|3560|3565|3574|3575|3577|3581|3595|3596|3597|3627|4092|4332|4360|4843|5008|5105|5155|5197|5618|6095|6352|6358|6368|6375|6517|6846|6932|7037|7097|7099|7850|8115|8519|8531|8564|8718|8828|8928|8995|9314|9447|9590|9806|10673|10803|11006|1100…	FASLG|TNFRSF17|CXCR5|CACNB4|CAMP|CD4|CD70|CDC34|CCR1|CCR4|CCR7|CCR8|CMKLR1|CRHBP|CSF1|CSF2RA|CTH|CX3CR1|CYP1B1|GSDME|DPYSL3|DTX1|EPOR|FABP4|ACSL1|FCER1G|ACKR1|GATA3|GCLM|IRF8|IFI27|IFNGR1|IL1RAP|IL2RA|IL2RB|IL4|IL7|IL7R|CXCR1|IL9R|IL12RB2|IL13|IL13RA1|CXCL10|SMAD7|MNDA|MRC1|NOS2|OSM|PCK1|PDGFB|PF4V1|PRLR|RORA|CCL5|CCL14|CCL23|XCL1|SLC2A4|XCL2|TCF7|TFRC|TLR2|TLR4|IL1R2|TCL1A|IFITM1|YBX3|KMO|TNFRSF…	-8.1
GO Biological Processes	GO:0070663	regulation of leukocyte proliferation	19_GO:0050789 regulation of biological process	-11	2.7	7.9	30304	267	2166	52	2.4	0.33	196|598|604|912|916|923|940|942|959|970|1378|1435|1438|1493|2213|2255|3481|3559|3565|3574|3596|4332|5169|5618|6352|6375|6504|6708|7037|7099|7535|8995|10457|10673|11006|11148|11326|22806|23308|23495|26279|80381|84433|90865|115352|115650|126259|149233|259307|339390|406955|729230	AHR|BCL2L1|BCL6|CD1D|CD3E|CD6|CD28|CD86|CD40LG|CD70|CR1|CSF1|CSF2RA|CTLA4|FCGR2B|FGF10|IGF2|IL2RA|IL4|IL7|IL13|MNDA|ENPP3|PRLR|CCL5|XCL1|SLAMF1|SPTA1|TFRC|TLR4|ZAP70|TNFSF18|GPNMB|TNFSF13B|LILRB4|HHLA2|VSIG4|IKZF3|ICOSLG|TNFRSF13B|PLA2G2D|CD276|CARD11|IL33|FCRL3|TNFRSF13C|TMIGD2|IL23R|IL4I1|CLEC4G|MIR181B1|CCR2	-8.1
GO Biological Processes	GO:0002698	negative regulation of immune effector process	19_GO:0002376 immune system process	-10	3.7	8.4	30304	125	2166	33	1.5	0.26	54|196|336|604|710|1378|1379|1380|1524|2213|3565|3575|3805|3821|3824|4092|5169|6375|6504|7291|8995|10875|11006|11326|30009|55061|64127|90865|114770|115352|259307|339390|729230	ACP5|AHR|APOA2|BCL6|SERPING1|CR1|CR1L|CR2|CX3CR1|FCGR2B|IL4|IL7R|KIR2DL4|KLRC1|KLRD1|SMAD7|ENPP3|XCL1|SLAMF1|TWIST1|TNFSF18|FGL2|LILRB4|VSIG4|TBX21|SUSD4|NOD2|IL33|PGLYRP2|FCRL3|IL4I1|CLEC4G|CCR2	-8.1
GO Biological Processes	GO:0000902	cell morphogenesis	19_GO:0032502 developmental process	-10	2	7.4	30304	676	2166	97	4.5	0.44	604|655|999|1001|1139|1272|1600|1761|1909|1942|1943|1946|1959|1996|2017|2038|2042|2043|2195|2623|2625|2736|3575|3798|3800|3976|4038|4146|4684|4747|4774|4914|5649|5727|5800|5818|5979|6383|6507|6768|6781|6886|7007|7314|7368|7421|7436|7476|8482|8633|8826|8828|9024|9048|9353|9355|10079|10319|10371|10505|10512|10787|22854|22871|22891|23022|23043|23136|23418|23566|25987|51176|55437|55740|57463|57698|57…	BCL6|BMP7|CDH1|CDH3|CHRNA7|CNTN1|DAB1|DMRT1|EDNRA|EFNA1|EFNA2|EFNA5|EGR2|ELAVL4|CTTN|EPB42|EPHA3|EPHA4|FAT1|GATA1|GATA3|GLI2|IL7R|KIF5A|KIF5C|LIF|LRP4|MATN1|NCAM1|NEFL|NFIA|NTRK1|RELN|PTCH1|PTPRO|NECTIN1|RET|SDC2|SLC1A3|ST14|STC1|TAL1|TECTA|UBB|UGT8|VDR|VLDLR|WNT7A|SEMA7A|UNC5C|IQGAP1|NRP2|BRSK2|ARTN|SLIT2|LHX2|ATP9A|LAMC3|SEMA3A|SEMA4F|SEMA3C|NCKAP1|NTNG1|NLGN1|ZNF365|PALLD|TNIK|EPB41L3|CRB1|LPA…	-8
GO Biological Processes	GO:0051336	regulation of hydrolase activity	19_GO:0065007 biological regulation	-10	1.9	7.1	30304	776	2166	106	4.9	0.46	185|336|341|356|358|553|666|710|942|1236|1378|1475|1515|1520|1893|1909|1942|1946|2042|2043|2149|2247|2261|2281|2321|2822|3001|3092|3702|3932|4057|4210|4318|4671|4914|5055|5268|5271|5273|5275|5276|5319|5468|5909|5923|5924|5996|6004|6272|6281|6352|6358|6368|6375|6478|6622|6695|6846|7052|7078|7498|8743|8786|8787|9026|9314|9447|9628|9734|9806|9891|9966|10017|10125|10842|11138|11149|22914|23158|23348|…	AGTR1|APOA2|APOC1|FASLG|AQP1|AVPR1B|BOK|SERPING1|CD86|CCR7|CR1|CSTA|CTSV|CTSS|ECM1|EDNRA|EFNA1|EFNA5|EPHA3|EPHA4|F2R|FGF2|FGFR3|FKBP1B|FLT1|GPLD1|GZMA|HIP1|ITK|LCK|LTF|MEFV|MMP9|NAIP|NTRK1|SERPINB2|SERPINB5|SERPINB8|SERPINB10|SERPINB13|SERPINI2|PLA2G1B|PPARG|RAP1GAP|RASGRF1|RASGRF2|RGS1|RGS16|SORT1|S100A10|CCL5|CCL14|CCL23|XCL1|SIAH2|SNCA|SPOCK1|XCL2|TGM2|TIMP3|XDH|TNFSF10|RGS11|RGS9|HIP1R|KLF4|A…	-7.7
GO Biological Processes	GO:0032944	regulation of mononuclear cell proliferation	19_GO:0050789 regulation of biological process	-10	2.8	7.7	30304	242	2166	48	2.2	0.32	196|598|604|912|916|923|940|942|959|970|1378|1435|1493|2213|2255|3481|3559|3565|3574|3596|4332|5618|6352|6375|6504|6708|7037|7099|7535|8995|10457|10673|11006|11148|11326|22806|23308|23495|26279|80381|84433|115352|115650|126259|149233|259307|339390|729230	AHR|BCL2L1|BCL6|CD1D|CD3E|CD6|CD28|CD86|CD40LG|CD70|CR1|CSF1|CTLA4|FCGR2B|FGF10|IGF2|IL2RA|IL4|IL7|IL13|MNDA|PRLR|CCL5|XCL1|SLAMF1|SPTA1|TFRC|TLR4|ZAP70|TNFSF18|GPNMB|TNFSF13B|LILRB4|HHLA2|VSIG4|IKZF3|ICOSLG|TNFRSF13B|PLA2G2D|CD276|CARD11|FCRL3|TNFRSF13C|TMIGD2|IL23R|IL4I1|CLEC4G|CCR2	-7.7
GO Biological Processes	GO:0030098	lymphocyte differentiation	19_GO:0002376 immune system process	-9.7	2.6	7.4	30304	288	2166	53	2.4	0.33	399|604|912|915|916|917|920|925|940|959|973|1236|1380|1840|2207|2213|2625|3394|3565|3574|3575|3702|3821|3932|4914|5087|6095|6097|6504|6932|7471|7535|7855|8320|9734|9935|10673|10803|22806|25793|26279|28514|29760|30009|51176|64919|84433|91543|161882|339390|387357|441478|100141515	RHOH|BCL6|CD1D|CD3D|CD3E|CD3G|CD4|CD8A|CD28|CD40LG|CD79A|CCR7|CR2|DTX1|FCER1G|FCGR2B|GATA3|IRF8|IL4|IL7|IL7R|ITK|KLRC1|LCK|NTRK1|PBX1|RORA|RORC|SLAMF1|TCF7|WNT1|ZAP70|FZD5|EOMES|HDAC9|MAFB|TNFSF13B|CCR9|IKZF3|FBXO7|PLA2G2D|DLL1|BLNK|TBX21|LEF1|BCL11B|CARD11|RSAD2|ZFPM1|CLEC4G|THEMIS|NRARP|C17orf99	-7.4
GO Biological Processes	GO:0001934	positive regulation of protein phosphorylation	19_GO:0048518 positive regulation of biological process	-9.7	2	7.1	30304	608	2166	88	4.1	0.42	152|183|595|654|820|916|920|923|942|1139|1236|1435|1464|1524|1741|1942|1946|1950|2043|2247|2254|2255|2261|2321|2623|3481|3565|3596|3976|4038|4057|4318|4914|5008|5155|5168|5228|5319|5618|5649|5979|6352|6423|6556|6622|6899|7037|7060|7099|7471|8091|8115|8313|8482|8536|8685|8754|8822|8826|8995|9370|9966|10040|10045|10125|10457|10645|10826|11009|23043|27040|54757|55437|55600|55615|56892|64127|65018|84…	ADRA2C|AGT|CCND1|BMP6|CAMP|CD3E|CD4|CD6|CD86|CHRNA7|CCR7|CSF1|CSPG4|CX3CR1|DLG3|EFNA1|EFNA5|EGF|EPHA4|FGF2|FGF9|FGF10|FGFR3|FLT1|GATA1|IGF2|IL4|IL13|LIF|LRP4|LTF|MMP9|NTRK1|OSM|PDGFB|ENPP2|PGF|PLA2G1B|PRLR|RELN|RET|CCL5|SFRP2|SLC11A1|SNCA|TBX1|TFRC|THBS4|TLR4|WNT1|HMGA2|TCL1A|AXIN2|SEMA7A|CAMK1|MARCO|ADAM9|FGF17|IQGAP1|TNFSF18|ADIPOQ|TNFSF15|TOM1L1|SH2D3A|RASGRP1|GPNMB|CAMKK2|FAXDC2|IL24|TNIK|LAT…	-7.3
GO Biological Processes	GO:0002819	regulation of adaptive immune response	19_GO:0002376 immune system process	-9.7	2.9	7.6	30304	208	2166	43	2	0.3	196|604|909|911|912|913|920|940|1378|1379|1380|2208|2213|2625|3565|3575|3821|3824|4049|4092|5321|6375|6504|6556|7037|7855|8631|8995|10673|11006|11126|30009|55061|64127|64581|90865|91543|93978|149233|259307|339390|729230|100141515	AHR|BCL6|CD1A|CD1C|CD1D|CD1E|CD4|CD28|CR1|CR1L|CR2|FCER2|FCGR2B|GATA3|IL4|IL7R|KLRC1|KLRD1|LTA|SMAD7|PLA2G4A|XCL1|SLAMF1|SLC11A1|TFRC|FZD5|SKAP1|TNFSF18|TNFSF13B|LILRB4|CD160|TBX21|SUSD4|NOD2|CLEC7A|IL33|RSAD2|CLEC6A|IL23R|IL4I1|CLEC4G|CCR2|C17orf99	-7.3
GO Biological Processes	GO:0002820	negative regulation of adaptive immune response	19_GO:0002376 immune system process	-9.6	4.8	8.5	30304	64	2166	22	1	0.22	196|604|1378|1379|1380|2213|3565|3575|3821|3824|4092|6375|6504|8995|11006|11126|30009|55061|64127|90865|259307|339390	AHR|BCL6|CR1|CR1L|CR2|FCGR2B|IL4|IL7R|KLRC1|KLRD1|SMAD7|XCL1|SLAMF1|TNFSF18|LILRB4|CD160|TBX21|SUSD4|NOD2|IL33|IL4I1|CLEC4G	-7.3
GO Biological Processes	GO:0002822	regulation of adaptive immune response based on somatic recombination of immune receptors built from immunoglobulin superfamily domains	19_GO:0002376 immune system process	-9.6	3	7.6	30304	193	2166	41	1.9	0.29	196|604|909|911|912|913|920|940|1378|1379|1380|2208|2213|2625|3565|3575|3821|3824|4049|4092|5321|6375|6504|6556|7037|7855|8995|10673|11006|30009|55061|64127|64581|90865|91543|93978|149233|259307|339390|729230|100141515	AHR|BCL6|CD1A|CD1C|CD1D|CD1E|CD4|CD28|CR1|CR1L|CR2|FCER2|FCGR2B|GATA3|IL4|IL7R|KLRC1|KLRD1|LTA|SMAD7|PLA2G4A|XCL1|SLAMF1|SLC11A1|TFRC|FZD5|TNFSF18|TNFSF13B|LILRB4|TBX21|SUSD4|NOD2|CLEC7A|IL33|RSAD2|CLEC6A|IL23R|IL4I1|CLEC4G|CCR2|C17orf99	-7.3
GO Biological Processes	GO:0015671	oxygen transport	19_GO:0051179 localization	-9.6	10	10	30304	15	2166	11	0.51	0.15	669|3039|3040|3042|3043|3045|3046|3047|3048|3049|3050	BPGM|HBA1|HBA2|HBM|HBB|HBD|HBE1|HBG1|HBG2|HBQ1|HBZ	-7.3
GO Biological Processes	GO:0002823	negative regulation of adaptive immune response based on somatic recombination of immune receptors built from immunoglobulin superfamily domains	19_GO:0002376 immune system process	-9.5	5	8.5	30304	59	2166	21	0.97	0.21	196|604|1378|1379|1380|2213|3565|3575|3821|3824|4092|6375|6504|8995|11006|30009|55061|64127|90865|259307|339390	AHR|BCL6|CR1|CR1L|CR2|FCGR2B|IL4|IL7R|KLRC1|KLRD1|SMAD7|XCL1|SLAMF1|TNFSF18|LILRB4|TBX21|SUSD4|NOD2|IL33|IL4I1|CLEC4G	-7.2
GO Biological Processes	GO:0008015	blood circulation	19_GO:0032501 multicellular organismal process	-9.5	2.3	7.2	30304	406	2166	66	3	0.37	94|134|152|183|185|348|553|654|680|710|719|875|1131|1139|1373|1756|1816|1909|2149|2153|2627|2730|2740|3043|3269|3274|3363|3627|3741|3753|3757|3762|3781|3792|3816|4624|4635|4843|5029|5125|5155|5468|5724|5800|6330|6444|6546|6846|6866|7135|7168|9353|9370|9590|11138|23327|26509|27134|28514|59341|59342|66002|81285|83483|143872|388125	ACVRL1|ADORA1|ADRA2C|AGT|AGTR1|APOE|AVPR1B|BMP6|BRS3|SERPING1|C3AR1|CBS|CHRM3|CHRNA7|CPS1|DMD|DRD5|EDNRA|F2R|F5|GATA6|GCLM|GLP1R|HBB|HRH1|HRH2|HTR7|CXCL10|KCNA5|KCNE1|KCNH2|KCNJ5|KCNN2|KEL|KLK1|MYH6|MYL4|NOS2|P2RY2|PCSK5|PDGFB|PPARG|PTAFR|PTPRO|SCN4B|SGCD|SLC8A1|XCL2|TAC3|TNNI1|TPM1|SLIT2|ADIPOQ|AKAP12|TBC1D8|NEDD4L|MYOF|TJP3|DLL1|TRPV4|SCPEP1|CYP4F12|OR51E2|PLVAP|ARHGAP42|C2CD4B	-7.2
GO Biological Processes	GO:0044057	regulation of system process	19_GO:0032501 multicellular organismal process	-9.5	2.1	7	30304	556	2166	82	3.8	0.41	55|134|140|152|183|185|336|348|358|482|553|654|1131|1139|1193|1393|1588|1756|1760|1832|1890|1909|1959|2017|2035|2149|2255|2281|2740|2906|3269|3274|3488|3741|3753|3757|3762|3768|3781|4092|4608|4624|4635|5090|5155|5468|5649|5724|5800|6330|6508|6546|6547|6696|6781|7068|7135|7168|7220|7222|7476|8013|9026|9370|9921|10874|11076|11149|22871|23493|26011|29119|53632|57731|59341|81285|81832|85358|120892|14…	ACP3|ADORA1|ADORA3|ADRA2C|AGT|AGTR1|APOA2|APOE|AQP1|ATP1B2|AVPR1B|BMP6|CHRM3|CHRNA7|CLIC2|CRHBP|CYP19A1|DMD|DMPK|DSP|TYMP|EDNRA|EGR2|CTTN|EPB41|F2R|FGF10|FKBP1B|GLP1R|GRIN2D|HRH1|HRH2|IGFBP5|KCNA5|KCNE1|KCNH2|KCNJ5|KCNJ12|KCNN2|SMAD7|MYBPH|MYH6|MYL4|PBX3|PDGFB|PPARG|RELN|PTAFR|PTPRO|SCN4B|SLC4A3|SLC8A1|SLC8A3|SPP1|STC1|THRB|TNNI1|TPM1|TRPC1|TRPC3|WNT7A|NR4A3|HIP1R|ADIPOQ|RNF10|NMU|TPPP|BVES|NLGN1…	-7.2
GO Biological Processes	GO:0031349	positive regulation of defense response	19_GO:0048518 positive regulation of biological process	-9.5	2.3	7.1	30304	416	2166	67	3.1	0.37	183|185|912|940|1236|1520|2113|2167|2925|3805|3821|3822|3823|3824|3902|4023|4049|4057|4210|4332|4671|4818|5008|5179|6352|6622|7097|7099|7100|8302|8995|9258|9447|10125|10133|11126|22914|23643|23765|50487|51284|51311|54502|55450|57864|59341|64127|64581|80231|81030|84699|90865|91543|91662|93978|117157|120892|149628|259197|285852|353376|388125|388325|400709|406955|729230|100528032	AGT|AGTR1|CD1D|CD28|CCR7|CTSS|ETS1|FABP4|GRPR|KIR2DL4|KLRC1|KLRC2|KLRC3|KLRD1|LAG3|LPL|LTA|LTF|MEFV|MNDA|NAIP|NKG7|OSM|PENK|CCL5|SNCA|TLR2|TLR4|TLR5|KLRC4|TNFSF18|MFHAS1|AIM2|RASGRP1|OPTN|CD160|KLRK1|LY96|IL17RA|PLA2G3|TLR7|TLR8|RBM47|CAMK2N1|SLC46A2|TRPV4|NOD2|CLEC7A|TASL|ZBP1|CREB3L3|IL33|RSAD2|NLRP12|CLEC6A|SH2D1B|LRRK2|PYHIN1|NCR3|TREML4|TICAM2|C2CD4B|SCIMP|SIGLEC16|MIR181B1|CCR2|KLRC4-KLRK1	-7.2
GO Biological Processes	GO:0030217	T cell differentiation	19_GO:0002376 immune system process	-9.5	3	7.6	30304	180	2166	39	1.8	0.29	399|604|912|915|916|917|920|925|940|1236|1840|2207|2625|3565|3574|3575|3702|3821|3932|6095|6097|6932|7471|7535|7855|8320|9935|10803|22806|26279|30009|51176|64919|84433|91543|161882|339390|387357|441478	RHOH|BCL6|CD1D|CD3D|CD3E|CD3G|CD4|CD8A|CD28|CCR7|DTX1|FCER1G|GATA3|IL4|IL7|IL7R|ITK|KLRC1|LCK|RORA|RORC|TCF7|WNT1|ZAP70|FZD5|EOMES|MAFB|CCR9|IKZF3|PLA2G2D|TBX21|LEF1|BCL11B|CARD11|RSAD2|ZFPM1|CLEC4G|THEMIS|NRARP	-7.1
GO Biological Processes	GO:0030099	myeloid cell differentiation	19_GO:0032502 developmental process	-9.4	2.6	7.3	30304	285	2166	52	2.4	0.33	212|302|604|669|814|920|1030|1236|1435|1943|2038|2039|2124|2235|2623|2624|2625|2814|3394|3565|3976|4094|4318|4495|5468|6005|6521|6886|7037|7049|7097|7099|8111|8444|8544|9258|10107|10202|10661|28514|29887|51176|51327|54997|56975|81027|90865|116151|133396|161882|221395|222642	ALAS2|ANXA2|BCL6|BPGM|CAMK4|CD4|CDKN2B|CCR7|CSF1|EFNA2|EPB42|DMTN|EVI2B|FECH|GATA1|GATA2|GATA3|GP5|IRF8|IL4|LIF|MAF|MMP9|MT1G|PPARG|RHAG|SLC4A1|TAL1|TFRC|TGFBR3|TLR2|TLR4|GPR68|DYRK3|PIR|MFHAS1|TRIM10|DHRS2|KLF1|DLL1|SNX10|LEF1|AHSP|TESC|FAM20C|TUBB1|IL33|FAM210B|IL31RA|ZFPM1|ADGRF5|TSPO2	-7.1
GO Biological Processes	GO:0098657	import into cell	19_GO:0051179 localization	-9.4	1.9	6.9	30304	705	2166	97	4.5	0.44	43|134|273|348|482|598|1130|1139|2017|2180|2207|2208|2213|2624|3092|3394|3577|3757|3762|3768|4038|4360|4481|4643|4688|5168|6272|6326|6504|6507|6512|6513|6529|6536|6540|6542|6546|6547|6556|6559|6614|6622|7036|7037|7052|7099|7436|8140|8218|8685|8911|9026|9332|9829|9902|9936|10079|10267|10462|11006|11031|22871|22905|22918|27092|28514|29887|50632|51454|53353|54734|55040|55576|57864|58480|59283|59341|…	ACHE|ADORA1|AMPH|APOE|ATP1B2|BCL2L1|LYST|CHRNA7|CTTN|ACSL1|FCER1G|FCER2|FCGR2B|GATA2|HIP1|IRF8|CXCR1|KCNH2|KCNJ5|KCNJ12|LRP4|MRC1|MSR1|MYO1E|NCF2|ENPP2|SORT1|SCN2A|SLAMF1|SLC1A3|SLC1A7|SLC2A1|SLC6A1|SLC6A9|SLC6A13|SLC7A2|SLC8A1|SLC8A3|SLC11A1|SLC12A3|SIGLEC1|SNCA|TFR2|TFRC|TGM2|TLR4|VLDLR|SLC7A5|CLTCL1|MARCO|CACNA1I|HIP1R|CD163|DNAJC6|MRC2|CD302|ATP9A|RAMP1|CLEC10A|LILRB4|RAB31|NLGN1|EPN2|CD93|CA…	-7.1
GO Biological Processes	GO:0010562	positive regulation of phosphorus metabolic process	19_GO:0048518 positive regulation of biological process	-9.3	1.9	6.8	30304	728	2166	99	4.6	0.45	134|152|183|553|595|654|820|916|920|923|942|1139|1236|1435|1464|1524|1741|1917|1942|1946|1950|2043|2247|2254|2255|2261|2321|2623|2822|3269|3481|3565|3596|3976|4038|4057|4318|4843|4914|5008|5155|5168|5228|5319|5618|5649|5724|5979|6352|6423|6556|6622|6899|7037|7060|7099|7471|8091|8115|8313|8482|8536|8685|8754|8822|8826|8995|9370|9966|10040|10045|10125|10457|10645|10826|11009|23043|26051|27040|54757…	ADORA1|ADRA2C|AGT|AVPR1B|CCND1|BMP6|CAMP|CD3E|CD4|CD6|CD86|CHRNA7|CCR7|CSF1|CSPG4|CX3CR1|DLG3|EEF1A2|EFNA1|EFNA5|EGF|EPHA4|FGF2|FGF9|FGF10|FGFR3|FLT1|GATA1|GPLD1|HRH1|IGF2|IL4|IL13|LIF|LRP4|LTF|MMP9|NOS2|NTRK1|OSM|PDGFB|ENPP2|PGF|PLA2G1B|PRLR|RELN|PTAFR|RET|CCL5|SFRP2|SLC11A1|SNCA|TBX1|TFRC|THBS4|TLR4|WNT1|HMGA2|TCL1A|AXIN2|SEMA7A|CAMK1|MARCO|ADAM9|FGF17|IQGAP1|TNFSF18|ADIPOQ|TNFSF15|TOM1L1|SH2D3…	-7
GO Biological Processes	GO:0045937	positive regulation of phosphate metabolic process	19_GO:0048518 positive regulation of biological process	-9.3	1.9	6.8	30304	728	2166	99	4.6	0.45	134|152|183|553|595|654|820|916|920|923|942|1139|1236|1435|1464|1524|1741|1917|1942|1946|1950|2043|2247|2254|2255|2261|2321|2623|2822|3269|3481|3565|3596|3976|4038|4057|4318|4843|4914|5008|5155|5168|5228|5319|5618|5649|5724|5979|6352|6423|6556|6622|6899|7037|7060|7099|7471|8091|8115|8313|8482|8536|8685|8754|8822|8826|8995|9370|9966|10040|10045|10125|10457|10645|10826|11009|23043|26051|27040|54757…	ADORA1|ADRA2C|AGT|AVPR1B|CCND1|BMP6|CAMP|CD3E|CD4|CD6|CD86|CHRNA7|CCR7|CSF1|CSPG4|CX3CR1|DLG3|EEF1A2|EFNA1|EFNA5|EGF|EPHA4|FGF2|FGF9|FGF10|FGFR3|FLT1|GATA1|GPLD1|HRH1|IGF2|IL4|IL13|LIF|LRP4|LTF|MMP9|NOS2|NTRK1|OSM|PDGFB|ENPP2|PGF|PLA2G1B|PRLR|RELN|PTAFR|RET|CCL5|SFRP2|SLC11A1|SNCA|TBX1|TFRC|THBS4|TLR4|WNT1|HMGA2|TCL1A|AXIN2|SEMA7A|CAMK1|MARCO|ADAM9|FGF17|IQGAP1|TNFSF18|ADIPOQ|TNFSF15|TOM1L1|SH2D3…	-7
GO Biological Processes	GO:0050670	regulation of lymphocyte proliferation	19_GO:0002376 immune system process	-9.3	2.7	7.3	30304	238	2166	46	2.1	0.31	196|604|912|916|923|940|942|959|970|1378|1493|2213|2255|3481|3559|3565|3574|3596|4332|5618|6352|6375|6504|6708|7037|7099|7535|8995|10457|10673|11006|11148|11326|22806|23308|23495|26279|80381|84433|115352|115650|126259|149233|259307|339390|729230	AHR|BCL6|CD1D|CD3E|CD6|CD28|CD86|CD40LG|CD70|CR1|CTLA4|FCGR2B|FGF10|IGF2|IL2RA|IL4|IL7|IL13|MNDA|PRLR|CCL5|XCL1|SLAMF1|SPTA1|TFRC|TLR4|ZAP70|TNFSF18|GPNMB|TNFSF13B|LILRB4|HHLA2|VSIG4|IKZF3|ICOSLG|TNFRSF13B|PLA2G2D|CD276|CARD11|FCRL3|TNFRSF13C|TMIGD2|IL23R|IL4I1|CLEC4G|CCR2	-7
GO Biological Processes	GO:1902106	negative regulation of leukocyte differentiation	19_GO:0002376 immune system process	-9.2	3.7	7.8	30304	111	2166	29	1.3	0.25	604|864|1378|1493|1840|2213|2624|3565|3902|4057|4092|7001|7099|8111|8995|9370|9935|10875|11006|11025|25793|28959|30009|55365|114770|151176|161882|339390|441478	BCL6|RUNX3|CR1|CTLA4|DTX1|FCGR2B|GATA2|IL4|LAG3|LTF|SMAD7|PRDX2|TLR4|GPR68|TNFSF18|ADIPOQ|MAFB|FGL2|LILRB4|LILRB3|FBXO7|TMEM176B|TBX21|TMEM176A|PGLYRP2|ERFE|ZFPM1|CLEC4G|NRARP	-6.9
GO Biological Processes	GO:0032946	positive regulation of mononuclear cell proliferation	19_GO:0048518 positive regulation of biological process	-9	3.2	7.5	30304	148	2166	34	1.6	0.27	598|604|912|916|923|940|942|959|970|1435|2255|3481|3559|3565|3574|3596|5618|6352|6375|6504|6708|7037|7099|7535|10673|11148|23308|80381|84433|115352|115650|126259|149233|729230	BCL2L1|BCL6|CD1D|CD3E|CD6|CD28|CD86|CD40LG|CD70|CSF1|FGF10|IGF2|IL2RA|IL4|IL7|IL13|PRLR|CCL5|XCL1|SLAMF1|SPTA1|TFRC|TLR4|ZAP70|TNFSF13B|HHLA2|ICOSLG|CD276|CARD11|FCRL3|TNFRSF13C|TMIGD2|IL23R|CCR2	-6.8
GO Biological Processes	GO:0050801	monoatomic ion homeostasis	19_GO:0042592 homeostatic process	-9	2.1	6.9	30304	501	2166	75	3.5	0.39	134|212|249|348|356|482|540|654|666|760|785|1139|1230|1373|1760|1816|1909|2038|2235|2281|2658|2835|3074|3710|3741|3757|3792|3932|4493|4495|5029|5166|6005|6261|6352|6358|6368|6444|6507|6508|6521|6546|6547|6556|6559|6781|7036|7037|7052|7220|7222|7421|7504|9914|10058|23312|29887|51218|51310|54734|54757|55532|56172|57282|59341|66002|80231|84329|84561|120892|122416|123041|151176|286133|729230	ADORA1|ALAS2|ALPL|APOE|FASLG|ATP1B2|ATP7B|BMP6|BOK|CA2|CACNB4|CHRNA7|CCR1|CPS1|DMPK|DRD5|EDNRA|EPB42|FECH|FKBP1B|GDF2|GPR12|HEXB|ITPR3|KCNA5|KCNH2|KEL|LCK|MT1E|MT1G|P2RY2|PDK4|RHAG|RYR1|CCL5|CCL14|CCL23|SGCD|SLC1A3|SLC4A3|SLC4A1|SLC8A1|SLC8A3|SLC11A1|SLC12A3|STC1|TFR2|TFRC|TGM2|TRPC1|TRPC3|VDR|XK|ATP2C2|ABCB6|DMXL2|SNX10|GLRX5|SLC22A17|RAB39A|FAM20A|SLC30A10|ANKH|SLC4A10|TRPV4|CYP4F12|TASL|HVCN1|…	-6.8
GO Biological Processes	GO:0098771	inorganic ion homeostasis	19_GO:0042592 homeostatic process	-8.9	2.2	6.9	30304	428	2166	67	3.1	0.37	134|212|249|348|356|482|540|654|666|785|1139|1230|1760|1816|1909|2038|2235|2281|2658|2835|3074|3710|3741|3757|3792|3932|4493|4495|5169|6005|6006|6007|6261|6352|6358|6368|6424|6444|6507|6546|6547|6556|6559|6781|7036|7037|7052|7220|7222|7421|7504|9914|10058|29887|51218|51310|54757|55532|56172|59341|66002|84561|122416|123041|151176|286133|729230	ADORA1|ALAS2|ALPL|APOE|FASLG|ATP1B2|ATP7B|BMP6|BOK|CACNB4|CHRNA7|CCR1|DMPK|DRD5|EDNRA|EPB42|FECH|FKBP1B|GDF2|GPR12|HEXB|ITPR3|KCNA5|KCNH2|KEL|LCK|MT1E|MT1G|ENPP3|RHAG|RHCE|RHD|RYR1|CCL5|CCL14|CCL23|SFRP4|SGCD|SLC1A3|SLC8A1|SLC8A3|SLC11A1|SLC12A3|STC1|TFR2|TFRC|TGM2|TRPC1|TRPC3|VDR|XK|ATP2C2|ABCB6|SNX10|GLRX5|SLC22A17|FAM20A|SLC30A10|ANKH|TRPV4|CYP4F12|SLC12A8|ANKRD9|SLC24A4|ERFE|SCARA5|CCR2	-6.7
GO Biological Processes	GO:0045619	regulation of lymphocyte differentiation	19_GO:0002376 immune system process	-8.9	2.8	7.2	30304	212	2166	42	1.9	0.3	399|604|814|864|914|939|940|942|1378|1493|1840|2625|2736|3559|3565|3574|3575|3902|4092|5105|6932|7001|7535|8876|8995|10125|10875|11006|22806|25793|30009|51176|57864|84433|114770|115352|149233|257101|259307|339390|441478|729230	RHOH|BCL6|CAMK4|RUNX3|CD2|CD27|CD28|CD86|CR1|CTLA4|DTX1|GATA3|GLI2|IL2RA|IL4|IL7|IL7R|LAG3|SMAD7|PCK1|TCF7|PRDX2|ZAP70|VNN1|TNFSF18|RASGRP1|FGL2|LILRB4|IKZF3|FBXO7|TBX21|LEF1|SLC46A2|CARD11|PGLYRP2|FCRL3|IL23R|ZNF683|IL4I1|CLEC4G|NRARP|CCR2	-6.6
GO Biological Processes	GO:0045580	regulation of T cell differentiation	19_GO:0002376 immune system process	-8.8	2.9	7.3	30304	181	2166	38	1.8	0.28	399|604|814|864|914|939|940|942|1378|1493|1840|2625|2736|3559|3565|3574|3575|3902|4092|5105|6932|7001|7535|8876|8995|10125|10875|11006|30009|51176|57864|84433|149233|257101|259307|339390|441478|729230	RHOH|BCL6|CAMK4|RUNX3|CD2|CD27|CD28|CD86|CR1|CTLA4|DTX1|GATA3|GLI2|IL2RA|IL4|IL7|IL7R|LAG3|SMAD7|PCK1|TCF7|PRDX2|ZAP70|VNN1|TNFSF18|RASGRP1|FGL2|LILRB4|TBX21|LEF1|SLC46A2|CARD11|IL23R|ZNF683|IL4I1|CLEC4G|NRARP|CCR2	-6.6
GO Biological Processes	GO:0002708	positive regulation of lymphocyte mediated immunity	19_GO:0002376 immune system process	-8.8	3.4	7.5	30304	129	2166	31	1.4	0.26	909|911|912|913|940|2208|2625|3565|3805|3821|3822|3823|3824|3902|4049|6375|6504|7037|7855|8302|10125|11126|22914|30009|64127|91543|117157|149233|259197|100141515|100528032	CD1A|CD1C|CD1D|CD1E|CD28|FCER2|GATA3|IL4|KIR2DL4|KLRC1|KLRC2|KLRC3|KLRD1|LAG3|LTA|XCL1|SLAMF1|TFRC|FZD5|KLRC4|RASGRP1|CD160|KLRK1|TBX21|NOD2|RSAD2|SH2D1B|IL23R|NCR3|C17orf99|KLRC4-KLRK1	-6.6
GO Biological Processes	GO:0070665	positive regulation of leukocyte proliferation	19_GO:0048518 positive regulation of biological process	-8.8	3	7.3	30304	166	2166	36	1.7	0.27	598|604|912|916|923|940|942|959|970|1435|1438|2255|3481|3559|3565|3574|3596|5618|6352|6375|6504|6708|7037|7099|7535|10673|11148|23308|80381|84433|115352|115650|126259|149233|406955|729230	BCL2L1|BCL6|CD1D|CD3E|CD6|CD28|CD86|CD40LG|CD70|CSF1|CSF2RA|FGF10|IGF2|IL2RA|IL4|IL7|IL13|PRLR|CCL5|XCL1|SLAMF1|SPTA1|TFRC|TLR4|ZAP70|TNFSF13B|HHLA2|ICOSLG|CD276|CARD11|FCRL3|TNFRSF13C|TMIGD2|IL23R|MIR181B1|CCR2	-6.5
GO Biological Processes	GO:0019932	second-messenger-mediated signaling	19_GO:0050896 response to stimulus	-8.7	2.7	7.1	30304	222	2166	43	2	0.3	183|185|196|348|358|576|643|916|920|1131|1193|1230|1233|1236|1237|1524|1756|1760|2039|2281|2516|2740|2906|3577|4843|5737|6444|6546|7535|10231|10645|10803|22859|27040|51655|55607|57211|79772|120892|168620|201191|389692|729230	AGT|AGTR1|AHR|APOE|AQP1|ADGRB2|CXCR5|CD3E|CD4|CHRM3|CLIC2|CCR1|CCR4|CCR7|CCR8|CX3CR1|DMD|DMPK|DMTN|FKBP1B|NR5A1|GLP1R|GRIN2D|CXCR1|NOS2|PTGFR|SGCD|SLC8A1|ZAP70|RCAN2|CAMKK2|CCR9|ADGRL1|LAT|RASD1|PPP1R9A|ADGRG6|MCTP1|LRRK2|BHLHA15|SAMD14|MAFA|CCR2	-6.5
GO Biological Processes	GO:0055080	monoatomic cation homeostasis	19_GO:0042592 homeostatic process	-8.6	2.1	6.7	30304	492	2166	73	3.4	0.39	134|212|249|348|356|482|540|654|666|760|785|1139|1230|1760|1816|1909|2038|2235|2281|2658|2835|3074|3710|3741|3757|3792|3932|4493|4495|5166|6005|6261|6352|6358|6368|6444|6507|6508|6521|6546|6547|6556|6559|6781|7036|7037|7052|7220|7222|7421|7504|9914|10058|23312|29887|51218|51310|54734|54757|55532|56172|57282|59341|66002|80231|84329|84561|120892|122416|123041|151176|286133|729230	ADORA1|ALAS2|ALPL|APOE|FASLG|ATP1B2|ATP7B|BMP6|BOK|CA2|CACNB4|CHRNA7|CCR1|DMPK|DRD5|EDNRA|EPB42|FECH|FKBP1B|GDF2|GPR12|HEXB|ITPR3|KCNA5|KCNH2|KEL|LCK|MT1E|MT1G|PDK4|RHAG|RYR1|CCL5|CCL14|CCL23|SGCD|SLC1A3|SLC4A3|SLC4A1|SLC8A1|SLC8A3|SLC11A1|SLC12A3|STC1|TFR2|TFRC|TGM2|TRPC1|TRPC3|VDR|XK|ATP2C2|ABCB6|DMXL2|SNX10|GLRX5|SLC22A17|RAB39A|FAM20A|SLC30A10|ANKH|SLC4A10|TRPV4|CYP4F12|TASL|HVCN1|SLC12A8|LRR…	-6.4
GO Biological Processes	GO:1903707	negative regulation of hemopoiesis	19_GO:0002376 immune system process	-8.5	3.4	7.4	30304	118	2166	29	1.3	0.25	604|864|1378|1493|1840|2213|2624|3565|3902|4057|4092|7001|7099|8111|8995|9370|9935|10875|11006|11025|25793|28959|30009|55365|114770|151176|161882|339390|441478	BCL6|RUNX3|CR1|CTLA4|DTX1|FCGR2B|GATA2|IL4|LAG3|LTF|SMAD7|PRDX2|TLR4|GPR68|TNFSF18|ADIPOQ|MAFB|FGL2|LILRB4|LILRB3|FBXO7|TMEM176B|TBX21|TMEM176A|PGLYRP2|ERFE|ZFPM1|CLEC4G|NRARP	-6.3
GO Biological Processes	GO:0045596	negative regulation of cell differentiation	19_GO:0032502 developmental process	-8.5	1.9	6.5	30304	724	2166	96	4.4	0.44	94|595|604|655|864|999|1030|1071|1378|1493|1600|1746|1840|1903|1942|2043|2213|2254|2255|2624|2625|3481|3488|3565|3596|3627|3902|4038|4054|4057|4092|4303|4318|5087|5155|5468|5727|5909|6095|6272|6423|6496|6696|6899|7001|7099|7291|7471|7476|7498|8111|8313|8359|8360|8367|8368|8482|8995|9355|9370|9921|9935|10371|10505|10512|10875|11006|11025|23493|25793|25928|25987|28514|28951|28959|30009|51094|54855|…	ACVRL1|CCND1|BCL6|BMP7|RUNX3|CDH1|CDKN2B|CETP|CR1|CTLA4|DAB1|DLX2|DTX1|S1PR3|EFNA1|EPHA4|FCGR2B|FGF9|FGF10|GATA2|GATA3|IGF2|IGFBP5|IL4|IL13|CXCL10|LAG3|LRP4|LTBP3|LTF|SMAD7|FOXO4|MMP9|PBX1|PDGFB|PPARG|PTCH1|RAP1GAP|RORA|SORT1|SFRP2|SIX3|SPP1|TBX1|PRDX2|TLR4|TWIST1|WNT1|WNT7A|XDH|GPR68|AXIN2|H4C1|H4C4|H4C5|H4C13|SEMA7A|TNFSF18|LHX2|ADIPOQ|RNF10|MAFB|SEMA3A|SEMA4F|SEMA3C|FGL2|LILRB4|LILRB3|HEY2|FBX…	-6.2
GO Biological Processes	GO:0043588	skin development	19_GO:0032502 developmental process	-8.5	2.5	6.8	30304	277	2166	49	2.3	0.32	242|1001|1281|1475|1747|1832|2255|2627|2736|3488|3664|3848|3849|3861|3892|4038|4050|5493|6261|6705|6768|8754|9314|9355|9509|9935|10058|10913|23022|23596|25928|28514|29841|51599|54345|55366|59344|64919|79152|80144|125981|140807|144501|151516|319101|338785|340654|389208|643418	ALOX12B|CDH3|COL3A1|CSTA|DLX3|DSP|FGF10|GATA6|GLI2|IGFBP5|IRF6|KRT1|KRT2|KRT14|KRT86|LRP4|LTB|PPL|RYR1|SPRR2F|ST14|ADAM9|KLF4|LHX2|ADAMTS2|MAFB|ABCB6|EDAR|PALLD|OPN3|SOSTDC1|DLL1|GRHL1|LSR|SOX18|LGR4|ALOXE3|BCL11B|FA2H|FRAS1|ACER1|KRT72|KRT80|ASPRV1|KRT73|KRT79|LIPM|TMPRSS11F|LIPN	-6.2
GO Biological Processes	GO:0032649	regulation of type II interferon production	19_GO:0032501 multicellular organismal process	-8.4	3.4	7.3	30304	119	2166	29	1.3	0.25	914|916|1236|1378|2625|3394|3595|4049|6375|6504|6556|7099|7855|8140|10125|11006|11126|22914|51284|51311|64127|64581|80381|90865|114770|149233|161882|729230|100528032	CD2|CD3E|CCR7|CR1|GATA3|IRF8|IL12RB2|LTA|XCL1|SLAMF1|SLC11A1|TLR4|FZD5|SLC7A5|RASGRP1|LILRB4|CD160|KLRK1|TLR7|TLR8|NOD2|CLEC7A|CD276|IL33|PGLYRP2|IL23R|ZFPM1|CCR2|KLRC4-KLRK1	-6.2
GO Biological Processes	GO:0007167	enzyme-linked receptor protein signaling pathway	19_GO:0050896 response to stimulus	-8.4	1.9	6.5	30304	616	2166	85	3.9	0.42	94|269|640|654|655|916|920|924|925|926|1281|1284|1435|1464|1747|1795|1942|1943|1946|1950|2042|2043|2247|2254|2255|2261|2321|2658|2822|2984|3481|3488|3932|3976|4052|4053|4054|4092|4303|4318|4643|4774|4914|5155|5166|5228|5468|5618|5789|5793|5801|5979|6272|6423|7049|7429|7535|8013|8754|8822|8826|8828|8928|9480|9518|10076|10566|10580|23770|25928|29760|51176|55532|55959|64762|84913|84985|130399|133396…	ACVRL1|AMHR2|BLK|BMP6|BMP7|CD3E|CD4|CD7|CD8A|CD8B|COL3A1|COL4A2|CSF1|CSPG4|DLX3|DOCK3|EFNA1|EFNA2|EFNA5|EGF|EPHA3|EPHA4|FGF2|FGF9|FGF10|FGFR3|FLT1|GDF2|GPLD1|GUCY2C|IGF2|IGFBP5|LCK|LIF|LTBP1|LTBP2|LTBP3|SMAD7|FOXO4|MMP9|MYO1E|NFIA|NTRK1|PDGFB|PDK4|PGF|PPARG|PRLR|PTPRD|PTPRG|PTPRR|RET|SORT1|SFRP2|TGFBR3|VIL1|ZAP70|NR4A3|ADAM9|FGF17|IQGAP1|NRP2|FOXH1|ONECUT2|GDF15|PTPRU|AKAP3|SORBS1|FKBP8|SOSTDC1|B…	-6.2
GO Biological Processes	GO:0019722	calcium-mediated signaling	19_GO:0050896 response to stimulus	-8.3	3	7.1	30304	157	2166	34	1.6	0.27	185|576|643|916|920|1131|1193|1230|1233|1236|1237|1524|1756|1760|2039|2281|2516|2906|3577|5737|6444|6546|7535|10231|10645|10803|22859|27040|55607|79772|120892|168620|201191|729230	AGTR1|ADGRB2|CXCR5|CD3E|CD4|CHRM3|CLIC2|CCR1|CCR4|CCR7|CCR8|CX3CR1|DMD|DMPK|DMTN|FKBP1B|NR5A1|GRIN2D|CXCR1|PTGFR|SGCD|SLC8A1|ZAP70|RCAN2|CAMKK2|CCR9|ADGRL1|LAT|PPP1R9A|MCTP1|LRRK2|BHLHA15|SAMD14|CCR2	-6.1
GO Biological Processes	GO:0042327	positive regulation of phosphorylation	19_GO:0048518 positive regulation of biological process	-8.3	1.9	6.4	30304	660	2166	89	4.1	0.43	152|183|595|654|820|916|920|923|942|1139|1236|1435|1464|1524|1741|1917|1942|1946|1950|2043|2247|2254|2255|2261|2321|2623|3481|3565|3596|3976|4038|4057|4318|4914|5008|5155|5168|5228|5319|5618|5649|5979|6352|6423|6556|6622|6899|7037|7060|7099|7471|8091|8115|8313|8482|8536|8685|8754|8822|8826|8995|9370|9966|10040|10045|10125|10457|10645|10826|11009|23043|27040|54757|55437|55600|55615|56892|64127|650…	ADRA2C|AGT|CCND1|BMP6|CAMP|CD3E|CD4|CD6|CD86|CHRNA7|CCR7|CSF1|CSPG4|CX3CR1|DLG3|EEF1A2|EFNA1|EFNA5|EGF|EPHA4|FGF2|FGF9|FGF10|FGFR3|FLT1|GATA1|IGF2|IL4|IL13|LIF|LRP4|LTF|MMP9|NTRK1|OSM|PDGFB|ENPP2|PGF|PLA2G1B|PRLR|RELN|RET|CCL5|SFRP2|SLC11A1|SNCA|TBX1|TFRC|THBS4|TLR4|WNT1|HMGA2|TCL1A|AXIN2|SEMA7A|CAMK1|MARCO|ADAM9|FGF17|IQGAP1|TNFSF18|ADIPOQ|TNFSF15|TOM1L1|SH2D3A|RASGRP1|GPNMB|CAMKK2|FAXDC2|IL24|T…	-6.1
GO Biological Processes	GO:0043410	positive regulation of MAPK cascade	19_GO:0048518 positive regulation of biological process	-8.2	2.1	6.5	30304	474	2166	70	3.2	0.38	134|152|242|348|553|920|939|1139|1230|1236|1464|1687|1942|1950|2149|2213|2247|2255|2261|2321|3481|3976|4671|4914|5008|5155|5319|5979|6352|6358|6368|6375|6504|6846|6899|7001|7099|7476|7498|8482|8685|8754|8826|9258|9518|9590|10125|10371|10457|10912|10913|23043|23286|23566|23779|55532|59341|64127|64762|112464|115352|120892|128239|153769|285016|338557|388121|388325|406955|653361	ADORA1|ADRA2C|ALOX12B|APOE|AVPR1B|CD4|CD27|CHRNA7|CCR1|CCR7|CSPG4|GSDME|EFNA1|EGF|F2R|FCGR2B|FGF2|FGF10|FGFR3|FLT1|IGF2|LIF|NAIP|NTRK1|OSM|PDGFB|PLA2G1B|RET|CCL5|CCL14|CCL23|XCL1|SLAMF1|XCL2|TBX1|PRDX2|TLR4|WNT7A|XDH|SEMA7A|MARCO|ADAM9|IQGAP1|MFHAS1|GDF15|AKAP12|RASGRP1|SEMA3A|GPNMB|GADD45G|EDAR|TNIK|WWC1|LPAR3|ARHGAP8|SLC30A10|TRPV4|NOD2|GAREM1|CAVIN3|FCRL3|LRRK2|IQGAP3|SH3RF2|ALKAL2|FFAR4|TNFAI…	-6
GO Biological Processes	GO:0098660	inorganic ion transmembrane transport	19_GO:0051179 localization	-8.2	1.8	6.3	30304	734	2166	96	4.4	0.44	41|302|304|356|358|363|482|540|785|1139|1181|1183|1193|1236|1909|2149|2247|2281|2563|2814|2906|3710|3741|3748|3753|3757|3762|3768|3775|3780|3781|3792|3932|3934|4057|5026|6005|6006|6007|6261|6326|6330|6375|6507|6508|6512|6521|6529|6535|6536|6540|6546|6547|6556|6559|6948|7220|7222|7421|7809|8911|9022|9254|9651|9914|10058|27092|51310|51312|53405|55515|55532|55799|56172|56606|56659|56660|56704|57101|…	ASIC1|ANXA2|ANXA2P2|FASLG|AQP1|AQP6|ATP1B2|ATP7B|CACNB4|CHRNA7|CLCN2|CLCN4|CLIC2|CCR7|EDNRA|F2R|FGF2|FKBP1B|GABRD|GP5|GRIN2D|ITPR3|KCNA5|KCNC3|KCNE1|KCNH2|KCNJ5|KCNJ12|KCNK1|KCNN1|KCNN2|KEL|LCK|LCN2|LTF|P2RX5|RHAG|RHCE|RHD|RYR1|SCN2A|SCN4B|XCL1|SLC1A3|SLC4A3|SLC1A7|SLC4A1|SLC6A1|SLC6A8|SLC6A9|SLC6A13|SLC8A1|SLC8A3|SLC11A1|SLC12A3|TCN2|TRPC1|TRPC3|VDR|BSND|CACNA1I|CLIC3|CACNA2D2|PLCH2|ATP2C2|ABCB6…	-6
GO Biological Processes	GO:0002704	negative regulation of leukocyte mediated immunity	19_GO:0002376 immune system process	-8.1	4.3	7.5	30304	69	2166	21	0.97	0.21	196|604|1378|1379|1380|1524|2213|3575|3805|3821|3824|4092|6375|6504|11006|30009|55061|64127|259307|339390|729230	AHR|BCL6|CR1|CR1L|CR2|CX3CR1|FCGR2B|IL7R|KIR2DL4|KLRC1|KLRD1|SMAD7|XCL1|SLAMF1|LILRB4|TBX21|SUSD4|NOD2|IL4I1|CLEC4G|CCR2	-5.9
GO Biological Processes	GO:0050671	positive regulation of lymphocyte proliferation	19_GO:0002376 immune system process	-8.1	3.1	7	30304	145	2166	32	1.5	0.26	604|912|916|923|940|942|959|970|2255|3481|3559|3565|3574|3596|5618|6352|6375|6504|6708|7037|7099|7535|10673|11148|23308|80381|84433|115352|115650|126259|149233|729230	BCL6|CD1D|CD3E|CD6|CD28|CD86|CD40LG|CD70|FGF10|IGF2|IL2RA|IL4|IL7|IL13|PRLR|CCL5|XCL1|SLAMF1|SPTA1|TFRC|TLR4|ZAP70|TNFSF13B|HHLA2|ICOSLG|CD276|CARD11|FCRL3|TNFRSF13C|TMIGD2|IL23R|CCR2	-5.9
GO Biological Processes	GO:0031175	neuron projection development	19_GO:0032502 developmental process	-8	1.9	6.3	30304	688	2166	91	4.2	0.43	347|348|655|916|999|1139|1272|1600|1909|1942|1943|1946|1959|1996|2017|2042|2043|2625|2736|2824|3798|3800|4038|4684|4685|4747|4914|4974|5649|5727|5800|5818|5923|5979|6383|7007|7148|7314|7368|7436|7476|8482|8633|8826|8828|9024|9048|9353|9355|10079|10371|10505|10512|10787|22854|22871|22891|23022|23043|23136|23271|23566|25987|27319|27443|55607|55740|57463|57698|57731|59352|63973|64919|80243|84189|846…	APOD|APOE|BMP7|CD3E|CDH1|CHRNA7|CNTN1|DAB1|EDNRA|EFNA1|EFNA2|EFNA5|EGR2|ELAVL4|CTTN|EPHA3|EPHA4|GATA3|GLI2|GPM6B|KIF5A|KIF5C|LRP4|NCAM1|NCAM2|NEFL|NTRK1|OMG|RELN|PTCH1|PTPRO|NECTIN1|RASGRF1|RET|SDC2|TECTA|TNXB|UBB|UGT8|VLDLR|WNT7A|SEMA7A|UNC5C|IQGAP1|NRP2|BRSK2|ARTN|SLIT2|LHX2|ATP9A|SEMA3A|SEMA4F|SEMA3C|NCKAP1|NTNG1|NLGN1|ZNF365|PALLD|TNIK|EPB41L3|CAMSAP2|LPAR3|TSKU|BHLHE22|CECR2|PPP1R9A|ENAH|AMI…	-5.8
GO Biological Processes	GO:0002707	negative regulation of lymphocyte mediated immunity	19_GO:0002376 immune system process	-8	4.6	7.6	30304	58	2166	19	0.88	0.2	196|604|1378|1379|1380|2213|3575|3805|3821|3824|4092|6375|6504|11006|30009|55061|64127|259307|339390	AHR|BCL6|CR1|CR1L|CR2|FCGR2B|IL7R|KIR2DL4|KLRC1|KLRD1|SMAD7|XCL1|SLAMF1|LILRB4|TBX21|SUSD4|NOD2|IL4I1|CLEC4G	-5.8
GO Biological Processes	GO:0050853	B cell receptor signaling pathway	19_GO:0002376 immune system process	-8	4.6	7.6	30304	58	2166	19	0.88	0.2	640|973|1493|3493|3494|3495|3497|3501|3507|3514|3539|3542|3702|3932|4332|28834|29760|54923|126259	BLK|CD79A|CTLA4|IGHA1|IGHA2|IGHD|IGHE|IGHG2|IGHM|IGKC|IGLC3|IGLC6|ITK|LCK|MNDA|IGLC7|BLNK|LIME1|TMIGD2	-5.8
GO Biological Processes	GO:0001910	regulation of leukocyte mediated cytotoxicity	19_GO:0002376 immune system process	-8	3.6	7.2	30304	96	2166	25	1.2	0.23	909|911|912|913|1524|1776|2213|3575|3805|3820|3821|3822|3823|3824|3902|4843|6375|8302|9437|10125|11126|22914|149233|259197|100528032	CD1A|CD1C|CD1D|CD1E|CX3CR1|DNASE1L3|FCGR2B|IL7R|KIR2DL4|KLRB1|KLRC1|KLRC2|KLRC3|KLRD1|LAG3|NOS2|XCL1|KLRC4|NCR1|RASGRP1|CD160|KLRK1|IL23R|NCR3|KLRC4-KLRK1	-5.8
GO Biological Processes	GO:0003018	vascular process in circulatory system	19_GO:0032501 multicellular organismal process	-8	2.4	6.6	30304	269	2166	47	2.2	0.31	20|134|152|183|185|348|482|553|654|875|1131|1373|1816|1909|2149|2730|3043|3269|3274|3363|3741|3792|5029|5243|6507|6508|6513|6517|6529|6536|6540|6542|6546|7037|8140|9353|9429|9590|23446|27134|59341|59342|83483|84879|92745|143872|388125	ABCA2|ADORA1|ADRA2C|AGT|AGTR1|APOE|ATP1B2|AVPR1B|BMP6|CBS|CHRM3|CPS1|DRD5|EDNRA|F2R|GCLM|HBB|HRH1|HRH2|HTR7|KCNA5|KEL|P2RY2|ABCB1|SLC1A3|SLC4A3|SLC2A1|SLC2A4|SLC6A1|SLC6A9|SLC6A13|SLC7A2|SLC8A1|TFRC|SLC7A5|SLIT2|ABCG2|AKAP12|SLC44A1|TJP3|TRPV4|SCPEP1|PLVAP|MFSD2A|SLC38A5|ARHGAP42|C2CD4B	-5.8
GO Biological Processes	GO:0019221	cytokine-mediated signaling pathway	19_GO:0050896 response to stimulus	-7.9	2.2	6.4	30304	378	2166	59	2.7	0.35	608|643|920|970|1230|1233|1236|1237|1240|1435|1438|1524|2057|2180|2207|2532|3429|3459|3556|3559|3560|3565|3574|3575|3577|3581|3595|3597|3627|5008|5155|5197|5618|6352|6358|6368|6375|6846|7850|8519|8718|8995|9447|10673|10803|11006|11024|23547|23765|50615|51094|64388|83483|90865|115650|116379|133396|149233|729230	TNFRSF17|CXCR5|CD4|CD70|CCR1|CCR4|CCR7|CCR8|CMKLR1|CSF1|CSF2RA|CX3CR1|EPOR|ACSL1|FCER1G|ACKR1|IFI27|IFNGR1|IL1RAP|IL2RA|IL2RB|IL4|IL7|IL7R|CXCR1|IL9R|IL12RB2|IL13RA1|CXCL10|OSM|PDGFB|PF4V1|PRLR|CCL5|CCL14|CCL23|XCL1|XCL2|IL1R2|IFITM1|TNFRSF25|TNFSF18|AIM2|TNFSF13B|CCR9|LILRB4|LILRA1|LILRA4|IL17RA|IL21R|ADIPOR1|GREM2|PLVAP|IL33|TNFRSF13C|IL22RA2|IL31RA|IL23R|CCR2	-5.7
GO Biological Processes	GO:0043408	regulation of MAPK cascade	19_GO:0050896 response to stimulus	-7.8	1.9	6.2	30304	673	2166	89	4.1	0.43	134|152|183|242|348|553|920|939|1139|1230|1236|1464|1687|1846|1848|1850|1942|1950|2043|2149|2213|2247|2255|2261|2321|2335|3481|3976|4671|4914|5008|5155|5319|5468|5801|5979|6352|6358|6368|6375|6504|6846|6899|7001|7078|7099|7476|7498|8482|8685|8754|8826|9258|9370|9402|9518|9590|10125|10371|10457|10912|10913|11006|23043|23286|23566|23779|55532|55872|59341|64127|64762|65018|81606|81610|91662|91862|11…	ADORA1|ADRA2C|AGT|ALOX12B|APOE|AVPR1B|CD4|CD27|CHRNA7|CCR1|CCR7|CSPG4|GSDME|DUSP4|DUSP6|DUSP8|EFNA1|EGF|EPHA4|F2R|FCGR2B|FGF2|FGF10|FGFR3|FLT1|FN1|IGF2|LIF|NAIP|NTRK1|OSM|PDGFB|PLA2G1B|PPARG|PTPRR|RET|CCL5|CCL14|CCL23|XCL1|SLAMF1|XCL2|TBX1|PRDX2|TIMP3|TLR4|WNT7A|XDH|SEMA7A|MARCO|ADAM9|IQGAP1|MFHAS1|ADIPOQ|GRAP2|GDF15|AKAP12|RASGRP1|SEMA3A|GPNMB|GADD45G|EDAR|LILRB4|TNIK|WWC1|LPAR3|ARHGAP8|SLC30A10…	-5.7
GO Biological Processes	GO:0032989	cellular component morphogenesis	19_GO:0032502 developmental process	-7.8	1.9	6.2	30304	614	2166	83	3.8	0.41	20|598|655|1139|1272|1600|1909|1942|1943|1946|1959|1996|2017|2042|2043|2625|2736|3798|3800|4038|4624|4684|4747|4914|5239|5649|5727|5800|5818|5979|6383|7097|7111|7168|7314|7368|7436|7476|8482|8633|8826|8828|9024|9048|9172|9353|9355|10079|10371|10505|10512|10787|11076|11155|22854|22871|22891|23022|23043|23136|23566|25802|25987|26011|50487|55022|55740|57463|57698|57731|59352|64919|80243|84189|84665|…	ABCA2|BCL2L1|BMP7|CHRNA7|CNTN1|DAB1|EDNRA|EFNA1|EFNA2|EFNA5|EGR2|ELAVL4|CTTN|EPHA3|EPHA4|GATA3|GLI2|KIF5A|KIF5C|LRP4|MYH6|NCAM1|NEFL|NTRK1|PGM5|RELN|PTCH1|PTPRO|NECTIN1|RET|SDC2|TLR2|TMOD1|TPM1|UBB|UGT8|VLDLR|WNT7A|SEMA7A|UNC5C|IQGAP1|NRP2|BRSK2|ARTN|MYOM2|SLIT2|LHX2|ATP9A|SEMA3A|SEMA4F|SEMA3C|NCKAP1|TPPP|LDB3|NTNG1|NLGN1|ZNF365|PALLD|TNIK|EPB41L3|LPAR3|LMOD1|TSKU|TENM4|PLA2G3|PID1|ENAH|AMIGO1|SH…	-5.6
GO Biological Processes	GO:0048872	homeostasis of number of cells	19_GO:0042592 homeostatic process	-7.8	2.4	6.5	30304	273	2166	47	2.2	0.31	212|604|608|669|1233|1236|1435|1524|2038|2039|2149|2235|2623|2624|2625|3171|3559|3574|3575|6005|6521|6708|6886|7001|7049|8444|9258|9447|10107|10661|10673|23495|27040|27240|51301|51327|55366|55808|57864|64127|80177|84433|116151|161882|221395|222642|729230	ALAS2|BCL6|TNFRSF17|BPGM|CCR4|CCR7|CSF1|CX3CR1|EPB42|DMTN|F2R|FECH|GATA1|GATA2|GATA3|FOXA3|IL2RA|IL7|IL7R|RHAG|SLC4A1|SPTA1|TAL1|PRDX2|TGFBR3|DYRK3|MFHAS1|AIM2|TRIM10|KLF1|TNFSF13B|TNFRSF13B|LAT|SIT1|GCNT4|AHSP|LGR4|ST6GALNAC1|SLC46A2|NOD2|MYCT1|CARD11|FAM210B|ZFPM1|ADGRF5|TSPO2|CCR2	-5.6
GO Biological Processes	GO:0048729	tissue morphogenesis	19_GO:0032502 developmental process	-7.7	1.9	6.2	30304	567	2166	78	3.6	0.4	94|655|760|1281|1435|1741|1747|1832|1901|1909|1950|2043|2138|2195|2247|2255|2625|2658|2736|3488|4092|4146|4624|5087|5268|5727|5979|6423|6496|6768|6781|6886|6899|7049|7052|7135|7168|7291|7421|7471|7476|7855|8091|8320|8642|8828|8928|9024|9048|9096|9314|9353|9355|9645|10512|11096|23493|25928|27443|28514|51176|51301|54101|54345|54922|55083|55366|57167|57216|57545|64478|80144|84962|140628|144165|16188…	ACVRL1|BMP7|CA2|COL3A1|CSF1|DLG3|DLX3|DSP|S1PR1|EDNRA|EGF|EPHA4|EYA1|FAT1|FGF2|FGF10|GATA3|GDF2|GLI2|IGFBP5|SMAD7|MATN1|MYH6|PBX1|SERPINB5|PTCH1|RET|SFRP2|SIX3|ST14|STC1|TAL1|TBX1|TGFBR3|TGM2|TNNI1|TPM1|TWIST1|VDR|WNT1|WNT7A|FZD5|HMGA2|EOMES|DCHS1|NRP2|FOXH1|BRSK2|ARTN|TBX18|KLF4|SLIT2|LHX2|MICAL2|SEMA3C|ADAMTS5|HEY2|SOSTDC1|CECR2|DLL1|LEF1|GCNT4|RIPK4|SOX18|RASIP1|KIF26B|LGR4|SALL4|VANGL2|CC2D2A…	-5.6
GO Biological Processes	GO:0007423	sensory organ development	19_GO:0032502 developmental process	-7.7	1.9	6.2	30304	577	2166	79	3.6	0.4	43|94|356|358|654|655|1181|1280|1296|1545|1687|1909|2043|2138|2195|2201|2247|2254|2255|2321|2624|2625|3982|4094|4648|4774|4810|5087|5090|5818|5979|6496|6899|7007|7068|7111|7291|7471|7476|7855|8076|8642|9096|9172|9314|9355|9935|10319|11145|23418|23424|23493|23770|25945|25987|27319|27443|28514|50508|51176|54796|57096|57545|63973|64919|80714|80736|84189|84879|85407|128408|131544|140469|144165|146862…	ACHE|ACVRL1|FASLG|AQP1|BMP6|BMP7|CLCN2|COL2A1|COL8A2|CYP1B1|GSDME|EDNRA|EPHA4|EYA1|FAT1|FBN2|FGF2|FGF9|FGF10|FLT1|GATA2|GATA3|LIM2|MAF|MYO7B|NFIA|NHS|PBX1|PBX3|NECTIN1|RET|SIX3|TBX1|TECTA|THRB|TMOD1|TWIST1|WNT1|WNT7A|FZD5|MFAP5|DCHS1|TBX18|MYOM2|KLF4|LHX2|MAFB|LAMC3|PLAAT3|CRB1|TDRD7|HEY2|FKBP8|NECTIN3|TSKU|BHLHE22|CECR2|DLL1|NOX3|LEF1|BNC2|RPGRIP1|CC2D2A|NEUROG2|BCL11B|PBX4|SLC44A4|SLITRK6|MFSD2…	-5.6
GO Biological Processes	GO:0035239	tube morphogenesis	19_GO:0032502 developmental process	-7.7	1.8	6.1	30304	679	2166	89	4.1	0.43	94|302|338|347|348|655|1281|1284|1296|1435|1464|1545|1890|1893|1901|1909|1942|1950|2043|2138|2247|2254|2255|2321|2335|2624|2625|2627|2658|2736|2822|2838|3674|4092|4327|4643|5087|5228|5727|5979|6095|6423|6444|6768|6886|6899|7049|7052|7127|7291|7421|7471|7476|7855|8131|8642|8828|8928|9047|9353|9355|9645|10267|10913|11126|23493|25928|25960|27443|28514|51176|54345|54922|55083|55366|55576|57125|57167|…	ACVRL1|ANXA2|APOB|APOD|APOE|BMP7|COL3A1|COL4A2|COL8A2|CSF1|CSPG4|CYP1B1|TYMP|ECM1|S1PR1|EDNRA|EFNA1|EGF|EPHA4|EYA1|FGF2|FGF9|FGF10|FLT1|FN1|GATA2|GATA3|GATA6|GDF2|GLI2|GPLD1|GPR15|ITGA2B|SMAD7|MMP19|MYO1E|PBX1|PGF|PTCH1|RET|RORA|SFRP2|SGCD|ST14|TAL1|TBX1|TGFBR3|TGM2|TNFAIP2|TWIST1|VDR|WNT1|WNT7A|FZD5|NPRL3|DCHS1|NRP2|FOXH1|SH2D2A|SLIT2|LHX2|MICAL2|RAMP1|EDAR|CD160|HEY2|SOSTDC1|ADGRA2|CECR2|DLL1|L…	-5.5
GO Biological Processes	GO:0019755	one-carbon compound transport	19_GO:0051179 localization	-7.6	4.4	7.3	30304	61	2166	19	0.88	0.2	358|360|363|760|3039|3040|3043|3045|3046|3047|3048|3050|6005|6508|6521|6563|51700|57282|89872	AQP1|AQP3|AQP6|CA2|HBA1|HBA2|HBB|HBD|HBE1|HBG1|HBG2|HBZ|RHAG|SLC4A3|SLC4A1|SLC14A1|CYB5R2|SLC4A10|AQP10	-5.5
GO Biological Processes	GO:0048812	neuron projection morphogenesis	19_GO:0032502 developmental process	-7.6	2	6.2	30304	482	2166	69	3.2	0.38	655|1139|1272|1600|1909|1942|1943|1946|1959|1996|2017|2042|2043|2625|2736|3798|3800|4038|4684|4747|4914|5649|5727|5800|5818|5979|6383|7314|7368|7436|7476|8482|8633|8826|8828|9024|9048|9353|9355|10079|10371|10505|10512|10787|22854|22871|22891|23022|23043|23136|23566|25987|55740|57463|57698|57731|59352|64919|80243|84189|84665|85358|85449|90249|115557|120892|144165|203228|644168	BMP7|CHRNA7|CNTN1|DAB1|EDNRA|EFNA1|EFNA2|EFNA5|EGR2|ELAVL4|CTTN|EPHA3|EPHA4|GATA3|GLI2|KIF5A|KIF5C|LRP4|NCAM1|NEFL|NTRK1|RELN|PTCH1|PTPRO|NECTIN1|RET|SDC2|UBB|UGT8|VLDLR|WNT7A|SEMA7A|UNC5C|IQGAP1|NRP2|BRSK2|ARTN|SLIT2|LHX2|ATP9A|SEMA3A|SEMA4F|SEMA3C|NCKAP1|NTNG1|NLGN1|ZNF365|PALLD|TNIK|EPB41L3|LPAR3|TSKU|ENAH|AMIGO1|SHTN1|SPTBN4|LGR6|BCL11B|PREX2|SLITRK6|MYPN|SHANK3|KIAA1755|UNC5A|ARHGEF25|LRRK2|…	-5.4
GO Biological Processes	GO:0002710	negative regulation of T cell mediated immunity	19_GO:0002376 immune system process	-7.6	6.3	7.9	30304	29	2166	13	0.6	0.17	196|2213|3575|3821|3824|4092|6375|6504|11006|30009|64127|259307|339390	AHR|FCGR2B|IL7R|KLRC1|KLRD1|SMAD7|XCL1|SLAMF1|LILRB4|TBX21|NOD2|IL4I1|CLEC4G	-5.4
GO Biological Processes	GO:0050727	regulation of inflammatory response	19_GO:0050896 response to stimulus	-7.5	2.1	6.2	30304	425	2166	63	2.9	0.36	54|134|183|185|196|348|604|940|1139|1236|1588|1776|2113|2167|2213|2625|3559|3565|3596|3848|4023|4049|4210|4318|4671|4818|5008|5169|5468|6095|6352|6375|6622|7097|7099|8482|8995|9258|9314|9370|9447|23765|26279|50487|51284|55450|55872|59341|64127|81030|84699|90865|91662|114770|116379|120892|145407|197358|338557|388125|406955|653361|729230	ACP5|ADORA1|AGT|AGTR1|AHR|APOE|BCL6|CD28|CHRNA7|CCR7|CYP19A1|DNASE1L3|ETS1|FABP4|FCGR2B|GATA3|IL2RA|IL4|IL13|KRT1|LPL|LTA|MEFV|MMP9|NAIP|NKG7|OSM|ENPP3|PPARG|RORA|CCL5|XCL1|SNCA|TLR2|TLR4|SEMA7A|TNFSF18|MFHAS1|KLF4|ADIPOQ|AIM2|IL17RA|PLA2G2D|PLA2G3|TLR7|CAMK2N1|PBK|TRPV4|NOD2|ZBP1|CREB3L3|IL33|NLRP12|PGLYRP2|IL22RA2|LRRK2|ARMH4|NLRC3|FFAR4|C2CD4B|MIR181B1|NCF1|CCR2	-5.4
GO Biological Processes	GO:0030001	metal ion transport	19_GO:0051179 localization	-7.5	1.8	6	30304	643	2166	85	3.9	0.42	41|302|304|356|358|482|540|785|1139|1230|1236|1909|2149|2247|2281|2814|2906|3710|3741|3748|3753|3757|3762|3768|3775|3780|3781|3792|3932|3934|4057|5026|5818|6261|6326|6330|6352|6375|6507|6529|6535|6536|6540|6546|6547|6555|6556|6559|6948|7036|7037|7220|7222|7421|8911|9254|9651|9914|10058|10267|27092|51310|51312|55515|55532|55640|55799|56659|56660|56704|57282|59283|59341|64078|84102|84561|92745|1230…	ASIC1|ANXA2|ANXA2P2|FASLG|AQP1|ATP1B2|ATP7B|CACNB4|CHRNA7|CCR1|CCR7|EDNRA|F2R|FGF2|FKBP1B|GP5|GRIN2D|ITPR3|KCNA5|KCNC3|KCNE1|KCNH2|KCNJ5|KCNJ12|KCNK1|KCNN1|KCNN2|KEL|LCK|LCN2|LTF|P2RX5|NECTIN1|RYR1|SCN2A|SCN4B|CCL5|XCL1|SLC1A3|SLC6A1|SLC6A8|SLC6A9|SLC6A13|SLC8A1|SLC8A3|SLC10A2|SLC11A1|SLC12A3|TCN2|TFR2|TFRC|TRPC1|TRPC3|VDR|CACNA1I|CACNA2D2|PLCH2|ATP2C2|ABCB6|RAMP1|CACNG4|SLC22A17|SLC25A37|ASIC4|S…	-5.4
GO Biological Processes	GO:0034330	cell junction organization	19_GO:0009987 cellular process	-7.5	2	6.1	30304	523	2166	73	3.4	0.39	43|119|348|421|785|999|1001|1139|1524|1832|1946|2017|2043|2149|2335|3556|3982|4038|4092|4301|4747|4774|5649|5789|5800|5818|6272|6529|6547|6622|6710|6712|6853|7368|7476|7855|9026|9806|10207|10580|10882|11187|22854|22871|22891|22941|23024|23136|27134|29841|51599|55203|55638|55679|57126|57731|59341|64065|64084|80863|84189|84962|85358|91862|92737|120892|137075|143098|144165|222256|339855|440279|729956	ACHE|ADD2|APOE|ARVCF|CACNB4|CDH1|CDH3|CHRNA7|CX3CR1|DSP|EFNA5|CTTN|EPHA4|F2R|FN1|IL1RAP|LIM2|LRP4|SMAD7|AFDN|NEFL|NFIA|RELN|PTPRD|PTPRO|NECTIN1|SORT1|SLC6A1|SLC8A3|SNCA|SPTB|SPTBN2|SYN1|UGT8|WNT7A|FZD5|HIP1R|SPOCK2|PATJ|SORBS1|C1QL1|PKP3|NTNG1|NLGN1|ZNF365|SHANK2|PDZRN3|EPB41L3|TJP3|GRHL1|LSR|LGI2|SYBU|LIMS2|CD177|SPTBN4|TRPV4|PERP|CLSTN2|PRRT1|SLITRK6|AJUBA|SHANK3|MARVELD3|DNER|LRRK2|CLDN23|MPP7…	-5.4
GO Biological Processes	GO:0040017	positive regulation of locomotion	19_GO:0040011 locomotion	-7.5	1.9	6	30304	614	2166	82	3.8	0.41	183|358|655|719|1230|1233|1236|1240|1435|1524|1545|1901|1950|2039|2043|2113|2149|2247|2254|2255|2321|2335|2523|2624|2625|2822|3488|3565|3627|3640|3674|3918|4303|4318|5155|5168|5228|5649|5724|5979|6352|6375|6504|6846|7060|7099|7264|7291|7429|7476|7499|8013|8482|8754|8828|8995|9048|9353|9480|9590|9734|9806|10371|10457|10505|10512|11149|23224|25960|51176|57698|59341|59352|64581|83483|84913|153769|28…	AGT|AQP1|BMP7|C3AR1|CCR1|CCR4|CCR7|CMKLR1|CSF1|CX3CR1|CYP1B1|S1PR1|EGF|DMTN|EPHA4|ETS1|F2R|FGF2|FGF9|FGF10|FLT1|FN1|FUT1|GATA2|GATA3|GPLD1|IGFBP5|IL4|CXCL10|INSL3|ITGA2B|LAMC2|FOXO4|MMP9|PDGFB|ENPP2|PGF|RELN|PTAFR|RET|CCL5|XCL1|SLAMF1|XCL2|THBS4|TLR4|GFUS|TWIST1|VIL1|WNT7A|XG|NR4A3|SEMA7A|ADAM9|NRP2|TNFSF18|ARTN|SLIT2|ONECUT2|AKAP12|HDAC9|SPOCK2|SEMA3A|GPNMB|SEMA4F|SEMA3C|BVES|SYNE2|ADGRA2|LEF1|S…	-5.4
GO Biological Processes	GO:0006897	endocytosis	19_GO:0051179 localization	-7.5	2	6.1	30304	514	2166	72	3.3	0.39	43|134|273|348|598|1130|1139|2017|2207|2208|2213|2624|3092|3394|3577|4038|4360|4481|4643|4688|5168|6272|6504|6556|6614|6622|7036|7037|7052|7099|7436|8218|8685|9026|9332|9829|9902|9936|10079|10267|10462|11006|11031|22871|22905|22918|27092|28514|29887|50632|51454|53353|54734|55040|55576|58480|59283|64127|64581|84251|92737|93082|93556|120892|143458|171177|203228|283420|286046|286133|353376|729230	ACHE|ADORA1|AMPH|APOE|BCL2L1|LYST|CHRNA7|CTTN|FCER1G|FCER2|FCGR2B|GATA2|HIP1|IRF8|CXCR1|LRP4|MRC1|MSR1|MYO1E|NCF2|ENPP2|SORT1|SLAMF1|SLC11A1|SIGLEC1|SNCA|TFR2|TFRC|TGM2|TLR4|VLDLR|CLTCL1|MARCO|HIP1R|CD163|DNAJC6|MRC2|CD302|ATP9A|RAMP1|CLEC10A|LILRB4|RAB31|NLGN1|EPN2|CD93|CACNG4|DLL1|SNX10|CALY|GULP1|LRP1B|RAB39A|EPN3|STAB2|RHOU|CACNG8|NOD2|CLEC7A|SGIP1|DNER|NEURL3|EGFEM1P|LRRK2|LDLRAD3|RHOV|C9orf…	-5.4
GO Biological Processes	GO:0120039	plasma membrane bounded cell projection morphogenesis	19_GO:0032502 developmental process	-7.4	2	6.1	30304	487	2166	69	3.2	0.38	655|1139|1272|1600|1909|1942|1943|1946|1959|1996|2017|2042|2043|2625|2736|3798|3800|4038|4684|4747|4914|5649|5727|5800|5818|5979|6383|7314|7368|7436|7476|8482|8633|8826|8828|9024|9048|9353|9355|10079|10371|10505|10512|10787|22854|22871|22891|23022|23043|23136|23566|25987|55740|57463|57698|57731|59352|64919|80243|84189|84665|85358|85449|90249|115557|120892|144165|203228|644168	BMP7|CHRNA7|CNTN1|DAB1|EDNRA|EFNA1|EFNA2|EFNA5|EGR2|ELAVL4|CTTN|EPHA3|EPHA4|GATA3|GLI2|KIF5A|KIF5C|LRP4|NCAM1|NEFL|NTRK1|RELN|PTCH1|PTPRO|NECTIN1|RET|SDC2|UBB|UGT8|VLDLR|WNT7A|SEMA7A|UNC5C|IQGAP1|NRP2|BRSK2|ARTN|SLIT2|LHX2|ATP9A|SEMA3A|SEMA4F|SEMA3C|NCKAP1|NTNG1|NLGN1|ZNF365|PALLD|TNIK|EPB41L3|LPAR3|TSKU|ENAH|AMIGO1|SHTN1|SPTBN4|LGR6|BCL11B|PREX2|SLITRK6|MYPN|SHANK3|KIAA1755|UNC5A|ARHGEF25|LRRK2|…	-5.3
GO Biological Processes	GO:0006968	cellular defense response	19_GO:0050896 response to stimulus	-7.4	4.7	7.3	30304	51	2166	17	0.78	0.19	1524|3702|3805|3812|3822|3823|4332|4688|5551|9214|9437|10578|10803|10871|23643|653361|729230	CX3CR1|ITK|KIR2DL4|KIR3DL2|KLRC2|KLRC3|MNDA|NCF2|PRF1|FCMR|NCR1|GNLY|CCR9|CD300C|LY96|NCF1|CCR2	-5.3
GO Biological Processes	GO:0048732	gland development	19_GO:0032502 developmental process	-7.4	2.1	6.1	30304	420	2166	62	2.9	0.36	190|540|595|655|785|999|1030|1181|1373|1396|1435|1545|1588|1909|1950|1999|2247|2255|2516|2624|2625|2627|2736|3481|3488|3664|5087|5105|5268|5307|5618|5727|6496|6899|7001|7049|7052|7421|7471|7498|8140|8928|9480|9914|9935|10512|10913|25928|27122|51176|51599|51733|55959|57864|59350|64478|64919|79152|81027|81606|125981|128239	NR0B1|ATP7B|CCND1|BMP7|CACNB4|CDH1|CDKN2B|CLCN2|CPS1|CRIP1|CSF1|CYP1B1|CYP19A1|EDNRA|EGF|ELF3|FGF2|FGF10|NR5A1|GATA2|GATA3|GATA6|GLI2|IGF2|IGFBP5|IRF6|PBX1|PCK1|SERPINB5|PITX1|PRLR|PTCH1|SIX3|TBX1|PRDX2|TGFBR3|TGM2|VDR|WNT1|XDH|SLC7A5|FOXH1|ONECUT2|ATP2C2|MAFB|SEMA3C|EDAR|SOSTDC1|DKK3|LEF1|LSR|UPB1|SULF2|SLC46A2|RXFP1|CSMD1|BCL11B|FA2H|TUBB1|LBH|ACER1|IQGAP3	-5.3
GO Biological Processes	GO:0031343	positive regulation of cell killing	19_GO:0048518 positive regulation of biological process	-7.3	3.9	6.9	30304	76	2166	21	0.97	0.21	909|911|912|913|2208|3821|3822|3823|3824|3902|4843|5551|6375|8302|10125|11126|22914|64581|149233|259197|100528032	CD1A|CD1C|CD1D|CD1E|FCER2|KLRC1|KLRC2|KLRC3|KLRD1|LAG3|NOS2|PRF1|XCL1|KLRC4|RASGRP1|CD160|KLRK1|CLEC7A|IL23R|NCR3|KLRC4-KLRK1	-5.2
GO Biological Processes	GO:0031294	lymphocyte costimulation	19_GO:0002376 immune system process	-7.3	4.9	7.3	30304	46	2166	16	0.74	0.18	916|921|940|942|959|3565|3932|10673|11126|11148|22914|29851|84433|115650|126259|100528032	CD3E|CD5|CD28|CD86|CD40LG|IL4|LCK|TNFSF13B|CD160|HHLA2|KLRK1|ICOS|CARD11|TNFRSF13C|TMIGD2|KLRC4-KLRK1	-5.2
GO Biological Processes	GO:0048858	cell projection morphogenesis	19_GO:0032502 developmental process	-7.2	2	6	30304	492	2166	69	3.2	0.38	655|1139|1272|1600|1909|1942|1943|1946|1959|1996|2017|2042|2043|2625|2736|3798|3800|4038|4684|4747|4914|5649|5727|5800|5818|5979|6383|7314|7368|7436|7476|8482|8633|8826|8828|9024|9048|9353|9355|10079|10371|10505|10512|10787|22854|22871|22891|23022|23043|23136|23566|25987|55740|57463|57698|57731|59352|64919|80243|84189|84665|85358|85449|90249|115557|120892|144165|203228|644168	BMP7|CHRNA7|CNTN1|DAB1|EDNRA|EFNA1|EFNA2|EFNA5|EGR2|ELAVL4|CTTN|EPHA3|EPHA4|GATA3|GLI2|KIF5A|KIF5C|LRP4|NCAM1|NEFL|NTRK1|RELN|PTCH1|PTPRO|NECTIN1|RET|SDC2|UBB|UGT8|VLDLR|WNT7A|SEMA7A|UNC5C|IQGAP1|NRP2|BRSK2|ARTN|SLIT2|LHX2|ATP9A|SEMA3A|SEMA4F|SEMA3C|NCKAP1|NTNG1|NLGN1|ZNF365|PALLD|TNIK|EPB41L3|LPAR3|TSKU|ENAH|AMIGO1|SHTN1|SPTBN4|LGR6|BCL11B|PREX2|SLITRK6|MYPN|SHANK3|KIAA1755|UNC5A|ARHGEF25|LRRK2|…	-5.1
GO Biological Processes	GO:0002831	regulation of response to biotic stimulus	19_GO:0050896 response to stimulus	-7.2	1.9	6	30304	512	2166	71	3.3	0.38	196|348|654|710|912|1378|1520|1687|2213|2627|3075|3565|3805|3820|3821|3822|3823|3824|3902|4057|4064|4210|4332|4671|5468|6352|7001|7097|7099|7100|8302|9258|9437|9447|9450|10125|10133|10875|11126|11326|22914|23547|23643|25939|51284|51311|54502|55061|55366|57864|64127|64581|80231|81030|91543|92747|93978|115352|117157|149233|149628|197358|259197|259307|285852|353376|388325|400709|406955|653361|100528…	AHR|APOE|BMP6|SERPING1|CD1D|CR1|CTSS|GSDME|FCGR2B|GATA6|CFH|IL4|KIR2DL4|KLRB1|KLRC1|KLRC2|KLRC3|KLRD1|LAG3|LTF|CD180|MEFV|MNDA|NAIP|PPARG|CCL5|PRDX2|TLR2|TLR4|TLR5|KLRC4|MFHAS1|NCR1|AIM2|LY86|RASGRP1|OPTN|FGL2|CD160|VSIG4|KLRK1|LILRA4|LY96|SAMHD1|TLR7|TLR8|RBM47|SUSD4|LGR4|SLC46A2|NOD2|CLEC7A|TASL|ZBP1|RSAD2|BPIFB1|CLEC6A|FCRL3|SH2D1B|IL23R|PYHIN1|NLRC3|NCR3|IL4I1|TREML4|TICAM2|SCIMP|SIGLEC16|MIR…	-5.1
GO Biological Processes	GO:0032990	cell part morphogenesis	19_GO:0032502 developmental process	-7.2	1.9	6	30304	512	2166	71	3.3	0.38	598|655|1139|1272|1600|1909|1942|1943|1946|1959|1996|2017|2042|2043|2625|2736|3798|3800|4038|4684|4747|4914|5649|5727|5800|5818|5979|6383|7314|7368|7436|7476|8482|8633|8826|8828|9024|9048|9353|9355|10079|10371|10505|10512|10787|22854|22871|22891|23022|23043|23136|23566|25987|55022|55740|57463|57698|57731|59352|64919|80243|84189|84665|85358|85449|90249|115557|120892|144165|203228|644168	BCL2L1|BMP7|CHRNA7|CNTN1|DAB1|EDNRA|EFNA1|EFNA2|EFNA5|EGR2|ELAVL4|CTTN|EPHA3|EPHA4|GATA3|GLI2|KIF5A|KIF5C|LRP4|NCAM1|NEFL|NTRK1|RELN|PTCH1|PTPRO|NECTIN1|RET|SDC2|UBB|UGT8|VLDLR|WNT7A|SEMA7A|UNC5C|IQGAP1|NRP2|BRSK2|ARTN|SLIT2|LHX2|ATP9A|SEMA3A|SEMA4F|SEMA3C|NCKAP1|NTNG1|NLGN1|ZNF365|PALLD|TNIK|EPB41L3|LPAR3|TSKU|PID1|ENAH|AMIGO1|SHTN1|SPTBN4|LGR6|BCL11B|PREX2|SLITRK6|MYPN|SHANK3|KIAA1755|UNC5A|ARH…	-5.1
GO Biological Processes	GO:0032729	positive regulation of type II interferon production	19_GO:0048518 positive regulation of biological process	-7.2	3.8	6.9	30304	77	2166	21	0.97	0.21	914|916|3394|3595|4049|6504|6556|7099|7855|8140|10125|11126|22914|51284|51311|64581|80381|149233|161882|729230|100528032	CD2|CD3E|IRF8|IL12RB2|LTA|SLAMF1|SLC11A1|TLR4|FZD5|SLC7A5|RASGRP1|CD160|KLRK1|TLR7|TLR8|CLEC7A|CD276|IL23R|ZFPM1|CCR2|KLRC4-KLRK1	-5.1
GO Biological Processes	GO:0042129	regulation of T cell proliferation	19_GO:0002376 immune system process	-7.2	2.7	6.3	30304	182	2166	35	1.6	0.27	604|912|916|923|940|942|959|970|1378|1493|3481|3559|3565|6352|6375|6504|6708|7037|7535|8995|10457|10673|11006|11148|11326|23308|26279|80381|84433|115650|126259|149233|259307|339390|729230	BCL6|CD1D|CD3E|CD6|CD28|CD86|CD40LG|CD70|CR1|CTLA4|IGF2|IL2RA|IL4|CCL5|XCL1|SLAMF1|SPTA1|TFRC|ZAP70|TNFSF18|GPNMB|TNFSF13B|LILRB4|HHLA2|VSIG4|ICOSLG|PLA2G2D|CD276|CARD11|TNFRSF13C|TMIGD2|IL23R|IL4I1|CLEC4G|CCR2	-5.1
GO Biological Processes	GO:0042102	positive regulation of T cell proliferation	19_GO:0002376 immune system process	-7.2	3.3	6.6	30304	105	2166	25	1.2	0.23	912|916|923|940|942|959|970|3481|3559|3565|6352|6375|6504|6708|7037|7535|10673|11148|23308|80381|84433|115650|126259|149233|729230	CD1D|CD3E|CD6|CD28|CD86|CD40LG|CD70|IGF2|IL2RA|IL4|CCL5|XCL1|SLAMF1|SPTA1|TFRC|ZAP70|TNFSF13B|HHLA2|ICOSLG|CD276|CARD11|TNFRSF13C|TMIGD2|IL23R|CCR2	-5.1
GO Biological Processes	GO:0046631	alpha-beta T cell activation	19_GO:0002376 immune system process	-7.2	3.3	6.6	30304	105	2166	25	1.2	0.23	604|915|916|917|919|940|2625|3565|3702|4818|6095|6097|7535|8320|26279|28638|28755|30009|50856|51176|64919|84433|91543|161882|339390	BCL6|CD3D|CD3E|CD3G|CD247|CD28|GATA3|IL4|ITK|NKG7|RORA|RORC|ZAP70|EOMES|PLA2G2D|TRBC2|TRAC|TBX21|CLEC4A|LEF1|BCL11B|CARD11|RSAD2|ZFPM1|CLEC4G	-5.1
GO Biological Processes	GO:0002700	regulation of production of molecular mediator of immune response	19_GO:0002376 immune system process	-7.1	2.6	6.3	30304	191	2166	36	1.7	0.27	54|336|604|940|942|959|1378|2213|2625|3098|3565|3596|3805|4092|6375|6504|7037|7099|7291|7855|8013|8140|8482|11006|11126|30009|51284|64127|64581|90865|91543|115352|353376|388325|729230|100141515	ACP5|APOA2|BCL6|CD28|CD86|CD40LG|CR1|FCGR2B|GATA3|HK1|IL4|IL13|KIR2DL4|SMAD7|XCL1|SLAMF1|TFRC|TLR4|TWIST1|FZD5|NR4A3|SLC7A5|SEMA7A|LILRB4|CD160|TBX21|TLR7|NOD2|CLEC7A|IL33|RSAD2|FCRL3|TICAM2|SCIMP|CCR2|C17orf99	-5.1
GO Biological Processes	GO:0030335	positive regulation of cell migration	19_GO:0040011 locomotion	-7.1	1.9	5.9	30304	575	2166	77	3.6	0.4	183|358|655|719|1230|1236|1240|1435|1524|1545|1901|1950|2039|2043|2113|2149|2247|2254|2255|2321|2335|2523|2624|2625|2822|3488|3565|3627|3640|3674|3918|4303|4318|5155|5168|5228|5649|5724|5979|6352|6375|6504|6846|7060|7099|7264|7291|7429|7476|7499|8013|8482|8754|8828|8995|9480|9590|9734|10371|10457|10505|10512|23224|25960|51176|57698|59341|59352|64581|83483|84913|153769|285966|406893|406955|642273|…	AGT|AQP1|BMP7|C3AR1|CCR1|CCR7|CMKLR1|CSF1|CX3CR1|CYP1B1|S1PR1|EGF|DMTN|EPHA4|ETS1|F2R|FGF2|FGF9|FGF10|FLT1|FN1|FUT1|GATA2|GATA3|GPLD1|IGFBP5|IL4|CXCL10|INSL3|ITGA2B|LAMC2|FOXO4|MMP9|PDGFB|ENPP2|PGF|RELN|PTAFR|RET|CCL5|XCL1|SLAMF1|XCL2|THBS4|TLR4|GFUS|TWIST1|VIL1|WNT7A|XG|NR4A3|SEMA7A|ADAM9|NRP2|TNFSF18|ONECUT2|AKAP12|HDAC9|SEMA3A|GPNMB|SEMA4F|SEMA3C|SYNE2|ADGRA2|LEF1|SHTN1|TRPV4|LGR6|CLEC7A|PLVAP…	-5.1
GO Biological Processes	GO:0010721	negative regulation of cell development	19_GO:0032502 developmental process	-7.1	2.3	6.1	30304	287	2166	47	2.2	0.31	604|655|864|999|1030|1378|1493|1600|1746|1840|1903|2213|2624|3565|3902|4038|4057|4092|6696|7001|7099|7476|8111|8482|8995|9355|9370|9921|9935|10371|10505|10512|10875|11006|11025|25793|28959|30009|55365|114770|151176|161882|283659|339390|388585|406955|441478	BCL6|BMP7|RUNX3|CDH1|CDKN2B|CR1|CTLA4|DAB1|DLX2|DTX1|S1PR3|FCGR2B|GATA2|IL4|LAG3|LRP4|LTF|SMAD7|SPP1|PRDX2|TLR4|WNT7A|GPR68|SEMA7A|TNFSF18|LHX2|ADIPOQ|RNF10|MAFB|SEMA3A|SEMA4F|SEMA3C|FGL2|LILRB4|LILRB3|FBXO7|TMEM176B|TBX21|TMEM176A|PGLYRP2|ERFE|ZFPM1|PRTG|CLEC4G|HES5|MIR181B1|NRARP	-5
GO Biological Processes	GO:0008544	epidermis development	19_GO:0032502 developmental process	-7.1	2.2	6	30304	333	2166	52	2.4	0.33	242|412|1001|1475|1687|1747|1832|2247|2255|2627|2736|3488|3664|3848|3849|3861|3892|3914|3918|4038|5493|5727|6705|6768|7007|8754|9314|9355|9935|10913|23022|23596|25928|28514|29841|51599|54345|55366|59344|64919|79152|80736|84189|125981|140807|144501|319101|338785|340654|388585|389208|643418	ALOX12B|STS|CDH3|CSTA|GSDME|DLX3|DSP|FGF2|FGF10|GATA6|GLI2|IGFBP5|IRF6|KRT1|KRT2|KRT14|KRT86|LAMB3|LAMC2|LRP4|PPL|PTCH1|SPRR2F|ST14|TECTA|ADAM9|KLF4|LHX2|MAFB|EDAR|PALLD|OPN3|SOSTDC1|DLL1|GRHL1|LSR|SOX18|LGR4|ALOXE3|BCL11B|FA2H|SLC44A4|SLITRK6|ACER1|KRT72|KRT80|KRT73|KRT79|LIPM|HES5|TMPRSS11F|LIPN	-5
GO Biological Processes	GO:0030029	actin filament-based process	19_GO:0009987 cellular process	-7	1.8	5.8	30304	598	2166	79	3.6	0.4	119|358|399|604|1266|1809|1901|2017|2035|2039|2195|2255|3092|3741|3753|3757|3762|3781|4624|4628|4642|4643|4645|4648|5239|5319|6330|6444|6708|6710|6712|7111|7148|7168|7429|8476|8572|8826|9024|9026|9172|9645|10580|10787|11155|22808|23022|23043|23092|23096|23136|23224|23327|25802|26499|51466|55160|55607|55740|57698|57731|58480|59341|64097|83715|84665|85462|85477|112464|116154|121512|128239|147872|15…	ADD2|AQP1|RHOH|BCL6|CNN3|DPYSL3|S1PR1|CTTN|EPB41|DMTN|FAT1|FGF10|HIP1|KCNA5|KCNE1|KCNH2|KCNJ5|KCNN2|MYH6|MYH10|MYO1D|MYO1E|MYO5B|MYO7B|PGM5|PLA2G1B|SCN4B|SGCD|SPTA1|SPTB|SPTBN2|TMOD1|TNXB|TPM1|VIL1|CDC42BPA|PDLIM4|IQGAP1|BRSK2|HIP1R|MYOM2|MICAL2|SORBS1|NCKAP1|LDB3|MRAS|PALLD|TNIK|ARHGAP26|IQSEC2|EPB41L3|SYNE2|NEDD4L|LMOD1|PLEK2|EVL|ARHGEF10L|PPP1R9A|ENAH|SHTN1|SPTBN4|RHOU|TRPV4|EPB41L4A|ESPN|MYPN…	-5
GO Biological Processes	GO:0050731	positive regulation of peptidyl-tyrosine phosphorylation	19_GO:0048518 positive regulation of biological process	-7	2.7	6.3	30304	168	2166	33	1.5	0.26	183|654|916|920|1464|1741|1942|1946|1950|2043|2255|2261|2623|3481|3565|3596|3976|4038|5008|5155|5168|5649|6352|7060|8995|9370|11009|64127|93978|133396|149233|388585|653361	AGT|BMP6|CD3E|CD4|CSPG4|DLG3|EFNA1|EFNA5|EGF|EPHA4|FGF10|FGFR3|GATA1|IGF2|IL4|IL13|LIF|LRP4|OSM|PDGFB|ENPP2|RELN|CCL5|THBS4|TNFSF18|ADIPOQ|IL24|NOD2|CLEC6A|IL31RA|IL23R|HES5|NCF1	-5
GO Biological Processes	GO:0051046	regulation of secretion	19_GO:0051179 localization	-7	1.8	5.8	30304	620	2166	81	3.7	0.41	41|43|134|140|152|183|185|242|302|348|358|553|640|654|785|1066|1131|1139|1393|1588|1946|1950|2149|2213|2255|2281|2623|2624|2822|3565|3596|3741|3822|3976|4628|4843|5008|5029|5213|5319|5321|5468|5724|5798|6281|6352|6529|6622|6696|6781|6853|7036|7097|7099|7476|8111|8291|8564|8754|9024|9026|9370|10079|22871|26509|50487|55638|55691|57126|65018|79772|81285|84258|84830|85477|91543|120892|130399|255057|3…	ASIC1|ACHE|ADORA1|ADORA3|ADRA2C|AGT|AGTR1|ALOX12B|ANXA2|APOE|AQP1|AVPR1B|BLK|BMP6|CACNB4|CES1|CHRM3|CHRNA7|CRHBP|CYP19A1|EFNA5|EGF|F2R|FCGR2B|FGF10|FKBP1B|GATA1|GATA2|GPLD1|IL4|IL13|KCNA5|KLRC2|LIF|MYH10|NOS2|OSM|P2RY2|PFKM|PLA2G1B|PLA2G4A|PPARG|PTAFR|PTPRN|S100A10|CCL5|SLC6A1|SNCA|SPP1|STC1|SYN1|TFR2|TLR2|TLR4|WNT7A|GPR68|DYSF|KMO|ADAM9|BRSK2|HIP1R|ADIPOQ|ATP9A|NLGN1|MYOF|PLA2G3|SYBU|FRMD4A|CD17…	-4.9
GO Biological Processes	GO:0009636	response to toxic substance	19_GO:0050896 response to stimulus	-7	2.4	6.1	30304	236	2166	41	1.9	0.29	196|348|540|999|1066|1193|1373|1545|2235|2627|2879|2984|3039|3040|3042|3043|3045|3046|3047|3048|3049|3050|4493|4495|4747|5179|5243|5292|6352|6529|6556|7001|7097|9429|10058|10202|55532|65018|89872|140803|140809	AHR|APOE|ATP7B|CDH1|CES1|CLIC2|CPS1|CYP1B1|FECH|GATA6|GPX4|GUCY2C|HBA1|HBA2|HBM|HBB|HBD|HBE1|HBG1|HBG2|HBQ1|HBZ|MT1E|MT1G|NEFL|PENK|ABCB1|PIM1|CCL5|SLC6A1|SLC11A1|PRDX2|TLR2|ABCG2|ABCB6|DHRS2|SLC30A10|PINK1|AQP10|TRPM6|SRXN1	-4.9
GO Biological Processes	GO:0034762	regulation of transmembrane transport	19_GO:0051179 localization	-7	1.8	5.8	30304	590	2166	78	3.6	0.4	482|760|785|1131|1181|1193|1393|1520|1536|1756|1909|2149|2180|2281|2906|3596|3627|3741|3748|3753|3757|3762|3768|3781|3792|4318|5026|5243|5292|5319|5649|6326|6330|6375|6536|6546|6622|7220|7222|8013|8140|8218|8911|9022|9254|9370|10580|22871|23327|23596|27092|53405|53822|54923|54997|55022|55600|55799|56659|56660|56704|57463|57520|59283|80863|81832|84329|85358|149111|151176|255057|285966|338440|33855…	ATP1B2|CA2|CACNB4|CHRM3|CLCN2|CLIC2|CRHBP|CTSS|CYBB|DMD|EDNRA|F2R|ACSL1|FKBP1B|GRIN2D|IL13|CXCL10|KCNA5|KCNC3|KCNE1|KCNH2|KCNJ5|KCNJ12|KCNN2|KEL|MMP9|P2RX5|ABCB1|PIM1|PLA2G1B|RELN|SCN2A|SCN4B|XCL1|SLC6A9|SLC8A1|SNCA|TRPC1|TRPC3|NR4A3|SLC7A5|CLTCL1|CACNA1I|CLIC3|CACNA2D2|ADIPOQ|SORBS1|NLGN1|NEDD4L|OPN3|CACNG4|CLIC5|FXYD7|LIME1|TESC|PID1|ITLN1|CACNA2D3|KCNK13|KCNK12|JPH1|AMIGO1|HECW2|CACNG8|PRRT1|N…	-4.9
GO Biological Processes	GO:0007204	positive regulation of cytosolic calcium ion concentration	19_GO:0065007 biological regulation	-7	2.7	6.3	30304	169	2166	33	1.5	0.26	185|553|643|719|1230|1233|1236|1237|1240|1524|1903|1909|2149|2281|2623|2624|2740|2855|3577|3710|5026|5319|5729|5737|6546|7222|10803|23566|56704|59341|79608|338557|729230	AGTR1|AVPR1B|CXCR5|C3AR1|CCR1|CCR4|CCR7|CCR8|CMKLR1|CX3CR1|S1PR3|EDNRA|F2R|FKBP1B|GATA1|GATA2|GLP1R|GPR32P1|CXCR1|ITPR3|P2RX5|PLA2G1B|PTGDR|PTGFR|SLC8A1|TRPC3|CCR9|LPAR3|JPH1|TRPV4|RIC3|FFAR4|CCR2	-4.9
GO Biological Processes	GO:0002274	myeloid leukocyte activation	19_GO:0002376 immune system process	-7	2.8	6.3	30304	153	2166	31	1.4	0.26	399|814|820|1435|1524|1776|2207|2208|3459|3565|3596|4495|5169|5729|6352|6504|6556|6622|7097|7099|8013|8291|8754|10125|10202|22918|27040|50487|90865|221395|284021	RHOH|CAMK4|CAMP|CSF1|CX3CR1|DNASE1L3|FCER1G|FCER2|IFNGR1|IL4|IL13|MT1G|ENPP3|PTGDR|CCL5|SLAMF1|SLC11A1|SNCA|TLR2|TLR4|NR4A3|DYSF|ADAM9|RASGRP1|DHRS2|CD93|LAT|PLA2G3|IL33|ADGRF5|MILR1	-4.9
GO Biological Processes	GO:0031295	T cell costimulation	19_GO:0002376 immune system process	-6.7	4.8	6.9	30304	44	2166	15	0.69	0.18	916|921|940|942|959|3932|10673|11126|11148|22914|29851|84433|115650|126259|100528032	CD3E|CD5|CD28|CD86|CD40LG|LCK|TNFSF13B|CD160|HHLA2|KLRK1|ICOS|CARD11|TNFRSF13C|TMIGD2|KLRC4-KLRK1	-4.7
GO Biological Processes	GO:0048667	cell morphogenesis involved in neuron differentiation	19_GO:0032502 developmental process	-6.7	2	5.7	30304	439	2166	62	2.9	0.36	655|1139|1272|1600|1909|1942|1943|1946|1959|1996|2042|2043|2625|2736|3798|3800|4038|4684|4747|4914|5649|5727|5800|5818|5979|6383|6507|7007|7436|7476|8482|8633|8828|9024|9048|9353|9355|10371|10505|10512|22854|22891|23022|23566|25987|55740|57463|57698|57731|59352|64919|80243|84189|84665|84879|85358|85449|90249|115557|144165|203228|644168	BMP7|CHRNA7|CNTN1|DAB1|EDNRA|EFNA1|EFNA2|EFNA5|EGR2|ELAVL4|EPHA3|EPHA4|GATA3|GLI2|KIF5A|KIF5C|LRP4|NCAM1|NEFL|NTRK1|RELN|PTCH1|PTPRO|NECTIN1|RET|SDC2|SLC1A3|TECTA|VLDLR|WNT7A|SEMA7A|UNC5C|NRP2|BRSK2|ARTN|SLIT2|LHX2|SEMA3A|SEMA4F|SEMA3C|NTNG1|ZNF365|PALLD|LPAR3|TSKU|ENAH|AMIGO1|SHTN1|SPTBN4|LGR6|BCL11B|PREX2|SLITRK6|MYPN|MFSD2A|SHANK3|KIAA1755|UNC5A|ARHGEF25|PRICKLE1|C9orf72|DRGX	-4.6
GO Biological Processes	GO:2000147	positive regulation of cell motility	19_GO:0040011 locomotion	-6.7	1.8	5.6	30304	600	2166	78	3.6	0.4	183|358|655|719|1230|1236|1240|1435|1524|1545|1901|1950|2039|2043|2113|2149|2247|2254|2255|2321|2335|2523|2624|2625|2822|3488|3565|3627|3640|3674|3918|4303|4318|5155|5168|5228|5649|5724|5979|6352|6375|6504|6846|7060|7099|7264|7291|7429|7476|7499|8013|8482|8754|8828|8995|9480|9590|9734|9806|10371|10457|10505|10512|23224|25960|51176|57698|59341|59352|64581|83483|84913|153769|285966|406893|406955|64…	AGT|AQP1|BMP7|C3AR1|CCR1|CCR7|CMKLR1|CSF1|CX3CR1|CYP1B1|S1PR1|EGF|DMTN|EPHA4|ETS1|F2R|FGF2|FGF9|FGF10|FLT1|FN1|FUT1|GATA2|GATA3|GPLD1|IGFBP5|IL4|CXCL10|INSL3|ITGA2B|LAMC2|FOXO4|MMP9|PDGFB|ENPP2|PGF|RELN|PTAFR|RET|CCL5|XCL1|SLAMF1|XCL2|THBS4|TLR4|GFUS|TWIST1|VIL1|WNT7A|XG|NR4A3|SEMA7A|ADAM9|NRP2|TNFSF18|ONECUT2|AKAP12|HDAC9|SPOCK2|SEMA3A|GPNMB|SEMA4F|SEMA3C|SYNE2|ADGRA2|LEF1|SHTN1|TRPV4|LGR6|CLEC7…	-4.6
GO Biological Processes	GO:0097435	supramolecular fiber organization	19_GO:0009987 cellular process	-6.6	1.8	5.6	30304	581	2166	76	3.5	0.4	119|302|399|820|1266|1280|1281|1545|1809|1832|2039|2195|3092|3848|3849|3860|3861|3892|4053|4624|4642|4643|4645|4648|4747|5239|5319|6423|6478|6622|6708|7111|7148|7168|7429|8076|8826|9026|9172|9509|9645|10516|10580|11076|11155|23271|25802|25984|51466|51673|55607|55740|57562|57698|58480|59341|60681|79187|80781|81027|83481|83715|84665|85462|85477|122060|124602|128239|140807|144501|147872|171177|20119…	ADD2|ANXA2|RHOH|CAMP|CNN3|COL2A1|COL3A1|CYP1B1|DPYSL3|DSP|DMTN|FAT1|HIP1|KRT1|KRT2|KRT13|KRT14|KRT86|LTBP2|MYH6|MYO1D|MYO1E|MYO5B|MYO7B|NEFL|PGM5|PLA2G1B|SFRP2|SIAH2|SNCA|SPTA1|TMOD1|TNXB|TPM1|VIL1|MFAP5|IQGAP1|HIP1R|MYOM2|ADAMTS2|MICAL2|FBLN5|SORBS1|TPPP|LDB3|CAMSAP2|LMOD1|KRT23|EVL|TPPP3|PPP1R9A|ENAH|CEP126|SHTN1|RHOU|TRPV4|FKBP10|FSD1|COL18A1|TUBB1|EPPK1|ESPN|MYPN|FHDC1|SCIN|SLAIN1|KIF19|IQGAP…	-4.6
GO Biological Processes	GO:0061564	axon development	19_GO:0032502 developmental process	-6.6	2	5.7	30304	421	2166	60	2.8	0.35	347|655|1272|1600|1909|1942|1943|1946|1959|2042|2043|2625|2736|2824|3798|3800|4684|4685|4747|4914|5649|5727|5800|5818|5979|7476|8482|8633|8828|9024|9048|9353|9355|10371|10505|10512|22854|23022|23271|23566|25987|27319|55740|57463|57698|57731|59352|63973|64919|84189|84665|85449|90249|115557|128408|144165|146760|168620|203228|644168	APOD|BMP7|CNTN1|DAB1|EDNRA|EFNA1|EFNA2|EFNA5|EGR2|EPHA3|EPHA4|GATA3|GLI2|GPM6B|KIF5A|KIF5C|NCAM1|NCAM2|NEFL|NTRK1|RELN|PTCH1|PTPRO|NECTIN1|RET|WNT7A|SEMA7A|UNC5C|NRP2|BRSK2|ARTN|SLIT2|LHX2|SEMA3A|SEMA4F|SEMA3C|NTNG1|PALLD|CAMSAP2|LPAR3|TSKU|BHLHE22|ENAH|AMIGO1|SHTN1|SPTBN4|LGR6|NEUROG2|BCL11B|SLITRK6|MYPN|KIAA1755|UNC5A|ARHGEF25|BHLHE23|PRICKLE1|RTN4RL1|BHLHA15|C9orf72|DRGX	-4.6
GO Biological Processes	GO:0002237	response to molecule of bacterial origin	19_GO:0044419 biological process involved in interspecies interaction between organisms	-6.6	2.1	5.7	30304	354	2166	53	2.4	0.33	54|196|249|356|717|721|820|923|942|968|1236|1373|1524|1669|2149|2213|2255|2623|3394|3595|3596|3627|4049|4064|4318|4360|4843|5105|5179|5197|5724|5737|6556|6622|7001|7097|7099|7855|8140|8564|8754|9450|9590|11009|22914|23641|23643|57088|64127|149233|353376|389643|100528032	ACP5|AHR|ALPL|FASLG|C2|C4B|CAMP|CD6|CD86|CD68|CCR7|CPS1|CX3CR1|DEFA4|F2R|FCGR2B|FGF10|GATA1|IRF8|IL12RB2|IL13|CXCL10|LTA|CD180|MMP9|MRC1|NOS2|PCK1|PENK|PF4V1|PTAFR|PTGFR|SLC11A1|SNCA|PRDX2|TLR2|TLR4|FZD5|SLC7A5|KMO|ADAM9|LY86|AKAP12|IL24|KLRK1|LDOC1|LY96|PLSCR4|NOD2|IL23R|TICAM2|NUGGC|KLRC4-KLRK1	-4.6
GO Biological Processes	GO:0043269	regulation of monoatomic ion transport	19_GO:0051179 localization	-6.6	1.8	5.6	30304	572	2166	75	3.5	0.39	134|482|760|785|920|1181|1193|1230|1272|1520|1536|1756|1760|1909|1950|2035|2149|2281|2906|3596|3627|3741|3748|3753|3757|3762|3768|3781|3792|4318|5026|5155|5243|5319|5593|5649|6326|6330|6352|6375|6536|6546|6622|6781|7220|7222|8911|9022|9254|9914|23327|27092|53405|53822|54923|54997|55799|56659|56660|56704|57463|57520|57731|59283|81832|84329|85358|115352|150094|154043|255057|285966|286183|338440|729…	ADORA1|ATP1B2|CA2|CACNB4|CD4|CLCN2|CLIC2|CCR1|CNTN1|CTSS|CYBB|DMD|DMPK|EDNRA|EGF|EPB41|F2R|FKBP1B|GRIN2D|IL13|CXCL10|KCNA5|KCNC3|KCNE1|KCNH2|KCNJ5|KCNJ12|KCNN2|KEL|MMP9|P2RX5|PDGFB|ABCB1|PLA2G1B|PRKG2|RELN|SCN2A|SCN4B|CCL5|XCL1|SLC6A9|SLC8A1|SNCA|STC1|TRPC1|TRPC3|CACNA1I|CLIC3|CACNA2D2|ATP2C2|NEDD4L|CACNG4|CLIC5|FXYD7|LIME1|TESC|CACNA2D3|KCNK13|KCNK12|JPH1|AMIGO1|HECW2|SPTBN4|CACNG8|NETO1|HVCN1|S…	-4.6
GO Biological Processes	GO:0002717	positive regulation of natural killer cell mediated immunity	19_GO:0044419 biological process involved in interspecies interaction between organisms	-6.6	5.3	7	30304	34	2166	13	0.6	0.17	3805|3821|3822|3823|3824|3902|8302|10125|11126|22914|117157|259197|100528032	KIR2DL4|KLRC1|KLRC2|KLRC3|KLRD1|LAG3|KLRC4|RASGRP1|CD160|KLRK1|SH2D1B|NCR3|KLRC4-KLRK1	-4.6
GO Biological Processes	GO:0042476	odontogenesis	19_GO:0032502 developmental process	-6.5	3	6.2	30304	120	2166	26	1.2	0.23	249|358|360|363|655|1746|1747|2255|2627|2736|4038|5083|5818|6899|7286|8313|10913|25928|29887|51176|54757|56172|56975|64065|64919|123041	ALPL|AQP1|AQP3|AQP6|BMP7|DLX2|DLX3|FGF10|GATA6|GLI2|LRP4|PAX9|NECTIN1|TBX1|TUFT1|AXIN2|EDAR|SOSTDC1|SNX10|LEF1|FAM20A|ANKH|FAM20C|PERP|BCL11B|SLC24A4	-4.5
GO Biological Processes	GO:0002718	regulation of cytokine production involved in immune response	19_GO:0002376 immune system process	-6.5	3	6.2	30304	120	2166	26	1.2	0.23	54|336|604|2625|3098|3565|3805|4092|6375|6504|7099|7291|7855|8013|8140|8482|11006|11126|30009|51284|64127|64581|91543|353376|388325|729230	ACP5|APOA2|BCL6|GATA3|HK1|IL4|KIR2DL4|SMAD7|XCL1|SLAMF1|TLR4|TWIST1|FZD5|NR4A3|SLC7A5|SEMA7A|LILRB4|CD160|TBX21|TLR7|NOD2|CLEC7A|RSAD2|TICAM2|SCIMP|CCR2	-4.5
GO Biological Processes	GO:0050729	positive regulation of inflammatory response	19_GO:0048518 positive regulation of biological process	-6.5	2.8	6	30304	152	2166	30	1.4	0.25	183|185|940|1236|2113|2167|4023|4049|4210|4671|4818|5008|6622|7097|7099|8995|9447|23765|50487|51284|55450|59341|81030|84699|90865|91662|120892|388125|406955|729230	AGT|AGTR1|CD28|CCR7|ETS1|FABP4|LPL|LTA|MEFV|NAIP|NKG7|OSM|SNCA|TLR2|TLR4|TNFSF18|AIM2|IL17RA|PLA2G3|TLR7|CAMK2N1|TRPV4|ZBP1|CREB3L3|IL33|NLRP12|LRRK2|C2CD4B|MIR181B1|CCR2	-4.5
GO Biological Processes	GO:0009725	response to hormone	19_GO:0050896 response to stimulus	-6.5	1.7	5.5	30304	774	2166	94	4.3	0.44	20|183|185|249|336|358|553|595|654|655|717|760|1236|1281|1373|1393|1520|1536|1545|1645|1909|1946|1959|2100|2180|2203|2235|2274|2516|2623|2625|2627|2730|2740|2822|3417|3481|3488|4199|4303|4306|4747|4843|5105|5166|5313|5319|5468|5618|5724|5729|5737|6272|6424|6443|6513|6517|6559|6696|6753|6781|7049|7068|7078|7097|7471|7476|8013|8313|8743|8754|9353|9370|9734|10076|10267|10580|11031|23205|51094|55022|…	ABCA2|AGT|AGTR1|ALPL|APOA2|AQP1|AVPR1B|CCND1|BMP6|BMP7|C2|CA2|CCR7|COL3A1|CPS1|CRHBP|CTSS|CYBB|CYP1B1|AKR1C1|EDNRA|EFNA5|EGR2|ESR2|ACSL1|FBP1|FECH|FHL2|NR5A1|GATA1|GATA3|GATA6|GCLM|GLP1R|GPLD1|IDH1|IGF2|IGFBP5|ME1|FOXO4|NR3C2|NEFL|NOS2|PCK1|PDK4|PKLR|PLA2G1B|PPARG|PRLR|PTAFR|PTGDR|PTGFR|SORT1|SFRP4|SGCB|SLC2A1|SLC2A4|SLC12A3|SPP1|SSTR3|STC1|TGFBR3|THRB|TIMP3|TLR2|WNT1|WNT7A|NR4A3|AXIN2|TNFSF10|AD…	-4.5
GO Biological Processes	GO:0061448	connective tissue development	19_GO:0032502 developmental process	-6.5	2.4	5.9	30304	228	2166	39	1.8	0.29	654|655|656|864|875|1280|1281|1396|1435|1746|1893|2247|2254|2261|2625|2658|2822|3221|4054|4146|4774|5155|5307|6097|6423|6781|7314|7476|8091|8313|23314|25987|55553|55959|59341|59350|89766|140606|388585	BMP6|BMP7|BMP8B|RUNX3|CBS|COL2A1|COL3A1|CRIP1|CSF1|DLX2|ECM1|FGF2|FGF9|FGFR3|GATA3|GDF2|GPLD1|HOXC4|LTBP3|MATN1|NFIA|PDGFB|PITX1|RORC|SFRP2|STC1|UBB|WNT7A|HMGA2|AXIN2|SATB2|TSKU|SOX6|SULF2|TRPV4|RXFP1|UMODL1|SELENOM|HES5	-4.5
GO Biological Processes	GO:0030278	regulation of ossification	19_GO:0032501 multicellular organismal process	-6.5	3	6.1	30304	121	2166	26	1.2	0.23	654|655|1230|1435|1893|1901|1959|2201|2623|2824|4038|4054|4057|4092|4146|5087|5552|6546|7291|7421|9249|56172|56975|91461|162466|166929	BMP6|BMP7|CCR1|CSF1|ECM1|S1PR1|EGR2|FBN2|GATA1|GPM6B|LRP4|LTBP3|LTF|SMAD7|MATN1|PBX1|SRGN|SLC8A1|TWIST1|VDR|DHRS3|ANKH|FAM20C|PKDCC|PHOSPHO1|SGMS2	-4.5
GO Biological Processes	GO:0002709	regulation of T cell mediated immunity	19_GO:0002376 immune system process	-6.4	3.3	6.2	30304	99	2166	23	1.1	0.22	196|909|911|912|913|2213|2625|3565|3575|3821|3824|4092|6375|6504|7855|11006|30009|64127|91543|149233|259307|339390|729230	AHR|CD1A|CD1C|CD1D|CD1E|FCGR2B|GATA3|IL4|IL7R|KLRC1|KLRD1|SMAD7|XCL1|SLAMF1|FZD5|LILRB4|TBX21|NOD2|RSAD2|IL23R|IL4I1|CLEC4G|CCR2	-4.4
GO Biological Processes	GO:0002263	cell activation involved in immune response	19_GO:0002376 immune system process	-6.3	2.5	5.8	30304	205	2166	36	1.7	0.27	604|911|959|1524|1776|2207|2213|2625|3394|3565|4064|4818|5169|5729|6095|6097|6504|6556|7099|8013|8291|8320|8995|10125|10875|27040|28514|30009|50487|51176|56892|90865|117157|161882|284021|100141515	BCL6|CD1C|CD40LG|CX3CR1|DNASE1L3|FCER1G|FCGR2B|GATA3|IRF8|IL4|CD180|NKG7|ENPP3|PTGDR|RORA|RORC|SLAMF1|SLC11A1|TLR4|NR4A3|DYSF|EOMES|TNFSF18|RASGRP1|FGL2|LAT|DLL1|TBX21|PLA2G3|LEF1|TCIM|IL33|SH2D1B|ZFPM1|MILR1|C17orf99	-4.3
GO Biological Processes	GO:0006873	intracellular monoatomic ion homeostasis	19_GO:0042592 homeostatic process	-6.3	2	5.5	30304	429	2166	60	2.8	0.35	134|212|348|356|482|540|654|666|760|785|1139|1230|1760|1816|1909|2281|2658|2835|3074|3792|3932|4493|4495|5029|6005|6261|6352|6358|6368|6507|6508|6521|6546|6547|6556|6781|7036|7037|7052|7220|7222|7421|7504|9914|10058|23312|51218|51310|54734|55532|57282|59341|80231|84329|120892|122416|123041|151176|286133|729230	ADORA1|ALAS2|APOE|FASLG|ATP1B2|ATP7B|BMP6|BOK|CA2|CACNB4|CHRNA7|CCR1|DMPK|DRD5|EDNRA|FKBP1B|GDF2|GPR12|HEXB|KEL|LCK|MT1E|MT1G|P2RY2|RHAG|RYR1|CCL5|CCL14|CCL23|SLC1A3|SLC4A3|SLC4A1|SLC8A1|SLC8A3|SLC11A1|STC1|TFR2|TFRC|TGM2|TRPC1|TRPC3|VDR|XK|ATP2C2|ABCB6|DMXL2|GLRX5|SLC22A17|RAB39A|SLC30A10|SLC4A10|TRPV4|TASL|HVCN1|LRRK2|ANKRD9|SLC24A4|ERFE|SCARA5|CCR2	-4.3
GO Biological Processes	GO:0048514	blood vessel morphogenesis	19_GO:0032502 developmental process	-6.3	2	5.5	30304	429	2166	60	2.8	0.35	94|302|338|347|348|1281|1284|1296|1464|1545|1890|1893|1901|1909|1942|1950|2138|2247|2254|2255|2321|2335|2624|2658|2822|2838|3674|4092|4327|4643|5228|6095|6423|6444|6886|6899|7049|7127|7476|7855|8131|8828|8928|9047|9353|10267|11126|23493|25960|28514|51176|54345|54922|55576|57125|60681|80781|84830|221395|441478	ACVRL1|ANXA2|APOB|APOD|APOE|COL3A1|COL4A2|COL8A2|CSPG4|CYP1B1|TYMP|ECM1|S1PR1|EDNRA|EFNA1|EGF|EYA1|FGF2|FGF9|FGF10|FLT1|FN1|GATA2|GDF2|GPLD1|GPR15|ITGA2B|SMAD7|MMP19|MYO1E|PGF|RORA|SFRP2|SGCD|TAL1|TBX1|TGFBR3|TNFAIP2|WNT7A|FZD5|NPRL3|NRP2|FOXH1|SH2D2A|SLIT2|RAMP1|CD160|HEY2|ADGRA2|DLL1|LEF1|SOX18|RASIP1|STAB2|PLXDC1|FKBP10|COL18A1|ADTRP|ADGRF5|NRARP	-4.3
GO Biological Processes	GO:0001503	ossification	19_GO:0032501 multicellular organismal process	-6.3	2.2	5.7	30304	286	2166	45	2.1	0.31	43|249|654|655|656|864|875|1280|1462|1893|2247|2254|2261|2274|2623|2658|2736|2822|2824|3381|3481|3488|4054|4057|5179|6261|6272|6696|6781|7286|7291|8313|8482|8519|8642|9562|9902|23314|29887|51176|55366|56172|91461|144165|162466	ACHE|ALPL|BMP6|BMP7|BMP8B|RUNX3|CBS|COL2A1|VCAN|ECM1|FGF2|FGF9|FGFR3|FHL2|GATA1|GDF2|GLI2|GPLD1|GPM6B|IBSP|IGF2|IGFBP5|LTBP3|LTF|PENK|RYR1|SORT1|SPP1|STC1|TUFT1|TWIST1|AXIN2|SEMA7A|IFITM1|DCHS1|MINPP1|MRC2|SATB2|SNX10|LEF1|LGR4|ANKH|PKDCC|PRICKLE1|PHOSPHO1	-4.3
GO Biological Processes	GO:0007584	response to nutrient	19_GO:0050896 response to stimulus	-6.3	2.8	5.9	30304	147	2166	29	1.3	0.25	249|360|655|717|875|1030|1536|1545|2153|2180|2281|2730|3627|4023|4049|5179|5292|5313|5468|6423|6696|6781|7037|7421|8942|9370|22941|64127|340024	ALPL|AQP3|BMP7|C2|CBS|CDKN2B|CYBB|CYP1B1|F5|ACSL1|FKBP1B|GCLM|CXCL10|LPL|LTA|PENK|PIM1|PKLR|PPARG|SFRP2|SPP1|STC1|TFRC|VDR|KYNU|ADIPOQ|SHANK2|NOD2|SLC6A19	-4.3
GO Biological Processes	GO:0097485	neuron projection guidance	19_GO:0032502 developmental process	-6.2	2.4	5.7	30304	224	2166	38	1.8	0.28	655|1272|1909|1942|1943|1946|1959|2042|2043|2625|2736|3798|3800|4684|4914|5649|5727|5800|5818|5979|8482|8633|8828|9048|9353|9355|10371|10505|10512|23022|55740|59352|64919|84665|85449|90249|115557|644168	BMP7|CNTN1|EDNRA|EFNA1|EFNA2|EFNA5|EGR2|EPHA3|EPHA4|GATA3|GLI2|KIF5A|KIF5C|NCAM1|NTRK1|RELN|PTCH1|PTPRO|NECTIN1|RET|SEMA7A|UNC5C|NRP2|ARTN|SLIT2|LHX2|SEMA3A|SEMA4F|SEMA3C|PALLD|ENAH|LGR6|BCL11B|MYPN|KIAA1755|UNC5A|ARHGEF25|DRGX	-4.3
GO Biological Processes	GO:0007411	axon guidance	19_GO:0032502 developmental process	-6.2	2.4	5.7	30304	224	2166	38	1.8	0.28	655|1272|1909|1942|1943|1946|1959|2042|2043|2625|2736|3798|3800|4684|4914|5649|5727|5800|5818|5979|8482|8633|8828|9048|9353|9355|10371|10505|10512|23022|55740|59352|64919|84665|85449|90249|115557|644168	BMP7|CNTN1|EDNRA|EFNA1|EFNA2|EFNA5|EGR2|EPHA3|EPHA4|GATA3|GLI2|KIF5A|KIF5C|NCAM1|NTRK1|RELN|PTCH1|PTPRO|NECTIN1|RET|SEMA7A|UNC5C|NRP2|ARTN|SLIT2|LHX2|SEMA3A|SEMA4F|SEMA3C|PALLD|ENAH|LGR6|BCL11B|MYPN|KIAA1755|UNC5A|ARHGEF25|DRGX	-4.3
GO Biological Processes	GO:0001944	vasculature development	19_GO:0032502 developmental process	-6.2	1.8	5.4	30304	543	2166	71	3.3	0.38	94|196|269|302|338|347|348|358|1281|1284|1296|1464|1545|1747|1890|1893|1901|1909|1942|1950|1959|2138|2247|2254|2255|2321|2335|2624|2627|2658|2822|2838|3674|3976|4092|4327|4643|5155|5228|6095|6423|6443|6444|6886|6899|7049|7127|7476|7855|8131|8828|8928|9047|9353|10267|10512|11126|23493|25960|28514|51176|54345|54922|55576|57125|60681|80781|84830|144165|221395|441478	ACVRL1|AHR|AMHR2|ANXA2|APOB|APOD|APOE|AQP1|COL3A1|COL4A2|COL8A2|CSPG4|CYP1B1|DLX3|TYMP|ECM1|S1PR1|EDNRA|EFNA1|EGF|EGR2|EYA1|FGF2|FGF9|FGF10|FLT1|FN1|GATA2|GATA6|GDF2|GPLD1|GPR15|ITGA2B|LIF|SMAD7|MMP19|MYO1E|PDGFB|PGF|RORA|SFRP2|SGCB|SGCD|TAL1|TBX1|TGFBR3|TNFAIP2|WNT7A|FZD5|NPRL3|NRP2|FOXH1|SH2D2A|SLIT2|RAMP1|SEMA3C|CD160|HEY2|ADGRA2|DLL1|LEF1|SOX18|RASIP1|STAB2|PLXDC1|FKBP10|COL18A1|ADTRP|PRICKLE…	-4.3
GO Biological Processes	GO:0097006	regulation of plasma lipoprotein particle levels	19_GO:0050789 regulation of biological process	-6.2	4	6.4	30304	60	2166	17	0.78	0.19	183|185|336|338|341|348|1071|2235|4023|4481|5125|6646|7436|8435|9370|50487|84879	AGT|AGTR1|APOA2|APOB|APOC1|APOE|CETP|FECH|LPL|MSR1|PCSK5|SOAT1|VLDLR|SOAT2|ADIPOQ|PLA2G3|MFSD2A	-4.3
GO Biological Processes	GO:0045620	negative regulation of lymphocyte differentiation	19_GO:0002376 immune system process	-6.2	4	6.4	30304	60	2166	17	0.78	0.19	604|864|1378|1493|1840|3565|3902|4092|7001|8995|10875|11006|25793|30009|114770|339390|441478	BCL6|RUNX3|CR1|CTLA4|DTX1|IL4|LAG3|SMAD7|PRDX2|TNFSF18|FGL2|LILRB4|FBXO7|TBX21|PGLYRP2|CLEC4G|NRARP	-4.3
GO Biological Processes	GO:0001568	blood vessel development	19_GO:0032502 developmental process	-6.2	1.8	5.4	30304	523	2166	69	3.2	0.38	94|196|269|302|338|347|348|358|1281|1284|1296|1464|1545|1747|1890|1893|1901|1909|1942|1950|1959|2138|2247|2254|2255|2321|2335|2624|2627|2658|2822|2838|3674|4092|4327|4643|5155|5228|6095|6423|6444|6886|6899|7049|7127|7476|7855|8131|8828|8928|9047|9353|10267|10512|11126|23493|25960|28514|51176|54345|54922|55576|57125|60681|80781|84830|144165|221395|441478	ACVRL1|AHR|AMHR2|ANXA2|APOB|APOD|APOE|AQP1|COL3A1|COL4A2|COL8A2|CSPG4|CYP1B1|DLX3|TYMP|ECM1|S1PR1|EDNRA|EFNA1|EGF|EGR2|EYA1|FGF2|FGF9|FGF10|FLT1|FN1|GATA2|GATA6|GDF2|GPLD1|GPR15|ITGA2B|SMAD7|MMP19|MYO1E|PDGFB|PGF|RORA|SFRP2|SGCD|TAL1|TBX1|TGFBR3|TNFAIP2|WNT7A|FZD5|NPRL3|NRP2|FOXH1|SH2D2A|SLIT2|RAMP1|SEMA3C|CD160|HEY2|ADGRA2|DLL1|LEF1|SOX18|RASIP1|STAB2|PLXDC1|FKBP10|COL18A1|ADTRP|PRICKLE1|ADGRF5|…	-4.2
GO Biological Processes	GO:0098662	inorganic cation transmembrane transport	19_GO:0051179 localization	-6.2	1.8	5.3	30304	638	2166	80	3.7	0.41	41|302|304|356|358|482|540|785|1139|1236|1909|2149|2247|2281|2814|2906|3710|3741|3748|3753|3757|3762|3768|3775|3780|3781|3792|3932|3934|4057|5026|6005|6006|6007|6261|6326|6330|6375|6507|6529|6535|6536|6540|6546|6547|6556|6559|6948|7220|7222|8911|9254|9651|9914|10058|27092|51310|51312|55515|55532|55799|56606|56659|56660|56704|57282|59283|59341|64078|84102|84329|84561|92745|116843|123041|140803|168…	ASIC1|ANXA2|ANXA2P2|FASLG|AQP1|ATP1B2|ATP7B|CACNB4|CHRNA7|CCR7|EDNRA|F2R|FGF2|FKBP1B|GP5|GRIN2D|ITPR3|KCNA5|KCNC3|KCNE1|KCNH2|KCNJ5|KCNJ12|KCNK1|KCNN1|KCNN2|KEL|LCK|LCN2|LTF|P2RX5|RHAG|RHCE|RHD|RYR1|SCN2A|SCN4B|XCL1|SLC1A3|SLC6A1|SLC6A8|SLC6A9|SLC6A13|SLC8A1|SLC8A3|SLC11A1|SLC12A3|TCN2|TRPC1|TRPC3|CACNA1I|CACNA2D2|PLCH2|ATP2C2|ABCB6|CACNG4|SLC22A17|SLC25A37|ASIC4|SLC30A10|CACNA2D3|SLC2A9|KCNK13|K…	-4.2
GO Biological Processes	GO:0098581	detection of external biotic stimulus	19_GO:0050896 response to stimulus	-6.2	5.9	7	30304	26	2166	11	0.51	0.15	721|912|4671|7097|7099|23643|57115|64127|64581|93978|114770	C4B|CD1D|NAIP|TLR2|TLR4|LY96|PGLYRP4|NOD2|CLEC7A|CLEC6A|PGLYRP2	-4.2
GO Biological Processes	GO:0019725	cellular homeostasis	19_GO:0042592 homeostatic process	-6.1	1.7	5.3	30304	671	2166	83	3.8	0.41	20|134|212|249|348|356|358|482|540|654|666|760|785|1139|1230|1756|1760|1816|1909|2281|2658|2730|2835|3074|3098|3101|3171|3300|3792|3932|4493|4495|4753|4843|5029|5105|5213|5798|6005|6261|6352|6358|6368|6507|6508|6521|6546|6547|6556|6559|6781|7001|7036|7037|7052|7220|7222|7421|7504|9447|9914|10058|23312|29887|51218|51310|54734|55532|56172|57282|59341|80201|80231|84329|84561|85358|120892|122416|1230…	ABCA2|ADORA1|ALAS2|ALPL|APOE|FASLG|AQP1|ATP1B2|ATP7B|BMP6|BOK|CA2|CACNB4|CHRNA7|CCR1|DMD|DMPK|DRD5|EDNRA|FKBP1B|GDF2|GCLM|GPR12|HEXB|HK1|HK3|FOXA3|DNAJB2|KEL|LCK|MT1E|MT1G|NELL2|NOS2|P2RY2|PCK1|PFKM|PTPRN|RHAG|RYR1|CCL5|CCL14|CCL23|SLC1A3|SLC4A3|SLC4A1|SLC8A1|SLC8A3|SLC11A1|SLC12A3|STC1|PRDX2|TFR2|TFRC|TGM2|TRPC1|TRPC3|VDR|XK|AIM2|ATP2C2|ABCB6|DMXL2|SNX10|GLRX5|SLC22A17|RAB39A|SLC30A10|ANKH|SLC4A…	-4.2
GO Biological Processes	GO:0030500	regulation of bone mineralization	19_GO:0032502 developmental process	-6.1	3.5	6.1	30304	81	2166	20	0.92	0.21	654|655|1230|1893|1901|2201|2623|2824|4054|4057|4146|5552|6546|7291|7421|56172|56975|91461|162466|166929	BMP6|BMP7|CCR1|ECM1|S1PR1|FBN2|GATA1|GPM6B|LTBP3|LTF|MATN1|SRGN|SLC8A1|TWIST1|VDR|ANKH|FAM20C|PKDCC|PHOSPHO1|SGMS2	-4.2
GO Biological Processes	GO:1903522	regulation of blood circulation	19_GO:0032501 multicellular organismal process	-6.1	2.3	5.6	30304	254	2166	41	1.9	0.29	134|140|152|183|185|482|553|1131|1139|1193|1756|1760|1832|1909|2149|2281|2740|3269|3274|3741|3753|3757|3762|3768|3781|4092|4624|4635|6330|6508|6546|6547|6781|7068|7168|7220|11149|23493|29119|57731|143872	ADORA1|ADORA3|ADRA2C|AGT|AGTR1|ATP1B2|AVPR1B|CHRM3|CHRNA7|CLIC2|DMD|DMPK|DSP|EDNRA|F2R|FKBP1B|GLP1R|HRH1|HRH2|KCNA5|KCNE1|KCNH2|KCNJ5|KCNJ12|KCNN2|SMAD7|MYH6|MYL4|SCN4B|SLC4A3|SLC8A1|SLC8A3|STC1|THRB|TPM1|TRPC1|BVES|HEY2|CTNNA3|SPTBN4|ARHGAP42	-4.2
GO Biological Processes	GO:0002366	leukocyte activation involved in immune response	19_GO:0002376 immune system process	-6.1	2.4	5.7	30304	201	2166	35	1.6	0.27	604|911|959|1524|1776|2207|2213|2625|3394|3565|4064|4818|5169|5729|6095|6097|6504|6556|7099|8013|8291|8320|8995|10125|10875|27040|28514|30009|50487|51176|90865|117157|161882|284021|100141515	BCL6|CD1C|CD40LG|CX3CR1|DNASE1L3|FCER1G|FCGR2B|GATA3|IRF8|IL4|CD180|NKG7|ENPP3|PTGDR|RORA|RORC|SLAMF1|SLC11A1|TLR4|NR4A3|DYSF|EOMES|TNFSF18|RASGRP1|FGL2|LAT|DLL1|TBX21|PLA2G3|LEF1|IL33|SH2D1B|ZFPM1|MILR1|C17orf99	-4.1
GO Biological Processes	GO:0070848	response to growth factor	19_GO:0050896 response to stimulus	-6.1	1.8	5.3	30304	517	2166	68	3.1	0.37	94|269|356|654|655|864|997|1030|1280|1281|1284|1373|1524|1747|1795|1848|1996|2247|2254|2255|2261|2321|2625|2627|2658|2730|3036|3381|4053|4054|4092|4495|4774|4914|5083|5155|5179|5228|5468|5909|6272|6352|6375|6423|6899|7049|7099|7291|7429|7476|8754|8822|8826|8828|8928|9314|9480|9518|23770|25928|51176|55553|64762|130399|140628|285704|388585|100507588	ACVRL1|AMHR2|FASLG|BMP6|BMP7|RUNX3|CDC34|CDKN2B|COL2A1|COL3A1|COL4A2|CPS1|CX3CR1|DLX3|DOCK3|DUSP6|ELAVL4|FGF2|FGF9|FGF10|FGFR3|FLT1|GATA3|GATA6|GDF2|GCLM|HAS1|IBSP|LTBP2|LTBP3|SMAD7|MT1G|NFIA|NTRK1|PAX9|PDGFB|PENK|PGF|PPARG|RAP1GAP|SORT1|CCL5|XCL1|SFRP2|TBX1|TGFBR3|TLR4|TWIST1|VIL1|WNT7A|ADAM9|FGF17|IQGAP1|NRP2|FOXH1|KLF4|ONECUT2|GDF15|FKBP8|SOSTDC1|LEF1|SOX6|GAREM1|ACVR1C|GATA5|RGMB|HES5|TGFBR3L	-4.1
GO Biological Processes	GO:0030036	actin cytoskeleton organization	19_GO:0009987 cellular process	-6.1	1.8	5.3	30304	538	2166	70	3.2	0.38	119|358|399|604|1266|1809|1901|2017|2035|2039|2195|2255|3092|4624|4628|4642|4643|4645|4648|5239|5319|6708|6710|6712|7111|7148|7168|7429|8476|8572|8826|9024|9026|9172|9645|10580|10787|11155|22808|23022|23043|23092|23096|23136|25802|26499|51466|55160|55607|55740|57698|57731|58480|59341|64097|83715|84665|85462|85477|112464|116154|121512|128239|147872|152273|171177|201191|221472|257019|339768	ADD2|AQP1|RHOH|BCL6|CNN3|DPYSL3|S1PR1|CTTN|EPB41|DMTN|FAT1|FGF10|HIP1|MYH6|MYH10|MYO1D|MYO1E|MYO5B|MYO7B|PGM5|PLA2G1B|SPTA1|SPTB|SPTBN2|TMOD1|TNXB|TPM1|VIL1|CDC42BPA|PDLIM4|IQGAP1|BRSK2|HIP1R|MYOM2|MICAL2|SORBS1|NCKAP1|LDB3|MRAS|PALLD|TNIK|ARHGAP26|IQSEC2|EPB41L3|LMOD1|PLEK2|EVL|ARHGEF10L|PPP1R9A|ENAH|SHTN1|SPTBN4|RHOU|TRPV4|EPB41L4A|ESPN|MYPN|FHDC1|SCIN|CAVIN3|PHACTR3|FGD4|IQGAP3|KASH5|FGD5|RHOV…	-4.1
GO Biological Processes	GO:0045165	cell fate commitment	19_GO:0032502 developmental process	-6	2.2	5.6	30304	255	2166	41	1.9	0.29	1746|1909|2138|2255|2623|2624|2625|2627|2736|3574|4774|5307|5468|5727|6423|6886|6899|7471|7476|8320|9096|9314|9480|23040|23493|23770|25928|26011|27319|28514|30009|54345|54738|55553|64919|128408|140628|161882|168620|388585|440823	DLX2|EDNRA|EYA1|FGF10|GATA1|GATA2|GATA3|GATA6|GLI2|IL7|NFIA|PITX1|PPARG|PTCH1|SFRP2|TAL1|TBX1|WNT1|WNT7A|EOMES|TBX18|KLF4|ONECUT2|MYT1L|HEY2|FKBP8|SOSTDC1|TENM4|BHLHE22|DLL1|TBX21|SOX18|FEV|SOX6|BCL11B|BHLHE23|GATA5|ZFPM1|BHLHA15|HES5|MIAT	-4.1
GO Biological Processes	GO:0009913	epidermal cell differentiation	19_GO:0032502 developmental process	-6	2.4	5.6	30304	202	2166	35	1.6	0.27	1001|1475|1687|1747|1832|2247|2627|3664|3848|3849|3861|3892|5493|5727|6705|6768|7007|8754|9314|9935|23022|23596|28514|64919|79152|80736|84189|125981|140807|144501|319101|338785|340654|388585|643418	CDH3|CSTA|GSDME|DLX3|DSP|FGF2|GATA6|IRF6|KRT1|KRT2|KRT14|KRT86|PPL|PTCH1|SPRR2F|ST14|TECTA|ADAM9|KLF4|MAFB|PALLD|OPN3|DLL1|BCL11B|FA2H|SLC44A4|SLITRK6|ACER1|KRT72|KRT80|KRT73|KRT79|LIPM|HES5|LIPN	-4.1
GO Biological Processes	GO:0048880	sensory system development	19_GO:0032502 developmental process	-6	2	5.4	30304	389	2166	55	2.5	0.34	43|94|356|358|654|655|1181|1296|1545|2195|2201|2254|2255|2321|2625|3982|4094|4774|4810|5087|5090|5818|5979|6496|7068|7111|7291|7476|7855|8076|9172|9314|9355|10319|10371|11145|23418|23424|23770|25945|25987|28514|57096|57545|64919|80714|80736|84189|84879|85407|131544|144165|146862|340273|388585	ACHE|ACVRL1|FASLG|AQP1|BMP6|BMP7|CLCN2|COL8A2|CYP1B1|FAT1|FBN2|FGF9|FGF10|FLT1|GATA3|LIM2|MAF|NFIA|NHS|PBX1|PBX3|NECTIN1|RET|SIX3|THRB|TMOD1|TWIST1|WNT7A|FZD5|MFAP5|MYOM2|KLF4|LHX2|LAMC3|SEMA3A|PLAAT3|CRB1|TDRD7|FKBP8|NECTIN3|TSKU|DLL1|RPGRIP1|CC2D2A|BCL11B|PBX4|SLC44A4|SLITRK6|MFSD2A|NKD1|CRYBG3|PRICKLE1|UNC45B|ABCB5|HES5	-4.1
GO Biological Processes	GO:0050852	T cell receptor signaling pathway	19_GO:0002376 immune system process	-6	3	5.9	30304	112	2166	24	1.1	0.22	785|915|916|917|919|925|926|940|1493|2625|3702|3932|7535|8631|11148|23308|27040|28526|28638|28755|54923|80381|387357|100129094	CACNB4|CD3D|CD3E|CD3G|CD247|CD8A|CD8B|CD28|CTLA4|GATA3|ITK|LCK|ZAP70|SKAP1|HHLA2|ICOSLG|LAT|TRDC|TRBC2|TRAC|LIME1|CD276|THEMIS|BTNL10P	-4.1
GO Biological Processes	GO:0042744	hydrogen peroxide catabolic process	19_GO:0008152 metabolic process	-6	5.7	6.8	30304	27	2166	11	0.51	0.15	3039|3040|3042|3043|3045|3046|3047|3048|3049|3050|7001	HBA1|HBA2|HBM|HBB|HBD|HBE1|HBG1|HBG2|HBQ1|HBZ|PRDX2	-4
GO Biological Processes	GO:0071396	cellular response to lipid	19_GO:0050896 response to stimulus	-6	1.8	5.3	30304	531	2166	69	3.2	0.38	196|358|820|923|942|968|1066|1373|1393|1524|1545|1645|1669|1946|2042|2100|2203|2235|2623|2822|3394|3627|4023|4064|4306|4318|4360|4843|5105|5166|5179|5197|5292|5724|5727|5729|5737|5979|6095|6097|6696|6753|6781|6899|7097|7099|7421|8013|8140|8313|8564|8754|9450|11009|22914|23641|23643|54997|55022|57088|64127|81285|84830|85315|116151|353376|389643|653361|100528032	AHR|AQP1|CAMP|CD6|CD86|CD68|CES1|CPS1|CRHBP|CX3CR1|CYP1B1|AKR1C1|DEFA4|EFNA5|EPHA3|ESR2|FBP1|FECH|GATA1|GPLD1|IRF8|CXCL10|LPL|CD180|NR3C2|MMP9|MRC1|NOS2|PCK1|PDK4|PENK|PF4V1|PIM1|PTAFR|PTCH1|PTGDR|PTGFR|RET|RORA|RORC|SPP1|SSTR3|STC1|TBX1|TLR2|TLR4|VDR|NR4A3|SLC7A5|AXIN2|KMO|ADAM9|LY86|IL24|KLRK1|LDOC1|LY96|TESC|PID1|PLSCR4|NOD2|OR51E2|ADTRP|PAQR8|FAM210B|TICAM2|NUGGC|NCF1|KLRC4-KLRK1	-4
GO Biological Processes	GO:0001912	positive regulation of leukocyte mediated cytotoxicity	19_GO:0002376 immune system process	-6	3.6	6.1	30304	69	2166	18	0.83	0.2	909|911|912|913|3821|3822|3823|3824|3902|4843|6375|8302|10125|11126|22914|149233|259197|100528032	CD1A|CD1C|CD1D|CD1E|KLRC1|KLRC2|KLRC3|KLRD1|LAG3|NOS2|XCL1|KLRC4|RASGRP1|CD160|KLRK1|IL23R|NCR3|KLRC4-KLRK1	-4
GO Biological Processes	GO:0030003	intracellular monoatomic cation homeostasis	19_GO:0042592 homeostatic process	-5.9	1.9	5.3	30304	420	2166	58	2.7	0.35	134|212|348|356|482|540|654|666|760|785|1139|1230|1760|1816|1909|2281|2658|2835|3074|3792|3932|4493|4495|6261|6352|6358|6368|6507|6508|6521|6546|6547|6556|6781|7036|7037|7052|7220|7222|7421|7504|9914|10058|23312|51218|51310|54734|55532|57282|59341|80231|84329|120892|122416|123041|151176|286133|729230	ADORA1|ALAS2|APOE|FASLG|ATP1B2|ATP7B|BMP6|BOK|CA2|CACNB4|CHRNA7|CCR1|DMPK|DRD5|EDNRA|FKBP1B|GDF2|GPR12|HEXB|KEL|LCK|MT1E|MT1G|RYR1|CCL5|CCL14|CCL23|SLC1A3|SLC4A3|SLC4A1|SLC8A1|SLC8A3|SLC11A1|STC1|TFR2|TFRC|TGM2|TRPC1|TRPC3|VDR|XK|ATP2C2|ABCB6|DMXL2|GLRX5|SLC22A17|RAB39A|SLC30A10|SLC4A10|TRPV4|TASL|HVCN1|LRRK2|ANKRD9|SLC24A4|ERFE|SCARA5|CCR2	-4
GO Biological Processes	GO:0001818	negative regulation of cytokine production	19_GO:0048519 negative regulation of biological process	-5.9	2	5.4	30304	381	2166	54	2.5	0.34	54|336|347|604|1001|1139|1236|1240|1378|1524|2213|2335|2625|2627|3565|3596|3902|4057|4092|4210|5552|6375|6504|6556|6614|7099|7291|7850|9314|9370|9734|10457|11006|11326|23547|25987|28514|28951|30009|50856|51176|51311|55366|56957|64127|90865|91662|114770|149233|161882|197358|201633|338557|406893	ACP5|APOA2|APOD|BCL6|CDH3|CHRNA7|CCR7|CMKLR1|CR1|CX3CR1|FCGR2B|FN1|GATA3|GATA6|IL4|IL13|LAG3|LTF|SMAD7|MEFV|SRGN|XCL1|SLAMF1|SLC11A1|SIGLEC1|TLR4|TWIST1|IL1R2|KLF4|ADIPOQ|HDAC9|GPNMB|LILRB4|VSIG4|LILRA4|TSKU|DLL1|TRIB2|TBX21|CLEC4A|LEF1|TLR8|LGR4|OTUD7B|NOD2|IL33|NLRP12|PGLYRP2|IL23R|ZFPM1|NLRC3|TIGIT|FFAR4|MIR101-1	-4
GO Biological Processes	GO:0032496	response to lipopolysaccharide	19_GO:0044419 biological process involved in interspecies interaction between organisms	-5.9	2.1	5.4	30304	333	2166	49	2.3	0.32	54|249|356|717|820|923|942|968|1236|1373|1524|1669|2149|2255|2623|3394|3595|3596|3627|4049|4064|4318|4360|4843|5105|5179|5197|5724|5737|6556|6622|7001|7097|7099|8140|8564|8754|9450|9590|11009|22914|23641|23643|57088|64127|149233|353376|389643|100528032	ACP5|ALPL|FASLG|C2|CAMP|CD6|CD86|CD68|CCR7|CPS1|CX3CR1|DEFA4|F2R|FGF10|GATA1|IRF8|IL12RB2|IL13|CXCL10|LTA|CD180|MMP9|MRC1|NOS2|PCK1|PENK|PF4V1|PTAFR|PTGFR|SLC11A1|SNCA|PRDX2|TLR2|TLR4|SLC7A5|KMO|ADAM9|LY86|AKAP12|IL24|KLRK1|LDOC1|LY96|PLSCR4|NOD2|IL23R|TICAM2|NUGGC|KLRC4-KLRK1	-4
GO Biological Processes	GO:0050730	regulation of peptidyl-tyrosine phosphorylation	19_GO:0008152 metabolic process	-5.9	2.3	5.5	30304	231	2166	38	1.8	0.28	183|654|916|920|1464|1741|1942|1946|1950|2039|2043|2255|2261|2623|3481|3565|3574|3596|3976|4038|5008|5155|5168|5649|6352|6423|7060|8995|9370|11006|11009|64127|93978|116379|133396|149233|388585|653361	AGT|BMP6|CD3E|CD4|CSPG4|DLG3|EFNA1|EFNA5|EGF|DMTN|EPHA4|FGF10|FGFR3|GATA1|IGF2|IL4|IL7|IL13|LIF|LRP4|OSM|PDGFB|ENPP2|RELN|CCL5|SFRP2|THBS4|TNFSF18|ADIPOQ|LILRB4|IL24|NOD2|CLEC6A|IL22RA2|IL31RA|IL23R|HES5|NCF1	-4
GO Biological Processes	GO:0071825	protein-lipid complex organization	19_GO:0009987 cellular process	-5.9	4.2	6.3	30304	50	2166	15	0.69	0.18	183|185|336|338|341|348|1071|2235|4023|5125|6646|8435|50487|56112|84879	AGT|AGTR1|APOA2|APOB|APOC1|APOE|CETP|FECH|LPL|PCSK5|SOAT1|SOAT2|PLA2G3|PCDHGA3|MFSD2A	-4
GO Biological Processes	GO:0071320	cellular response to cAMP	19_GO:0050896 response to stimulus	-5.9	4.2	6.3	30304	50	2166	15	0.69	0.18	196|358|1373|1393|1545|2039|2203|2623|3488|3753|5105|5179|5724|6781|9370	AHR|AQP1|CPS1|CRHBP|CYP1B1|DMTN|FBP1|GATA1|IGFBP5|KCNE1|PCK1|PENK|PTAFR|STC1|ADIPOQ	-4
GO Biological Processes	GO:0050777	negative regulation of immune response	19_GO:0002376 immune system process	-5.9	2.4	5.5	30304	205	2166	35	1.6	0.27	196|604|710|1281|1378|1379|1380|2213|3565|3575|3805|3821|3824|4092|5133|5169|5468|6375|6504|8995|10875|11006|11126|11326|25939|30009|55061|64127|90865|114770|197358|259307|339390|406955|729230	AHR|BCL6|SERPING1|COL3A1|CR1|CR1L|CR2|FCGR2B|IL4|IL7R|KIR2DL4|KLRC1|KLRD1|SMAD7|PDCD1|ENPP3|PPARG|XCL1|SLAMF1|TNFSF18|FGL2|LILRB4|CD160|VSIG4|SAMHD1|TBX21|SUSD4|NOD2|IL33|PGLYRP2|NLRC3|IL4I1|CLEC4G|MIR181B1|CCR2	-4
GO Biological Processes	GO:0072593	reactive oxygen species metabolic process	19_GO:0008152 metabolic process	-5.9	3	5.8	30304	106	2166	23	1.1	0.22	54|875|1536|1816|3039|3040|3042|3043|3045|3046|3047|3048|3049|3050|4688|4843|5155|5166|7001|50508|653361|654816|654817	ACP5|CBS|CYBB|DRD5|HBA1|HBA2|HBM|HBB|HBD|HBE1|HBG1|HBG2|HBQ1|HBZ|NCF2|NOS2|PDGFB|PDK4|PRDX2|NOX3|NCF1|NCF1B|NCF1C	-4
GO Biological Processes	GO:0050866	negative regulation of cell activation	19_GO:0048519 negative regulation of biological process	-5.9	2.3	5.5	30304	223	2166	37	1.7	0.28	348|604|864|942|1378|1493|1840|2213|2335|3559|3565|3902|4092|4332|5155|5169|6375|7001|8995|10457|10875|11006|11326|23495|25793|26279|30009|114770|133396|201633|221395|259307|284021|339390|406955|441478|729230	APOE|BCL6|RUNX3|CD86|CR1|CTLA4|DTX1|FCGR2B|FN1|IL2RA|IL4|LAG3|SMAD7|MNDA|PDGFB|ENPP3|XCL1|PRDX2|TNFSF18|GPNMB|FGL2|LILRB4|VSIG4|TNFRSF13B|FBXO7|PLA2G2D|TBX21|PGLYRP2|IL31RA|TIGIT|ADGRF5|IL4I1|MILR1|CLEC4G|MIR181B1|NRARP|CCR2	-4
GO Biological Processes	GO:0002821	positive regulation of adaptive immune response	19_GO:0002376 immune system process	-5.8	2.8	5.7	30304	130	2166	26	1.2	0.23	909|911|912|913|920|940|2208|2625|3565|4049|5321|6375|6504|6556|7037|7855|8631|10673|30009|64127|64581|91543|93978|149233|729230|100141515	CD1A|CD1C|CD1D|CD1E|CD4|CD28|FCER2|GATA3|IL4|LTA|PLA2G4A|XCL1|SLAMF1|SLC11A1|TFRC|FZD5|SKAP1|TNFSF13B|TBX21|NOD2|CLEC7A|RSAD2|CLEC6A|IL23R|CCR2|C17orf99	-3.9
GO Biological Processes	GO:0006898	receptor-mediated endocytosis	19_GO:0051179 localization	-5.8	2.6	5.6	30304	163	2166	30	1.4	0.25	43|348|2017|2207|2208|2213|3577|4360|4481|6614|6622|7036|7037|7436|8218|8685|9026|9829|10267|11006|11031|27092|28514|50632|53353|55576|59283|84251|143458|283420	ACHE|APOE|CTTN|FCER1G|FCER2|FCGR2B|CXCR1|MRC1|MSR1|SIGLEC1|SNCA|TFR2|TFRC|VLDLR|CLTCL1|MARCO|HIP1R|DNAJC6|RAMP1|LILRB4|RAB31|CACNG4|DLL1|CALY|LRP1B|STAB2|CACNG8|SGIP1|LDLRAD3|CLEC9A	-3.9
GO Biological Processes	GO:0051216	cartilage development	19_GO:0032502 developmental process	-5.8	2.5	5.6	30304	172	2166	31	1.4	0.26	654|655|656|864|875|1280|1281|1746|1893|2247|2254|2261|2625|2658|2822|3221|4054|4146|4774|5307|6423|6781|7476|8091|8313|23314|25987|55553|55959|59341|388585	BMP6|BMP7|BMP8B|RUNX3|CBS|COL2A1|COL3A1|DLX2|ECM1|FGF2|FGF9|FGFR3|GATA3|GDF2|GPLD1|HOXC4|LTBP3|MATN1|NFIA|PITX1|SFRP2|STC1|WNT7A|HMGA2|AXIN2|SATB2|TSKU|SOX6|SULF2|TRPV4|HES5	-3.9
GO Biological Processes	GO:0045088	regulation of innate immune response	19_GO:0044419 biological process involved in interspecies interaction between organisms	-5.8	1.9	5.2	30304	425	2166	58	2.7	0.35	348|710|912|1378|1520|2213|3075|3805|3820|3821|3822|3823|3824|3902|4057|4210|4332|4671|5468|6352|7097|7099|7100|8302|9258|9437|9447|10125|11126|11326|22914|23547|23643|25939|51284|51311|54502|55061|55366|57864|64127|64581|80231|81030|91543|92747|93978|115352|117157|149628|197358|259197|285852|353376|388325|406955|653361|100528032	APOE|SERPING1|CD1D|CR1|CTSS|FCGR2B|CFH|KIR2DL4|KLRB1|KLRC1|KLRC2|KLRC3|KLRD1|LAG3|LTF|MEFV|MNDA|NAIP|PPARG|CCL5|TLR2|TLR4|TLR5|KLRC4|MFHAS1|NCR1|AIM2|RASGRP1|CD160|VSIG4|KLRK1|LILRA4|LY96|SAMHD1|TLR7|TLR8|RBM47|SUSD4|LGR4|SLC46A2|NOD2|CLEC7A|TASL|ZBP1|RSAD2|BPIFB1|CLEC6A|FCRL3|SH2D1B|PYHIN1|NLRC3|NCR3|TREML4|TICAM2|SCIMP|MIR181B1|NCF1|KLRC4-KLRK1	-3.9
GO Biological Processes	GO:0071363	cellular response to growth factor stimulus	19_GO:0050896 response to stimulus	-5.8	1.8	5.2	30304	486	2166	64	3	0.36	94|269|654|655|1030|1280|1281|1284|1373|1524|1747|1795|1996|2247|2254|2255|2261|2321|2625|2627|2658|2730|3036|3381|4053|4054|4092|4495|4774|4914|5083|5155|5179|5228|5468|5909|6272|6352|6375|6423|6899|7049|7099|7291|7429|7476|8754|8822|8826|8828|8928|9314|9480|9518|23770|25928|51176|55553|64762|130399|140628|285704|388585|100507588	ACVRL1|AMHR2|BMP6|BMP7|CDKN2B|COL2A1|COL3A1|COL4A2|CPS1|CX3CR1|DLX3|DOCK3|ELAVL4|FGF2|FGF9|FGF10|FGFR3|FLT1|GATA3|GATA6|GDF2|GCLM|HAS1|IBSP|LTBP2|LTBP3|SMAD7|MT1G|NFIA|NTRK1|PAX9|PDGFB|PENK|PGF|PPARG|RAP1GAP|SORT1|CCL5|XCL1|SFRP2|TBX1|TGFBR3|TLR4|TWIST1|VIL1|WNT7A|ADAM9|FGF17|IQGAP1|NRP2|FOXH1|KLF4|ONECUT2|GDF15|FKBP8|SOSTDC1|LEF1|SOX6|GAREM1|ACVR1C|GATA5|RGMB|HES5|TGFBR3L	-3.9
GO Biological Processes	GO:0051960	regulation of nervous system development	19_GO:0032502 developmental process	-5.8	1.9	5.2	30304	466	2166	62	2.9	0.36	302|655|999|1030|1181|1462|1524|1600|1746|1890|1946|1959|2043|2247|2335|2624|3556|3976|4038|4049|4747|4914|5649|5789|6281|6696|7052|7097|7476|8140|8482|9353|9355|9921|10371|10505|10512|11076|22871|22891|23493|23566|26011|28514|51176|54626|54674|55502|57463|57633|57698|64084|79365|84189|85358|90865|158038|283659|388585|406955|441381|644943	ANXA2|BMP7|CDH1|CDKN2B|CLCN2|VCAN|CX3CR1|DAB1|DLX2|TYMP|EFNA5|EGR2|EPHA4|FGF2|FN1|GATA2|IL1RAP|LIF|LRP4|LTA|NEFL|NTRK1|RELN|PTPRD|S100A10|SPP1|TGM2|TLR2|WNT7A|SLC7A5|SEMA7A|SLIT2|LHX2|RNF10|SEMA3A|SEMA4F|SEMA3C|TPPP|NLGN1|ZNF365|HEY2|LPAR3|TENM4|DLL1|LEF1|HES2|LRRN3|HES6|AMIGO1|LRRN1|SHTN1|CLSTN2|BHLHE41|SLITRK6|SHANK3|IL33|LINGO2|PRTG|HES5|MIR181B1|LRRC24|RASSF10	-3.9
GO Biological Processes	GO:0045058	T cell selection	19_GO:0002376 immune system process	-5.8	4.4	6.2	30304	45	2166	14	0.65	0.17	912|915|916|917|920|940|1236|2625|7535|30009|64919|84433|161882|387357	CD1D|CD3D|CD3E|CD3G|CD4|CD28|CCR7|GATA3|ZAP70|TBX21|BCL11B|CARD11|ZFPM1|THEMIS	-3.9
GO Biological Processes	GO:0045860	positive regulation of protein kinase activity	19_GO:0048518 positive regulation of biological process	-5.7	2.1	5.3	30304	281	2166	43	2	0.3	152|183|595|920|942|1236|1435|1741|1942|1950|2043|2247|2321|3565|4057|5155|5319|5618|5649|6352|6556|6622|7099|8091|8115|8313|8536|8754|8826|9370|9966|10040|10125|10645|27040|55437|56892|64127|65018|84722|120892|149233|653361	ADRA2C|AGT|CCND1|CD4|CD86|CCR7|CSF1|DLG3|EFNA1|EGF|EPHA4|FGF2|FLT1|IL4|LTF|PDGFB|PLA2G1B|PRLR|RELN|CCL5|SLC11A1|SNCA|TLR4|HMGA2|TCL1A|AXIN2|CAMK1|ADAM9|IQGAP1|ADIPOQ|TNFSF15|TOM1L1|RASGRP1|CAMKK2|LAT|STRADB|TCIM|NOD2|PINK1|PSRC1|LRRK2|IL23R|NCF1	-3.9
GO Biological Processes	GO:0006869	lipid transport	19_GO:0051179 localization	-5.7	2	5.3	30304	348	2166	50	2.3	0.32	20|123|336|338|341|347|348|1066|1071|1645|2167|2180|4481|4843|5243|5319|5321|5468|6513|6521|6555|6578|6646|7436|8435|9429|10079|10350|23460|23762|25987|26279|50487|51454|57088|79065|84879|89874|114880|140606|151176|161291|201780|222642|286046|338440|347051|388121|388931|391013	ABCA2|PLIN2|APOA2|APOB|APOC1|APOD|APOE|CES1|CETP|AKR1C1|FABP4|ACSL1|MSR1|NOS2|ABCB1|PLA2G1B|PLA2G4A|PPARG|SLC2A1|SLC4A1|SLC10A2|SLCO2A1|SOAT1|VLDLR|SOAT2|ABCG2|ATP9A|ABCA9|ABCA6|OSBP2|TSKU|PLA2G2D|PLA2G3|GULP1|PLSCR4|ATG9A|MFSD2A|SLC25A21|OSBPL6|SELENOM|ERFE|TMEM30B|SLC10A4|TSPO2|XKR6|ANO9|SLC10A5|TNFAIP8L3|MFSD2B|PLA2G2C	-3.8
GO Biological Processes	GO:0002824	positive regulation of adaptive immune response based on somatic recombination of immune receptors built from immunoglobulin superfamily domains	19_GO:0002376 immune system process	-5.7	2.8	5.6	30304	124	2166	25	1.2	0.23	909|911|912|913|920|940|2208|2625|3565|4049|5321|6375|6504|6556|7037|7855|10673|30009|64127|64581|91543|93978|149233|729230|100141515	CD1A|CD1C|CD1D|CD1E|CD4|CD28|FCER2|GATA3|IL4|LTA|PLA2G4A|XCL1|SLAMF1|SLC11A1|TFRC|FZD5|TNFSF13B|TBX21|NOD2|CLEC7A|RSAD2|CLEC6A|IL23R|CCR2|C17orf99	-3.8
GO Biological Processes	GO:0050804	modulation of chemical synaptic transmission	19_GO:0050789 regulation of biological process	-5.7	1.8	5.1	30304	489	2166	64	3	0.36	41|43|134|140|348|760|785|999|1139|1524|1760|1816|1959|2043|2149|2899|2906|3092|3269|3710|4747|4914|5552|5649|5789|5923|5924|6507|6529|6536|6547|6622|6853|7476|8291|8564|9370|9590|10874|22854|22871|22941|22986|23096|26232|26509|27065|27092|55607|55638|57282|57497|59283|64084|65018|79772|80863|81832|85358|120892|440279|729230|729956|729993	ASIC1|ACHE|ADORA1|ADORA3|APOE|CA2|CACNB4|CDH1|CHRNA7|CX3CR1|DMPK|DRD5|EGR2|EPHA4|F2R|GRIK3|GRIN2D|HIP1|HRH1|ITPR3|NEFL|NTRK1|SRGN|RELN|PTPRD|RASGRF1|RASGRF2|SLC1A3|SLC6A1|SLC6A9|SLC8A3|SNCA|SYN1|WNT7A|DYSF|KMO|ADIPOQ|AKAP12|NMU|NTNG1|NLGN1|SHANK2|SORCS3|IQSEC2|FBXO2|MYOF|NSG1|CACNG4|PPP1R9A|SYBU|SLC4A10|LRFN2|CACNG8|CLSTN2|PINK1|MCTP1|PRRT1|NETO1|SHANK3|LRRK2|UNC13C|CCR2|SHISA7|SHISA9	-3.8
GO Biological Processes	GO:0031214	biomineral tissue development	19_GO:0032502 developmental process	-5.7	3	5.7	30304	101	2166	22	1	0.22	249|1893|2261|2623|3381|4054|5552|5818|6696|6899|7286|8313|9562|29887|54757|55366|56172|56975|91461|123041|144165|162466	ALPL|ECM1|FGFR3|GATA1|IBSP|LTBP3|SRGN|NECTIN1|SPP1|TBX1|TUFT1|AXIN2|MINPP1|SNX10|FAM20A|LGR4|ANKH|FAM20C|PKDCC|SLC24A4|PRICKLE1|PHOSPHO1	-3.8
GO Biological Processes	GO:0030888	regulation of B cell proliferation	19_GO:0002376 immune system process	-5.7	3.7	6	30304	65	2166	17	0.78	0.19	196|604|1493|2213|3565|3574|3596|4332|5618|7037|7099|10673|22806|23495|84433|115352|115650	AHR|BCL6|CTLA4|FCGR2B|IL4|IL7|IL13|MNDA|PRLR|TFRC|TLR4|TNFSF13B|IKZF3|TNFRSF13B|CARD11|FCRL3|TNFRSF13C	-3.8
GO Biological Processes	GO:0070588	calcium ion transmembrane transport	19_GO:0051179 localization	-5.7	2.3	5.4	30304	218	2166	36	1.7	0.27	41|302|304|356|785|1139|1236|1909|2149|2247|2281|2814|2906|3710|3932|5026|6261|6326|6375|6546|6547|7220|7222|8911|9254|9651|9914|27092|55799|56704|59283|59341|123041|140803|168620|342372	ASIC1|ANXA2|ANXA2P2|FASLG|CACNB4|CHRNA7|CCR7|EDNRA|F2R|FGF2|FKBP1B|GP5|GRIN2D|ITPR3|LCK|P2RX5|RYR1|SCN2A|XCL1|SLC8A1|SLC8A3|TRPC1|TRPC3|CACNA1I|CACNA2D2|PLCH2|ATP2C2|CACNG4|CACNA2D3|JPH1|CACNG8|TRPV4|SLC24A4|TRPM6|BHLHA15|PKD1L3	-3.8
GO Biological Processes	GO:0090066	regulation of anatomical structure size	19_GO:0065007 biological regulation	-5.7	1.8	5.1	30304	510	2166	66	3	0.37	119|134|152|183|185|348|358|553|875|999|1131|1236|1373|1816|1909|1946|2017|2039|2149|2335|2730|3043|3269|3274|3363|3575|3741|3792|4747|5029|5979|6546|6559|6696|6708|6710|6712|7111|7429|7476|7504|8482|9026|9353|10371|10505|10512|10602|10787|11135|23566|25802|25959|51466|57698|57731|59341|59342|83547|84561|85358|85477|120892|128239|140469|143872	ADD2|ADORA1|ADRA2C|AGT|AGTR1|APOE|AQP1|AVPR1B|CBS|CDH1|CHRM3|CCR7|CPS1|DRD5|EDNRA|EFNA5|CTTN|DMTN|F2R|FN1|GCLM|HBB|HRH1|HRH2|HTR7|IL7R|KCNA5|KEL|NEFL|P2RY2|RET|SLC8A1|SLC12A3|SPP1|SPTA1|SPTB|SPTBN2|TMOD1|VIL1|WNT7A|XK|SEMA7A|HIP1R|SLIT2|SEMA3A|SEMA4F|SEMA3C|CDC42EP3|NCKAP1|CDC42EP1|LPAR3|LMOD1|KANK2|EVL|SHTN1|SPTBN4|TRPV4|SCPEP1|RILP|SLC12A8|SHANK3|SCIN|LRRK2|IQGAP3|MYO3B|ARHGAP42	-3.8
GO Biological Processes	GO:0001654	eye development	19_GO:0032502 developmental process	-5.7	2	5.2	30304	379	2166	53	2.4	0.33	43|94|356|358|654|655|1181|1296|1545|2195|2201|2254|2255|2321|2625|3982|4094|4774|4810|5087|5090|5818|5979|6496|7068|7111|7291|7476|7855|8076|9172|9314|9355|10319|11145|23418|23424|23770|25945|25987|28514|57096|57545|64919|80714|84189|84879|85407|131544|144165|146862|340273|388585	ACHE|ACVRL1|FASLG|AQP1|BMP6|BMP7|CLCN2|COL8A2|CYP1B1|FAT1|FBN2|FGF9|FGF10|FLT1|GATA3|LIM2|MAF|NFIA|NHS|PBX1|PBX3|NECTIN1|RET|SIX3|THRB|TMOD1|TWIST1|WNT7A|FZD5|MFAP5|MYOM2|KLF4|LHX2|LAMC3|PLAAT3|CRB1|TDRD7|FKBP8|NECTIN3|TSKU|DLL1|RPGRIP1|CC2D2A|BCL11B|PBX4|SLITRK6|MFSD2A|NKD1|CRYBG3|PRICKLE1|UNC45B|ABCB5|HES5	-3.8
GO Biological Processes	GO:0001501	skeletal system development	19_GO:0032502 developmental process	-5.7	1.8	5.1	30304	500	2166	65	3	0.37	54|249|302|654|655|656|864|875|1240|1280|1281|1462|1746|1893|1909|2138|2201|2247|2254|2261|2625|2658|2736|2822|3074|3221|4054|4057|4146|4318|4774|5087|5125|5307|6261|6423|6424|6781|6899|7052|7291|7421|7471|7476|8091|8111|8313|8642|9249|10265|23314|25987|29887|54796|55553|55959|56172|56975|59341|79065|80781|91461|162466|344901|388585	ACP5|ALPL|ANXA2|BMP6|BMP7|BMP8B|RUNX3|CBS|CMKLR1|COL2A1|COL3A1|VCAN|DLX2|ECM1|EDNRA|EYA1|FBN2|FGF2|FGF9|FGFR3|GATA3|GDF2|GLI2|GPLD1|HEXB|HOXC4|LTBP3|LTF|MATN1|MMP9|NFIA|PBX1|PCSK5|PITX1|RYR1|SFRP2|SFRP4|STC1|TBX1|TGM2|TWIST1|VDR|WNT1|WNT7A|HMGA2|GPR68|AXIN2|DCHS1|DHRS3|IRX5|SATB2|TSKU|SNX10|BNC2|SOX6|SULF2|ANKH|FAM20C|TRPV4|ATG9A|COL18A1|PKDCC|PHOSPHO1|OSTN|HES5	-3.8
GO Biological Processes	GO:0060322	head development	19_GO:0032502 developmental process	-5.7	1.6	5	30304	765	2166	90	4.2	0.43	190|347|358|482|655|875|916|999|1152|1272|1280|1281|1524|1600|1746|1901|1909|1943|1950|1959|1996|2057|2213|2247|2254|2255|2523|2624|2736|2906|3753|4747|5083|5087|5090|5307|5649|5727|6095|6326|6496|6513|6712|6753|6899|7280|7314|7471|7476|8320|8482|8633|8828|9353|9355|9447|9935|10058|10371|22891|22983|23035|23224|25987|26153|26468|28514|51176|55506|55553|57282|57463|63973|64919|79633|80714|83538|83…	NR0B1|APOD|AQP1|ATP1B2|BMP7|CBS|CD3E|CDH1|CKB|CNTN1|COL2A1|COL3A1|CX3CR1|DAB1|DLX2|S1PR1|EDNRA|EFNA2|EGF|EGR2|ELAVL4|EPOR|FCGR2B|FGF2|FGF9|FGF10|FUT1|GATA2|GLI2|GRIN2D|KCNE1|NEFL|PAX9|PBX1|PBX3|PITX1|RELN|PTCH1|RORA|SCN2A|SIX3|SLC2A1|SPTBN2|SSTR3|TBX1|TUBB2A|UBB|WNT1|WNT7A|EOMES|SEMA7A|UNC5C|NRP2|SLIT2|LHX2|AIM2|MAFB|ABCB6|SEMA3A|ZNF365|MAST1|PHLPP2|SYNE2|TSKU|KIF26A|LHX6|DLL1|LEF1|MACROH2A2|SOX6…	-3.8
GO Biological Processes	GO:0099177	regulation of trans-synaptic signaling	19_GO:0050789 regulation of biological process	-5.6	1.8	5.1	30304	490	2166	64	3	0.36	41|43|134|140|348|760|785|999|1139|1524|1760|1816|1959|2043|2149|2899|2906|3092|3269|3710|4747|4914|5552|5649|5789|5923|5924|6507|6529|6536|6547|6622|6853|7476|8291|8564|9370|9590|10874|22854|22871|22941|22986|23096|26232|26509|27065|27092|55607|55638|57282|57497|59283|64084|65018|79772|80863|81832|85358|120892|440279|729230|729956|729993	ASIC1|ACHE|ADORA1|ADORA3|APOE|CA2|CACNB4|CDH1|CHRNA7|CX3CR1|DMPK|DRD5|EGR2|EPHA4|F2R|GRIK3|GRIN2D|HIP1|HRH1|ITPR3|NEFL|NTRK1|SRGN|RELN|PTPRD|RASGRF1|RASGRF2|SLC1A3|SLC6A1|SLC6A9|SLC8A3|SNCA|SYN1|WNT7A|DYSF|KMO|ADIPOQ|AKAP12|NMU|NTNG1|NLGN1|SHANK2|SORCS3|IQSEC2|FBXO2|MYOF|NSG1|CACNG4|PPP1R9A|SYBU|SLC4A10|LRFN2|CACNG8|CLSTN2|PINK1|MCTP1|PRRT1|NETO1|SHANK3|LRRK2|UNC13C|CCR2|SHISA7|SHISA9	-3.8
GO Biological Processes	GO:0046629	gamma-delta T cell activation	19_GO:0002376 immune system process	-5.6	6.6	6.8	30304	19	2166	9	0.42	0.14	916|917|919|3702|3821|6932|10803|28526|120425	CD3E|CD3G|CD247|ITK|KLRC1|TCF7|CCR9|TRDC|JAML	-3.8
GO Biological Processes	GO:0098543	detection of other organism	19_GO:0044419 biological process involved in interspecies interaction between organisms	-5.6	6.6	6.8	30304	19	2166	9	0.42	0.14	912|4671|7097|7099|57115|64127|64581|93978|114770	CD1D|NAIP|TLR2|TLR4|PGLYRP4|NOD2|CLEC7A|CLEC6A|PGLYRP2	-3.8
GO Biological Processes	GO:0052547	regulation of peptidase activity	19_GO:0008152 metabolic process	-5.6	2.1	5.2	30304	312	2166	46	2.1	0.31	356|358|666|710|1378|1475|1515|1520|1893|1942|2043|2149|3092|3932|4057|4210|4318|4671|5055|5268|5271|5273|5275|5276|5468|6478|6622|6695|7078|7498|8743|9026|9314|9447|9806|9966|10017|27074|55075|64065|64581|65018|91662|130399|653145|728113	FASLG|AQP1|BOK|SERPING1|CR1|CSTA|CTSV|CTSS|ECM1|EFNA1|EPHA4|F2R|HIP1|LCK|LTF|MEFV|MMP9|NAIP|SERPINB2|SERPINB5|SERPINB8|SERPINB10|SERPINB13|SERPINI2|PPARG|SIAH2|SNCA|SPOCK1|TIMP3|XDH|TNFSF10|HIP1R|KLF4|AIM2|SPOCK2|TNFSF15|BCL2L10|LAMP3|UACA|PERP|CLEC7A|PINK1|NLRP12|ACVR1C|ANXA8|ANXA8L1	-3.8
GO Biological Processes	GO:0006935	chemotaxis	19_GO:0040011 locomotion	-5.6	2	5.2	30304	341	2166	49	2.3	0.32	185|643|719|1130|1230|1233|1236|1237|1240|1524|1890|1901|1946|2207|2247|2255|2321|3577|3627|5155|5168|5197|5228|5319|5724|5800|6036|6352|6358|6368|6375|6504|6846|8482|8633|8828|9353|10371|10457|10505|10512|10803|23765|51176|54210|57449|59352|120425|729230	AGTR1|CXCR5|C3AR1|LYST|CCR1|CCR4|CCR7|CCR8|CMKLR1|CX3CR1|TYMP|S1PR1|EFNA5|FCER1G|FGF2|FGF10|FLT1|CXCR1|CXCL10|PDGFB|ENPP2|PF4V1|PGF|PLA2G1B|PTAFR|PTPRO|RNASE2|CCL5|CCL14|CCL23|XCL1|SLAMF1|XCL2|SEMA7A|UNC5C|NRP2|SLIT2|SEMA3A|GPNMB|SEMA4F|SEMA3C|CCR9|IL17RA|LEF1|TREM1|PLEKHG5|LGR6|JAML|CCR2	-3.8
GO Biological Processes	GO:0045954	positive regulation of natural killer cell mediated cytotoxicity	19_GO:0044419 biological process involved in interspecies interaction between organisms	-5.6	5.3	6.4	30304	29	2166	11	0.51	0.15	3821|3822|3823|3824|3902|8302|10125|11126|22914|259197|100528032	KLRC1|KLRC2|KLRC3|KLRD1|LAG3|KLRC4|RASGRP1|CD160|KLRK1|NCR3|KLRC4-KLRK1	-3.8
GO Biological Processes	GO:0002695	negative regulation of leukocyte activation	19_GO:0002376 immune system process	-5.6	2.4	5.4	30304	202	2166	34	1.6	0.27	604|864|942|1378|1493|1840|2213|2335|3559|3565|3902|4092|4332|5169|6375|7001|8995|10457|10875|11006|11326|23495|25793|26279|30009|114770|133396|201633|221395|259307|284021|339390|441478|729230	BCL6|RUNX3|CD86|CR1|CTLA4|DTX1|FCGR2B|FN1|IL2RA|IL4|LAG3|SMAD7|MNDA|ENPP3|XCL1|PRDX2|TNFSF18|GPNMB|FGL2|LILRB4|VSIG4|TNFRSF13B|FBXO7|PLA2G2D|TBX21|PGLYRP2|IL31RA|TIGIT|ADGRF5|IL4I1|MILR1|CLEC4G|NRARP|CCR2	-3.7
GO Biological Processes	GO:0010469	regulation of signaling receptor activity	19_GO:0050896 response to stimulus	-5.6	2.9	5.6	30304	110	2166	23	1.1	0.22	152|1393|2213|5468|5649|6536|11006|22871|25927|27092|59283|64388|66004|80863|81832|85358|123041|149111|407738|653361|729230|729956|729993	ADRA2C|CRHBP|FCGR2B|PPARG|RELN|SLC6A9|LILRB4|NLGN1|CNRIP1|CACNG4|CACNG8|GREM2|LYNX1|PRRT1|NETO1|SHANK3|SLC24A4|CNIH3|TAFA1|NCF1|CCR2|SHISA7|SHISA9	-3.7
GO Biological Processes	GO:0051345	positive regulation of hydrolase activity	19_GO:0065007 biological regulation	-5.6	1.8	5.1	30304	503	2166	65	3	0.37	185|356|553|666|942|1236|1378|1515|1520|1909|1942|2043|2149|2247|2261|2321|2822|3092|3702|3932|4210|4914|5319|5468|5909|5923|5924|5996|6004|6281|6352|6358|6368|6375|6622|6846|7052|7498|8743|8786|8787|9026|9447|9628|9966|10017|10125|11138|23158|23348|55075|55616|57139|64065|64581|65018|80243|84144|91662|115352|116987|130399|143872|203228|338328	AGTR1|FASLG|AVPR1B|BOK|CD86|CCR7|CR1|CTSV|CTSS|EDNRA|EFNA1|EPHA4|F2R|FGF2|FGFR3|FLT1|GPLD1|HIP1|ITK|LCK|MEFV|NTRK1|PLA2G1B|PPARG|RAP1GAP|RASGRF1|RASGRF2|RGS1|RGS16|S100A10|CCL5|CCL14|CCL23|XCL1|SNCA|XCL2|TGM2|XDH|TNFSF10|RGS11|RGS9|HIP1R|AIM2|RGS6|TNFSF15|BCL2L10|RASGRP1|TBC1D8|TBC1D9|DOCK9|UACA|ASAP3|RGL3|PERP|CLEC7A|PINK1|PREX2|SYDE2|NLRP12|FCRL3|AGAP1|ACVR1C|ARHGAP42|C9orf72|GPIHBP1	-3.7
GO Biological Processes	GO:0002833	positive regulation of response to biotic stimulus	19_GO:0048518 positive regulation of biological process	-5.6	2.1	5.2	30304	304	2166	45	2.1	0.31	654|912|1520|1687|3805|3821|3822|3823|3824|3902|4057|4064|4210|4332|4671|6352|7097|7099|7100|8302|9258|9447|9450|10125|11126|22914|23643|51284|51311|54502|57864|64127|64581|80231|81030|91543|93978|117157|149628|259197|285852|353376|388325|400709|100528032	BMP6|CD1D|CTSS|GSDME|KIR2DL4|KLRC1|KLRC2|KLRC3|KLRD1|LAG3|LTF|CD180|MEFV|MNDA|NAIP|CCL5|TLR2|TLR4|TLR5|KLRC4|MFHAS1|AIM2|LY86|RASGRP1|CD160|KLRK1|LY96|TLR7|TLR8|RBM47|SLC46A2|NOD2|CLEC7A|TASL|ZBP1|RSAD2|CLEC6A|SH2D1B|PYHIN1|NCR3|TREML4|TICAM2|SCIMP|SIGLEC16|KLRC4-KLRK1	-3.7
GO Biological Processes	GO:0042330	taxis	19_GO:0040011 locomotion	-5.5	2	5.2	30304	343	2166	49	2.3	0.32	185|643|719|1130|1230|1233|1236|1237|1240|1524|1890|1901|1946|2207|2247|2255|2321|3577|3627|5155|5168|5197|5228|5319|5724|5800|6036|6352|6358|6368|6375|6504|6846|8482|8633|8828|9353|10371|10457|10505|10512|10803|23765|51176|54210|57449|59352|120425|729230	AGTR1|CXCR5|C3AR1|LYST|CCR1|CCR4|CCR7|CCR8|CMKLR1|CX3CR1|TYMP|S1PR1|EFNA5|FCER1G|FGF2|FGF10|FLT1|CXCR1|CXCL10|PDGFB|ENPP2|PF4V1|PGF|PLA2G1B|PTAFR|PTPRO|RNASE2|CCL5|CCL14|CCL23|XCL1|SLAMF1|XCL2|SEMA7A|UNC5C|NRP2|SLIT2|SEMA3A|GPNMB|SEMA4F|SEMA3C|CCR9|IL17RA|LEF1|TREM1|PLEKHG5|LGR6|JAML|CCR2	-3.7
GO Biological Processes	GO:0002715	regulation of natural killer cell mediated immunity	19_GO:0044419 biological process involved in interspecies interaction between organisms	-5.5	4	6	30304	53	2166	15	0.69	0.18	3805|3820|3821|3822|3823|3824|3902|8302|9437|10125|11126|22914|117157|259197|100528032	KIR2DL4|KLRB1|KLRC1|KLRC2|KLRC3|KLRD1|LAG3|KLRC4|NCR1|RASGRP1|CD160|KLRK1|SH2D1B|NCR3|KLRC4-KLRK1	-3.7
GO Biological Processes	GO:0010975	regulation of neuron projection development	19_GO:0032502 developmental process	-5.5	1.9	5.1	30304	453	2166	60	2.8	0.35	348|482|655|999|1272|1600|1809|1942|1946|1996|2042|2043|2281|2335|2625|3792|4038|4747|4914|5649|5789|5793|5800|5979|6383|6423|6695|6696|7436|7476|7504|8482|8536|9024|9314|9353|9762|10371|10505|10512|22854|22871|22891|23043|23271|23327|23566|25793|25987|26153|50487|57463|57520|57698|59341|84879|85358|120892|146760|285016	APOE|ATP1B2|BMP7|CDH1|CNTN1|DAB1|DPYSL3|EFNA1|EFNA5|ELAVL4|EPHA3|EPHA4|FKBP1B|FN1|GATA3|KEL|LRP4|NEFL|NTRK1|RELN|PTPRD|PTPRG|PTPRO|RET|SDC2|SFRP2|SPOCK1|SPP1|VLDLR|WNT7A|XK|SEMA7A|CAMK1|BRSK2|KLF4|SLIT2|LZTS3|SEMA3A|SEMA4F|SEMA3C|NTNG1|NLGN1|ZNF365|TNIK|CAMSAP2|NEDD4L|LPAR3|FBXO7|TSKU|KIF26A|PLA2G3|AMIGO1|HECW2|SHTN1|TRPV4|MFSD2A|SHANK3|LRRK2|RTN4RL1|ALKAL2	-3.7
GO Biological Processes	GO:0150063	visual system development	19_GO:0032502 developmental process	-5.5	1.9	5.1	30304	383	2166	53	2.4	0.33	43|94|356|358|654|655|1181|1296|1545|2195|2201|2254|2255|2321|2625|3982|4094|4774|4810|5087|5090|5818|5979|6496|7068|7111|7291|7476|7855|8076|9172|9314|9355|10319|11145|23418|23424|23770|25945|25987|28514|57096|57545|64919|80714|84189|84879|85407|131544|144165|146862|340273|388585	ACHE|ACVRL1|FASLG|AQP1|BMP6|BMP7|CLCN2|COL8A2|CYP1B1|FAT1|FBN2|FGF9|FGF10|FLT1|GATA3|LIM2|MAF|NFIA|NHS|PBX1|PBX3|NECTIN1|RET|SIX3|THRB|TMOD1|TWIST1|WNT7A|FZD5|MFAP5|MYOM2|KLF4|LHX2|LAMC3|PLAAT3|CRB1|TDRD7|FKBP8|NECTIN3|TSKU|DLL1|RPGRIP1|CC2D2A|BCL11B|PBX4|SLITRK6|MFSD2A|NKD1|CRYBG3|PRICKLE1|UNC45B|ABCB5|HES5	-3.7
GO Biological Processes	GO:0071827	plasma lipoprotein particle organization	19_GO:0032501 multicellular organismal process	-5.5	4.2	6	30304	47	2166	14	0.65	0.17	183|185|336|338|341|348|1071|2235|4023|5125|6646|8435|50487|84879	AGT|AGTR1|APOA2|APOB|APOC1|APOE|CETP|FECH|LPL|PCSK5|SOAT1|SOAT2|PLA2G3|MFSD2A	-3.7
GO Biological Processes	GO:0002701	negative regulation of production of molecular mediator of immune response	19_GO:0002376 immune system process	-5.5	4.2	6	30304	47	2166	14	0.65	0.17	54|336|604|1378|2213|4092|6375|6504|7291|11006|30009|64127|90865|115352	ACP5|APOA2|BCL6|CR1|FCGR2B|SMAD7|XCL1|SLAMF1|TWIST1|LILRB4|TBX21|NOD2|IL33|FCRL3	-3.7
GO Biological Processes	GO:0002720	positive regulation of cytokine production involved in immune response	19_GO:0002376 immune system process	-5.5	3.3	5.7	30304	81	2166	19	0.88	0.2	2625|3098|3565|3805|6375|6504|7099|7855|8013|8140|8482|11126|30009|51284|64127|64581|91543|353376|388325	GATA3|HK1|IL4|KIR2DL4|XCL1|SLAMF1|TLR4|FZD5|NR4A3|SLC7A5|SEMA7A|CD160|TBX21|TLR7|NOD2|CLEC7A|RSAD2|TICAM2|SCIMP	-3.7
GO Biological Processes	GO:0007409	axonogenesis	19_GO:0032502 developmental process	-5.4	1.9	5.1	30304	366	2166	51	2.4	0.33	655|1272|1600|1909|1942|1943|1946|1959|2042|2043|2625|2736|3798|3800|4684|4747|4914|5649|5727|5800|5818|5979|7476|8482|8633|8828|9024|9048|9353|9355|10371|10505|10512|22854|23022|23566|25987|55740|57463|57698|57731|59352|64919|84189|84665|85449|90249|115557|144165|203228|644168	BMP7|CNTN1|DAB1|EDNRA|EFNA1|EFNA2|EFNA5|EGR2|EPHA3|EPHA4|GATA3|GLI2|KIF5A|KIF5C|NCAM1|NEFL|NTRK1|RELN|PTCH1|PTPRO|NECTIN1|RET|WNT7A|SEMA7A|UNC5C|NRP2|BRSK2|ARTN|SLIT2|LHX2|SEMA3A|SEMA4F|SEMA3C|NTNG1|PALLD|LPAR3|TSKU|ENAH|AMIGO1|SHTN1|SPTBN4|LGR6|BCL11B|SLITRK6|MYPN|KIAA1755|UNC5A|ARHGEF25|PRICKLE1|C9orf72|DRGX	-3.6
GO Biological Processes	GO:0061515	myeloid cell development	19_GO:0032502 developmental process	-5.4	3.4	5.7	30304	75	2166	18	0.83	0.2	212|302|604|669|2038|2039|2124|2623|2814|6005|6521|6886|7097|8111|56975|116151|161882|221395	ALAS2|ANXA2|BCL6|BPGM|EPB42|DMTN|EVI2B|GATA1|GP5|RHAG|SLC4A1|TAL1|TLR2|GPR68|FAM20C|FAM210B|ZFPM1|ADGRF5	-3.6
GO Biological Processes	GO:0099601	regulation of neurotransmitter receptor activity	19_GO:0050896 response to stimulus	-5.4	4.1	5.9	30304	48	2166	14	0.65	0.17	1393|5649|6536|22871|27092|59283|66004|80863|81832|85358|149111|729230|729956|729993	CRHBP|RELN|SLC6A9|NLGN1|CACNG4|CACNG8|LYNX1|PRRT1|NETO1|SHANK3|CNIH3|CCR2|SHISA7|SHISA9	-3.6
GO Biological Processes	GO:0002228	natural killer cell mediated immunity	19_GO:0044419 biological process involved in interspecies interaction between organisms	-5.4	4.7	6.1	30304	36	2166	12	0.55	0.16	914|1130|3002|3811|3822|3824|3902|4818|22914|57823|387836|100528032	CD2|LYST|GZMB|KIR3DL1|KLRC2|KLRD1|LAG3|NKG7|KLRK1|SLAMF7|CLEC2A|KLRC4-KLRK1	-3.6
GO Biological Processes	GO:0071674	mononuclear cell migration	19_GO:0002376 immune system process	-5.4	2.8	5.5	30304	113	2166	23	1.1	0.22	1230|1236|1901|2321|2625|2838|3577|3627|5155|5800|5979|6352|6358|6368|6375|6846|7499|7535|9048|30009|91662|120425|729230	CCR1|CCR7|S1PR1|FLT1|GATA3|GPR15|CXCR1|CXCL10|PDGFB|PTPRO|RET|CCL5|CCL14|CCL23|XCL1|XCL2|XG|ZAP70|ARTN|TBX21|NLRP12|JAML|CCR2	-3.6
GO Biological Processes	GO:0030218	erythrocyte differentiation	19_GO:0042592 homeostatic process	-5.3	3	5.5	30304	98	2166	21	0.97	0.21	212|604|669|2038|2039|2235|2623|2625|6005|6521|6886|7049|8444|9258|10107|10661|51327|116151|161882|221395|222642	ALAS2|BCL6|BPGM|EPB42|DMTN|FECH|GATA1|GATA3|RHAG|SLC4A1|TAL1|TGFBR3|DYRK3|MFHAS1|TRIM10|KLF1|AHSP|FAM210B|ZFPM1|ADGRF5|TSPO2	-3.5
GO Biological Processes	GO:0055082	intracellular chemical homeostasis	19_GO:0042592 homeostatic process	-5.3	1.7	4.9	30304	564	2166	70	3.2	0.38	20|134|212|348|356|358|482|540|654|666|760|785|1139|1230|1760|1816|1909|2281|2658|2730|2835|3074|3098|3101|3171|3792|3932|4493|4495|5029|5105|5798|6005|6261|6352|6358|6368|6507|6508|6521|6546|6547|6556|6781|7036|7037|7052|7220|7222|7421|7504|9914|10058|23312|51218|51310|54734|55532|57282|59341|80201|80231|84329|120892|122416|123041|151176|286133|653361|729230	ABCA2|ADORA1|ALAS2|APOE|FASLG|AQP1|ATP1B2|ATP7B|BMP6|BOK|CA2|CACNB4|CHRNA7|CCR1|DMPK|DRD5|EDNRA|FKBP1B|GDF2|GCLM|GPR12|HEXB|HK1|HK3|FOXA3|KEL|LCK|MT1E|MT1G|P2RY2|PCK1|PTPRN|RHAG|RYR1|CCL5|CCL14|CCL23|SLC1A3|SLC4A3|SLC4A1|SLC8A1|SLC8A3|SLC11A1|STC1|TFR2|TFRC|TGM2|TRPC1|TRPC3|VDR|XK|ATP2C2|ABCB6|DMXL2|GLRX5|SLC22A17|RAB39A|SLC30A10|SLC4A10|TRPV4|HKDC1|TASL|HVCN1|LRRK2|ANKRD9|SLC24A4|ERFE|SCARA5|NCF…	-3.5
GO Biological Processes	GO:0050900	leukocyte migration	19_GO:0002376 immune system process	-5.3	2.2	5.1	30304	244	2166	38	1.8	0.28	119|134|643|1130|1230|1236|1435|1524|1901|2207|2321|2625|2838|3577|3627|3679|3932|5155|5197|5319|5800|5979|6352|6358|6368|6375|6504|6846|7499|7535|9048|23765|30009|54210|57126|91662|120425|729230	ADD2|ADORA1|CXCR5|LYST|CCR1|CCR7|CSF1|CX3CR1|S1PR1|FCER1G|FLT1|GATA3|GPR15|CXCR1|CXCL10|ITGA7|LCK|PDGFB|PF4V1|PLA2G1B|PTPRO|RET|CCL5|CCL14|CCL23|XCL1|SLAMF1|XCL2|XG|ZAP70|ARTN|IL17RA|TBX21|TREM1|CD177|NLRP12|JAML|CCR2	-3.5
GO Biological Processes	GO:0055074	calcium ion homeostasis	19_GO:0042592 homeostatic process	-5.3	2.2	5.1	30304	226	2166	36	1.7	0.27	134|249|348|540|666|785|1139|1230|1760|1816|1909|2281|2835|3074|3710|3792|6261|6352|6358|6368|6444|6546|6547|6781|7052|7220|7222|7421|7504|9914|29887|54757|56172|59341|123041|729230	ADORA1|ALPL|APOE|ATP7B|BOK|CACNB4|CHRNA7|CCR1|DMPK|DRD5|EDNRA|FKBP1B|GPR12|HEXB|ITPR3|KEL|RYR1|CCL5|CCL14|CCL23|SGCD|SLC8A1|SLC8A3|STC1|TGM2|TRPC1|TRPC3|VDR|XK|ATP2C2|SNX10|FAM20A|ANKH|TRPV4|SLC24A4|CCR2	-3.5
GO Biological Processes	GO:0002220	innate immune response activating cell surface receptor signaling pathway	19_GO:0044419 biological process involved in interspecies interaction between organisms	-5.3	3.6	5.7	30304	62	2166	16	0.74	0.18	3821|3822|3823|3824|7097|7099|7100|8302|22914|23643|64127|64581|93978|353376|388325|100528032	KLRC1|KLRC2|KLRC3|KLRD1|TLR2|TLR4|TLR5|KLRC4|KLRK1|LY96|NOD2|CLEC7A|CLEC6A|TICAM2|SCIMP|KLRC4-KLRK1	-3.5
GO Biological Processes	GO:0051770	positive regulation of nitric-oxide synthase biosynthetic process	19_GO:0048518 positive regulation of biological process	-5.3	7	6.7	30304	16	2166	8	0.37	0.13	2208|7097|7099|9590|10135|64127|90865|120892	FCER2|TLR2|TLR4|AKAP12|NAMPT|NOD2|IL33|LRRK2	-3.5
GO Biological Processes	GO:0015711	organic anion transport	19_GO:0051179 localization	-5.3	1.9	5	30304	390	2166	53	2.4	0.33	123|189|348|785|1378|1645|2167|2180|4843|5243|5319|5321|5468|6005|6507|6508|6512|6513|6517|6521|6529|6535|6536|6540|6542|6555|6556|6578|7504|8140|9429|26279|50487|51629|51700|56172|56606|57282|57864|80736|84879|89874|92745|117247|151176|151473|201780|220963|222642|340024|347051|353189|391013	PLIN2|AGXT|APOE|CACNB4|CR1|AKR1C1|FABP4|ACSL1|NOS2|ABCB1|PLA2G1B|PLA2G4A|PPARG|RHAG|SLC1A3|SLC4A3|SLC1A7|SLC2A1|SLC2A4|SLC4A1|SLC6A1|SLC6A8|SLC6A9|SLC6A13|SLC7A2|SLC10A2|SLC11A1|SLCO2A1|XK|SLC7A5|ABCG2|PLA2G2D|PLA2G3|SLC25A39|CYB5R2|ANKH|SLC2A9|SLC4A10|SLC46A2|SLC44A4|MFSD2A|SLC25A21|SLC38A5|SLC16A10|ERFE|SLC16A14|SLC10A4|SLC16A9|TSPO2|SLC6A19|SLC10A5|SLCO4C1|PLA2G2C	-3.5
GO Biological Processes	GO:0042269	regulation of natural killer cell mediated cytotoxicity	19_GO:0044419 biological process involved in interspecies interaction between organisms	-5.3	4	5.8	30304	49	2166	14	0.65	0.17	3805|3820|3821|3822|3823|3824|3902|8302|9437|10125|11126|22914|259197|100528032	KIR2DL4|KLRB1|KLRC1|KLRC2|KLRC3|KLRD1|LAG3|KLRC4|NCR1|RASGRP1|CD160|KLRK1|NCR3|KLRC4-KLRK1	-3.5
GO Biological Processes	GO:0071695	anatomical structure maturation	19_GO:0032502 developmental process	-5.3	2.2	5.1	30304	227	2166	36	1.7	0.27	94|1524|1901|1909|2038|2261|2624|2625|3640|3753|5468|5798|5979|6261|6496|6886|7471|7855|8642|10882|23424|26468|29887|50487|54345|54738|56975|57731|59277|116151|122042|123041|162466|168620|342618|388585	ACVRL1|CX3CR1|S1PR1|EDNRA|EPB42|FGFR3|GATA2|GATA3|INSL3|KCNE1|PPARG|PTPRN|RET|RYR1|SIX3|TAL1|WNT1|FZD5|DCHS1|C1QL1|TDRD7|LHX6|SNX10|PLA2G3|SOX18|FEV|FAM20C|SPTBN4|NTN4|FAM210B|RXFP2|SLC24A4|PHOSPHO1|BHLHA15|SLFN14|HES5	-3.5
GO Biological Processes	GO:0098655	monoatomic cation transmembrane transport	19_GO:0051179 localization	-5.2	1.7	4.8	30304	653	2166	78	3.6	0.4	41|302|304|356|358|482|540|785|1139|1236|1909|2149|2247|2281|2814|2906|3710|3741|3748|3753|3757|3762|3768|3775|3780|3781|3792|3932|3934|4057|5026|6261|6326|6330|6375|6507|6529|6535|6536|6540|6546|6547|6556|6559|6948|7220|7222|8911|9254|9651|9914|10058|27092|51310|51312|55362|55515|55532|55799|56606|56659|56660|56704|57282|59283|59341|64078|84102|84329|84561|92745|116843|123041|140803|168620|28613…	ASIC1|ANXA2|ANXA2P2|FASLG|AQP1|ATP1B2|ATP7B|CACNB4|CHRNA7|CCR7|EDNRA|F2R|FGF2|FKBP1B|GP5|GRIN2D|ITPR3|KCNA5|KCNC3|KCNE1|KCNH2|KCNJ5|KCNJ12|KCNK1|KCNN1|KCNN2|KEL|LCK|LCN2|LTF|P2RX5|RYR1|SCN2A|SCN4B|XCL1|SLC1A3|SLC6A1|SLC6A8|SLC6A9|SLC6A13|SLC8A1|SLC8A3|SLC11A1|SLC12A3|TCN2|TRPC1|TRPC3|CACNA1I|CACNA2D2|PLCH2|ATP2C2|ABCB6|CACNG4|SLC22A17|SLC25A37|TMEM63B|ASIC4|SLC30A10|CACNA2D3|SLC2A9|KCNK13|KCNK12|…	-3.4
GO Biological Processes	GO:0040011	locomotion	19_GO:0040011 locomotion	-5.2	1.9	5	30304	362	2166	50	2.3	0.32	185|643|719|1130|1230|1233|1236|1237|1240|1524|1890|1901|1946|2207|2247|2255|2321|3577|3627|4747|5155|5168|5197|5228|5319|5724|5800|6036|6352|6358|6368|6375|6504|6846|8482|8633|8828|9353|10371|10457|10505|10512|10803|23765|51176|54210|57449|59352|120425|729230	AGTR1|CXCR5|C3AR1|LYST|CCR1|CCR4|CCR7|CCR8|CMKLR1|CX3CR1|TYMP|S1PR1|EFNA5|FCER1G|FGF2|FGF10|FLT1|CXCR1|CXCL10|NEFL|PDGFB|ENPP2|PF4V1|PGF|PLA2G1B|PTAFR|PTPRO|RNASE2|CCL5|CCL14|CCL23|XCL1|SLAMF1|XCL2|SEMA7A|UNC5C|NRP2|SLIT2|SEMA3A|GPNMB|SEMA4F|SEMA3C|CCR9|IL17RA|LEF1|TREM1|PLEKHG5|LGR6|JAML|CCR2	-3.4
GO Biological Processes	GO:0070372	regulation of ERK1 and ERK2 cascade	19_GO:0050896 response to stimulus	-5.2	2	5	30304	313	2166	45	2.1	0.31	348|920|1139|1230|1236|1846|1848|2043|2149|2247|2255|2261|2335|3976|4914|5155|5801|6352|6358|6368|6375|6504|6846|7078|7099|8482|8685|9258|9370|9590|10125|10457|23779|55532|59341|64127|64762|81610|91662|112464|154043|285016|338557|388121|388325	APOE|CD4|CHRNA7|CCR1|CCR7|DUSP4|DUSP6|EPHA4|F2R|FGF2|FGF10|FGFR3|FN1|LIF|NTRK1|PDGFB|PTPRR|CCL5|CCL14|CCL23|XCL1|SLAMF1|XCL2|TIMP3|TLR4|SEMA7A|MARCO|MFHAS1|ADIPOQ|AKAP12|RASGRP1|GPNMB|ARHGAP8|SLC30A10|TRPV4|NOD2|GAREM1|FAM83D|NLRP12|CAVIN3|CNKSR3|ALKAL2|FFAR4|TNFAIP8L3|SCIMP	-3.4
GO Biological Processes	GO:0010876	lipid localization	19_GO:0051179 localization	-5.2	1.9	4.9	30304	383	2166	52	2.4	0.33	20|123|336|338|341|347|348|1066|1071|1645|2167|2180|3074|4481|4843|5243|5319|5321|5468|6513|6521|6555|6578|6646|7436|8435|9429|10079|10350|23460|23762|25987|26279|50487|51454|57088|79065|84879|89874|114880|130399|140606|151176|161291|201780|222642|286046|338440|347051|388121|388931|391013	ABCA2|PLIN2|APOA2|APOB|APOC1|APOD|APOE|CES1|CETP|AKR1C1|FABP4|ACSL1|HEXB|MSR1|NOS2|ABCB1|PLA2G1B|PLA2G4A|PPARG|SLC2A1|SLC4A1|SLC10A2|SLCO2A1|SOAT1|VLDLR|SOAT2|ABCG2|ATP9A|ABCA9|ABCA6|OSBP2|TSKU|PLA2G2D|PLA2G3|GULP1|PLSCR4|ATG9A|MFSD2A|SLC25A21|OSBPL6|ACVR1C|SELENOM|ERFE|TMEM30B|SLC10A4|TSPO2|XKR6|ANO9|SLC10A5|TNFAIP8L3|MFSD2B|PLA2G2C	-3.4
GO Biological Processes	GO:0002573	myeloid leukocyte differentiation	19_GO:0032502 developmental process	-5.2	2.5	5.2	30304	149	2166	27	1.2	0.24	302|814|920|1236|1435|1943|2623|2624|2625|3565|3976|4318|4495|5468|6886|7037|7097|7099|8111|8544|10202|29887|51176|56975|90865|133396|161882	ANXA2|CAMK4|CD4|CCR7|CSF1|EFNA2|GATA1|GATA2|GATA3|IL4|LIF|MMP9|MT1G|PPARG|TAL1|TFRC|TLR2|TLR4|GPR68|PIR|DHRS2|SNX10|LEF1|FAM20C|IL33|IL31RA|ZFPM1	-3.4
GO Biological Processes	GO:0006812	monoatomic cation transport	19_GO:0051179 localization	-5.2	1.6	4.7	30304	787	2166	90	4.2	0.43	41|302|304|356|358|482|540|785|1139|1230|1236|1909|2149|2247|2281|2814|2906|3710|3741|3748|3753|3757|3762|3768|3775|3780|3781|3792|3932|3934|4057|5026|5818|6261|6326|6330|6352|6375|6507|6529|6535|6536|6540|6546|6547|6555|6556|6559|6948|7036|7037|7220|7222|7421|8911|9254|9651|9914|10058|10267|27092|51310|51312|55362|55515|55532|55640|55799|56606|56659|56660|56666|56704|57282|59283|59341|64078|8410…	ASIC1|ANXA2|ANXA2P2|FASLG|AQP1|ATP1B2|ATP7B|CACNB4|CHRNA7|CCR1|CCR7|EDNRA|F2R|FGF2|FKBP1B|GP5|GRIN2D|ITPR3|KCNA5|KCNC3|KCNE1|KCNH2|KCNJ5|KCNJ12|KCNK1|KCNN1|KCNN2|KEL|LCK|LCN2|LTF|P2RX5|NECTIN1|RYR1|SCN2A|SCN4B|CCL5|XCL1|SLC1A3|SLC6A1|SLC6A8|SLC6A9|SLC6A13|SLC8A1|SLC8A3|SLC10A2|SLC11A1|SLC12A3|TCN2|TFR2|TFRC|TRPC1|TRPC3|VDR|CACNA1I|CACNA2D2|PLCH2|ATP2C2|ABCB6|RAMP1|CACNG4|SLC22A17|SLC25A37|TMEM63B…	-3.4
GO Biological Processes	GO:0071417	cellular response to organonitrogen compound	19_GO:0050896 response to stimulus	-5.1	1.7	4.8	30304	592	2166	72	3.3	0.39	43|183|185|196|358|598|760|820|999|1131|1132|1139|1281|1373|1393|1536|1545|1816|1909|2039|2043|2203|2213|2623|2730|2740|2775|2822|3269|3274|3363|3481|3488|3753|4303|5029|5105|5166|5179|5313|5319|5468|5724|6261|6443|6507|6517|6546|6622|6781|7052|7099|7471|8013|8140|9353|9370|9630|9734|10580|10661|11031|23641|27065|50632|51617|55532|57463|64127|89766|120892|729438	ACHE|AGT|AGTR1|AHR|AQP1|BCL2L1|CA2|CAMP|CDH1|CHRM3|CHRM4|CHRNA7|COL3A1|CPS1|CRHBP|CYBB|CYP1B1|DRD5|EDNRA|DMTN|EPHA4|FBP1|FCGR2B|GATA1|GCLM|GLP1R|GNAO1|GPLD1|HRH1|HRH2|HTR7|IGF2|IGFBP5|KCNE1|FOXO4|P2RY2|PCK1|PDK4|PENK|PKLR|PLA2G1B|PPARG|PTAFR|RYR1|SGCB|SLC1A3|SLC2A4|SLC8A1|SNCA|STC1|TGM2|TLR4|WNT1|NR4A3|SLC7A5|SLIT2|ADIPOQ|GNA14|HDAC9|SORBS1|KLF1|RAB31|LDOC1|NSG1|CALY|NSG2|SLC30A10|AMIGO1|NOD2|UMO…	-3.4
GO Biological Processes	GO:0060191	regulation of lipase activity	19_GO:0065007 biological regulation	-5.1	3.2	5.5	30304	78	2166	18	0.83	0.2	185|336|341|553|942|1909|2247|2261|2321|3702|5319|6272|6352|6622|9734|338328|653145|728113	AGTR1|APOA2|APOC1|AVPR1B|CD86|EDNRA|FGF2|FGFR3|FLT1|ITK|PLA2G1B|SORT1|CCL5|SNCA|HDAC9|GPIHBP1|ANXA8|ANXA8L1	-3.3
GO Biological Processes	GO:0031344	regulation of cell projection organization	19_GO:0050789 regulation of biological process	-5.1	1.7	4.7	30304	668	2166	79	3.6	0.4	348|482|655|999|1236|1272|1600|1809|1942|1946|1996|2039|2042|2043|2213|2281|2335|2625|3792|4038|4747|4914|5168|5649|5789|5793|5800|5909|5979|6383|6423|6695|6696|7429|7436|7471|7476|7504|8482|8536|9024|9314|9353|9762|10371|10505|10512|10602|10787|11135|22854|22871|22873|22891|23043|23224|23271|23327|23426|23566|25793|25987|26051|26153|26499|50487|51466|57463|57520|57698|59341|84879|85358|120892|14…	APOE|ATP1B2|BMP7|CDH1|CCR7|CNTN1|DAB1|DPYSL3|EFNA1|EFNA5|ELAVL4|DMTN|EPHA3|EPHA4|FCGR2B|FKBP1B|FN1|GATA3|KEL|LRP4|NEFL|NTRK1|ENPP2|RELN|PTPRD|PTPRG|PTPRO|RAP1GAP|RET|SDC2|SFRP2|SPOCK1|SPP1|VIL1|VLDLR|WNT1|WNT7A|XK|SEMA7A|CAMK1|BRSK2|KLF4|SLIT2|LZTS3|SEMA3A|SEMA4F|SEMA3C|CDC42EP3|NCKAP1|CDC42EP1|NTNG1|NLGN1|DZIP1|ZNF365|TNIK|SYNE2|CAMSAP2|NEDD4L|GRIP1|LPAR3|FBXO7|TSKU|PPP1R16B|KIF26A|PLEK2|PLA2G3|…	-3.3
GO Biological Processes	GO:0006959	humoral immune response	19_GO:0002376 immune system process	-5.1	2.2	5	30304	230	2166	36	1.7	0.27	710|717|721|820|940|1378|1380|1669|2625|3075|3426|3493|3494|3497|3501|3507|3512|3574|3627|3848|4049|4057|4069|5133|5197|5319|6039|6556|10578|11326|29760|54210|55061|57115|64127|729230	SERPING1|C2|C4B|CAMP|CD28|CR1|CR2|DEFA4|GATA3|CFH|CFI|IGHA1|IGHA2|IGHE|IGHG2|IGHM|JCHAIN|IL7|CXCL10|KRT1|LTA|LTF|LYZ|PDCD1|PF4V1|PLA2G1B|RNASE6|SLC11A1|GNLY|VSIG4|BLNK|TREM1|SUSD4|PGLYRP4|NOD2|CCR2	-3.3
GO Biological Processes	GO:0006956	complement activation	19_GO:0002376 immune system process	-5.1	3.7	5.6	30304	57	2166	15	0.69	0.18	710|717|721|1378|1380|3075|3426|3493|3494|3497|3501|3507|3848|11326|55061	SERPING1|C2|C4B|CR1|CR2|CFH|CFI|IGHA1|IGHA2|IGHE|IGHG2|IGHM|KRT1|VSIG4|SUSD4	-3.3
GO Biological Processes	GO:0006816	calcium ion transport	19_GO:0051179 localization	-5.1	2.1	5	30304	268	2166	40	1.8	0.29	41|302|304|356|785|1139|1230|1236|1909|2149|2247|2281|2814|2906|3710|3932|5026|6261|6326|6352|6375|6546|6547|7220|7222|7421|8911|9254|9651|9914|10267|27092|55799|56704|59283|59341|123041|140803|168620|342372	ASIC1|ANXA2|ANXA2P2|FASLG|CACNB4|CHRNA7|CCR1|CCR7|EDNRA|F2R|FGF2|FKBP1B|GP5|GRIN2D|ITPR3|LCK|P2RX5|RYR1|SCN2A|CCL5|XCL1|SLC8A1|SLC8A3|TRPC1|TRPC3|VDR|CACNA1I|CACNA2D2|PLCH2|ATP2C2|RAMP1|CACNG4|CACNA2D3|JPH1|CACNG8|TRPV4|SLC24A4|TRPM6|BHLHA15|PKD1L3	-3.3
GO Biological Processes	GO:0050808	synapse organization	19_GO:0009987 cellular process	-5.1	2	4.9	30304	326	2166	46	2.1	0.31	43|119|348|785|999|1139|1524|1946|2017|2043|2149|3556|4038|4747|4774|5649|5789|6272|6529|6547|6622|6710|6712|6853|7476|7855|9026|9806|10882|22854|22871|22891|22941|23024|55203|55638|57731|64084|80863|84189|85358|92737|120892|339855|440279|729956	ACHE|ADD2|APOE|CACNB4|CDH1|CHRNA7|CX3CR1|EFNA5|CTTN|EPHA4|F2R|IL1RAP|LRP4|NEFL|NFIA|RELN|PTPRD|SORT1|SLC6A1|SLC8A3|SNCA|SPTB|SPTBN2|SYN1|WNT7A|FZD5|HIP1R|SPOCK2|C1QL1|NTNG1|NLGN1|ZNF365|SHANK2|PDZRN3|LGI2|SYBU|SPTBN4|CLSTN2|PRRT1|SLITRK6|SHANK3|DNER|LRRK2|KY|UNC13C|SHISA7	-3.3
GO Biological Processes	GO:0032655	regulation of interleukin-12 production	19_GO:0032501 multicellular organismal process	-5.1	3.5	5.5	30304	64	2166	16	0.74	0.18	54|959|1236|1240|3394|4050|4210|6504|7097|7099|51311|64127|64581|149233|201633|388325	ACP5|CD40LG|CCR7|CMKLR1|IRF8|LTB|MEFV|SLAMF1|TLR2|TLR4|TLR8|NOD2|CLEC7A|IL23R|TIGIT|SCIMP	-3.3
GO Biological Processes	GO:0001525	angiogenesis	19_GO:0032502 developmental process	-5.1	2	4.9	30304	336	2166	47	2.2	0.31	94|302|347|1284|1296|1464|1545|1890|1893|1901|1909|1942|1950|2247|2254|2255|2321|2335|2624|2658|2822|2838|3674|4327|5228|6095|6423|6886|6899|7127|7476|7855|8828|9047|9353|10267|11126|25960|28514|51176|54345|54922|55576|57125|80781|84830|441478	ACVRL1|ANXA2|APOD|COL4A2|COL8A2|CSPG4|CYP1B1|TYMP|ECM1|S1PR1|EDNRA|EFNA1|EGF|FGF2|FGF9|FGF10|FLT1|FN1|GATA2|GDF2|GPLD1|GPR15|ITGA2B|MMP19|PGF|RORA|SFRP2|TAL1|TBX1|TNFAIP2|WNT7A|FZD5|NRP2|SH2D2A|SLIT2|RAMP1|CD160|ADGRA2|DLL1|LEF1|SOX18|RASIP1|STAB2|PLXDC1|COL18A1|ADTRP|NRARP	-3.3
GO Biological Processes	GO:0033674	positive regulation of kinase activity	19_GO:0048518 positive regulation of biological process	-5.1	2	4.9	30304	336	2166	47	2.2	0.31	152|183|595|920|942|1236|1435|1741|1917|1942|1950|2043|2247|2261|2321|3565|4057|4914|5155|5319|5618|5649|5979|6352|6556|6622|7099|8091|8115|8313|8536|8754|8826|9370|9966|10040|10125|10645|27040|55437|56892|64127|65018|84722|120892|149233|653361	ADRA2C|AGT|CCND1|CD4|CD86|CCR7|CSF1|DLG3|EEF1A2|EFNA1|EGF|EPHA4|FGF2|FGFR3|FLT1|IL4|LTF|NTRK1|PDGFB|PLA2G1B|PRLR|RELN|RET|CCL5|SLC11A1|SNCA|TLR4|HMGA2|TCL1A|AXIN2|CAMK1|ADAM9|IQGAP1|ADIPOQ|TNFSF15|TOM1L1|RASGRP1|CAMKK2|LAT|STRADB|TCIM|NOD2|PINK1|PSRC1|LRRK2|IL23R|NCF1	-3.3
GO Biological Processes	GO:0050678	regulation of epithelial cell proliferation	19_GO:0050789 regulation of biological process	-5.1	1.9	4.8	30304	407	2166	54	2.5	0.34	94|185|348|595|654|864|1001|1030|1893|1950|2138|2247|2254|2255|2321|2523|2624|2625|2658|3481|3664|5155|5228|5268|5468|5727|5798|5909|6423|6899|7049|7060|7291|7421|7476|7498|8013|8828|26051|51146|55679|55959|64127|64919|79152|83481|84913|91862|120425|128239|197358|388585|406893|441478	ACVRL1|AGTR1|APOE|CCND1|BMP6|RUNX3|CDH3|CDKN2B|ECM1|EGF|EYA1|FGF2|FGF9|FGF10|FLT1|FUT1|GATA2|GATA3|GDF2|IGF2|IRF6|PDGFB|PGF|SERPINB5|PPARG|PTCH1|PTPRN|RAP1GAP|SFRP2|TBX1|TGFBR3|THBS4|TWIST1|VDR|WNT7A|XDH|NR4A3|NRP2|PPP1R16B|A4GNT|LIMS2|SULF2|NOD2|BCL11B|FA2H|EPPK1|ATOH8|MARVELD3|JAML|IQGAP3|NLRC3|HES5|MIR101-1|NRARP	-3.3
GO Biological Processes	GO:0008016	regulation of heart contraction	19_GO:0032501 multicellular organismal process	-5.1	2.3	5	30304	204	2166	33	1.5	0.26	134|140|183|482|1139|1193|1756|1760|1832|1909|2281|2740|3741|3753|3757|3762|3768|3781|4092|4624|4635|6330|6508|6546|6547|6781|7068|7168|7220|11149|23493|29119|57731	ADORA1|ADORA3|AGT|ATP1B2|CHRNA7|CLIC2|DMD|DMPK|DSP|EDNRA|FKBP1B|GLP1R|KCNA5|KCNE1|KCNH2|KCNJ5|KCNJ12|KCNN2|SMAD7|MYH6|MYL4|SCN4B|SLC4A3|SLC8A1|SLC8A3|STC1|THRB|TPM1|TRPC1|BVES|HEY2|CTNNA3|SPTBN4	-3.3
GO Biological Processes	GO:0003007	heart morphogenesis	19_GO:0032502 developmental process	-5	2.1	4.9	30304	260	2166	39	1.8	0.29	94|655|1280|1363|1832|1901|1909|1942|2138|2274|2625|2627|4092|4624|5727|6261|6423|6899|7049|7135|7168|7291|8313|8642|8828|8928|9249|9353|9645|10512|11096|23493|28514|54345|57211|57216|140628|144165|161882	ACVRL1|BMP7|COL2A1|CPE|DSP|S1PR1|EDNRA|EFNA1|EYA1|FHL2|GATA3|GATA6|SMAD7|MYH6|PTCH1|RYR1|SFRP2|TBX1|TGFBR3|TNNI1|TPM1|TWIST1|AXIN2|DCHS1|NRP2|FOXH1|DHRS3|SLIT2|MICAL2|SEMA3C|ADAMTS5|HEY2|DLL1|SOX18|ADGRG6|VANGL2|GATA5|PRICKLE1|ZFPM1	-3.3
GO Biological Processes	GO:0045581	negative regulation of T cell differentiation	19_GO:0002376 immune system process	-5	3.8	5.6	30304	51	2166	14	0.65	0.17	604|864|1493|1840|3565|3902|4092|7001|8995|10875|11006|30009|339390|441478	BCL6|RUNX3|CTLA4|DTX1|IL4|LAG3|SMAD7|PRDX2|TNFSF18|FGL2|LILRB4|TBX21|CLEC4G|NRARP	-3.3
GO Biological Processes	GO:0070167	regulation of biomineral tissue development	19_GO:0032502 developmental process	-5	2.9	5.3	30304	102	2166	21	0.97	0.21	654|655|1230|1893|1901|2201|2623|2824|4054|4057|4146|5552|6546|7291|7421|23493|56172|56975|91461|162466|166929	BMP6|BMP7|CCR1|ECM1|S1PR1|FBN2|GATA1|GPM6B|LTBP3|LTF|MATN1|SRGN|SLC8A1|TWIST1|VDR|HEY2|ANKH|FAM20C|PKDCC|PHOSPHO1|SGMS2	-3.3
GO Biological Processes	GO:0071407	cellular response to organic cyclic compound	19_GO:0050896 response to stimulus	-5	1.8	4.7	30304	481	2166	61	2.8	0.36	196|249|358|999|1066|1131|1132|1373|1393|1545|1816|1946|2039|2100|2203|2235|2623|2730|2775|2822|3269|3274|3363|3488|3753|4306|4481|5029|5105|5155|5179|5292|5313|5724|5727|6095|6097|6261|6507|6546|6622|6696|6753|6781|7052|7421|8013|8313|9370|9630|27065|50632|51617|53829|64127|81285|84830|85315|116151|120892|653361	AHR|ALPL|AQP1|CDH1|CES1|CHRM3|CHRM4|CPS1|CRHBP|CYP1B1|DRD5|EFNA5|DMTN|ESR2|FBP1|FECH|GATA1|GCLM|GNAO1|GPLD1|HRH1|HRH2|HTR7|IGFBP5|KCNE1|NR3C2|MSR1|P2RY2|PCK1|PDGFB|PENK|PIM1|PKLR|PTAFR|PTCH1|RORA|RORC|RYR1|SLC1A3|SLC8A1|SNCA|SPP1|SSTR3|STC1|TGM2|VDR|NR4A3|AXIN2|ADIPOQ|GNA14|NSG1|CALY|NSG2|P2RY13|NOD2|OR51E2|ADTRP|PAQR8|FAM210B|LRRK2|NCF1	-3.3
GO Biological Processes	GO:0032653	regulation of interleukin-10 production	19_GO:0032501 multicellular organismal process	-5	3.4	5.5	30304	65	2166	16	0.74	0.18	940|959|2213|3565|3596|6375|7097|7099|11006|28514|28951|54502|64127|64581|149233|201633	CD28|CD40LG|FCGR2B|IL4|IL13|XCL1|TLR2|TLR4|LILRB4|DLL1|TRIB2|RBM47|NOD2|CLEC7A|IL23R|TIGIT	-3.3
GO Biological Processes	GO:0007420	brain development	19_GO:0032502 developmental process	-5	1.6	4.7	30304	717	2166	83	3.8	0.41	190|347|358|482|655|875|916|999|1152|1272|1281|1524|1600|1746|1901|1943|1950|1959|1996|2057|2213|2247|2254|2255|2523|2624|2736|2906|3753|4747|5087|5090|5307|5649|5727|6095|6326|6496|6513|6712|6753|7280|7314|7471|7476|8320|8482|8633|8828|9353|9355|9447|9935|10058|10371|22891|22983|23035|23224|25987|26153|26468|28514|51176|55506|55553|57282|57463|63973|64919|79633|80714|83538|84879|85358|93986|1208…	NR0B1|APOD|AQP1|ATP1B2|BMP7|CBS|CD3E|CDH1|CKB|CNTN1|COL3A1|CX3CR1|DAB1|DLX2|S1PR1|EFNA2|EGF|EGR2|ELAVL4|EPOR|FCGR2B|FGF2|FGF9|FGF10|FUT1|GATA2|GLI2|GRIN2D|KCNE1|NEFL|PBX1|PBX3|PITX1|RELN|PTCH1|RORA|SCN2A|SIX3|SLC2A1|SPTBN2|SSTR3|TUBB2A|UBB|WNT1|WNT7A|EOMES|SEMA7A|UNC5C|NRP2|SLIT2|LHX2|AIM2|MAFB|ABCB6|SEMA3A|ZNF365|MAST1|PHLPP2|SYNE2|TSKU|KIF26A|LHX6|DLL1|LEF1|MACROH2A2|SOX6|SLC4A10|AMIGO1|NEUROG2…	-3.2
GO Biological Processes	GO:0098801	regulation of renal system process	19_GO:0032501 multicellular organismal process	-5	5.7	6.1	30304	22	2166	9	0.42	0.14	134|183|185|2149|5155|5800|6781|9370|81285	ADORA1|AGT|AGTR1|F2R|PDGFB|PTPRO|STC1|ADIPOQ|OR51E2	-3.2
GO Biological Processes	GO:0061061	muscle structure development	19_GO:0032502 developmental process	-5	1.7	4.7	30304	514	2166	64	3	0.36	785|1281|1756|1832|1901|1909|1959|2255|2274|2627|3009|3481|3488|3627|3679|3792|3976|4092|4303|4624|5239|5307|5738|6095|6261|6272|6443|6444|6546|6899|7049|7111|7135|7168|7291|7471|7504|8110|8320|8572|8928|9096|9099|9172|11096|11149|11155|23493|23646|25802|28514|55553|56704|84665|85407|92737|144165|146862|150094|161882|283078|339855|376132|493829	CACNB4|COL3A1|DMD|DSP|S1PR1|EDNRA|EGR2|FGF10|FHL2|GATA6|H1-5|IGF2|IGFBP5|CXCL10|ITGA7|KEL|LIF|SMAD7|FOXO4|MYH6|PGM5|PITX1|PTGFRN|RORA|RYR1|SORT1|SGCB|SGCD|SLC8A1|TBX1|TGFBR3|TMOD1|TNNI1|TPM1|TWIST1|WNT1|XK|DPF3|EOMES|PDLIM4|FOXH1|TBX18|USP2|MYOM2|ADAMTS5|BVES|LDB3|HEY2|PLD3|LMOD1|DLL1|SOX6|JPH1|MYPN|NKD1|DNER|PRICKLE1|UNC45B|SIK1|ZFPM1|MKX|KY|LRRC10|TRIM72	-3.2
GO Biological Processes	GO:1903530	regulation of secretion by cell	19_GO:0051179 localization	-5	1.7	4.7	30304	567	2166	69	3.2	0.38	41|43|134|140|152|183|185|302|348|640|654|785|1131|1139|1393|1588|1946|2149|2213|2281|2623|2624|2822|3565|3596|3741|3822|3976|4628|4843|5008|5213|5319|5321|5468|5724|6281|6352|6622|6696|6853|7036|7097|7099|7476|8111|8291|8564|8754|9024|9370|10079|22871|26509|50487|55638|55691|57126|65018|79772|81285|84258|84830|91543|120892|130399|255057|338557|729230	ASIC1|ACHE|ADORA1|ADORA3|ADRA2C|AGT|AGTR1|ANXA2|APOE|BLK|BMP6|CACNB4|CHRM3|CHRNA7|CRHBP|CYP19A1|EFNA5|F2R|FCGR2B|FKBP1B|GATA1|GATA2|GPLD1|IL4|IL13|KCNA5|KLRC2|LIF|MYH10|NOS2|OSM|PFKM|PLA2G1B|PLA2G4A|PPARG|PTAFR|S100A10|CCL5|SNCA|SPP1|SYN1|TFR2|TLR2|TLR4|WNT7A|GPR68|DYSF|KMO|ADAM9|BRSK2|ADIPOQ|ATP9A|NLGN1|MYOF|PLA2G3|SYBU|FRMD4A|CD177|PINK1|MCTP1|OR51E2|SYT3|ADTRP|RSAD2|LRRK2|ACVR1C|CBARP|FFAR4|CC…	-3.2
GO Biological Processes	GO:0006958	complement activation, classical pathway	19_GO:0002376 immune system process	-5	4.3	5.7	30304	39	2166	12	0.55	0.16	710|717|721|1378|1380|3426|3493|3494|3497|3501|3507|55061	SERPING1|C2|C4B|CR1|CR2|CFI|IGHA1|IGHA2|IGHE|IGHG2|IGHM|SUSD4	-3.2
GO Biological Processes	GO:0002702	positive regulation of production of molecular mediator of immune response	19_GO:0002376 immune system process	-5	2.6	5.1	30304	136	2166	25	1.2	0.23	940|942|2625|3098|3565|3596|3805|6375|6504|7037|7099|7855|8013|8140|8482|11126|30009|51284|64127|64581|90865|91543|353376|388325|100141515	CD28|CD86|GATA3|HK1|IL4|IL13|KIR2DL4|XCL1|SLAMF1|TFRC|TLR4|FZD5|NR4A3|SLC7A5|SEMA7A|CD160|TBX21|TLR7|NOD2|CLEC7A|IL33|RSAD2|TICAM2|SCIMP|C17orf99	-3.2
GO Biological Processes	GO:0007507	heart development	19_GO:0032502 developmental process	-4.9	1.7	4.7	30304	569	2166	69	3.2	0.38	94|655|1280|1281|1363|1396|1832|1901|1909|1942|2057|2138|2247|2254|2274|2335|2625|2627|2736|4092|4624|5125|5155|5727|6261|6423|6443|6444|6546|6899|7049|7135|7168|7291|8131|8313|8320|8572|8642|8828|8928|9096|9249|9353|9645|9734|10512|11096|11149|11155|22873|23493|26011|28514|53820|54345|55803|57167|57211|57216|57545|80274|83538|140628|144165|150094|161882|221662|376132	ACVRL1|BMP7|COL2A1|COL3A1|CPE|CRIP1|DSP|S1PR1|EDNRA|EFNA1|EPOR|EYA1|FGF2|FGF9|FHL2|FN1|GATA3|GATA6|GLI2|SMAD7|MYH6|PCSK5|PDGFB|PTCH1|RYR1|SFRP2|SGCB|SGCD|SLC8A1|TBX1|TGFBR3|TNNI1|TPM1|TWIST1|NPRL3|AXIN2|EOMES|PDLIM4|DCHS1|NRP2|FOXH1|TBX18|DHRS3|SLIT2|MICAL2|HDAC9|SEMA3C|ADAMTS5|BVES|LDB3|DZIP1|HEY2|TENM4|DLL1|RIPPLY3|SOX18|ADAP2|SALL4|ADGRG6|VANGL2|CC2D2A|SCUBE1|ODAD4|GATA5|PRICKLE1|SIK1|ZFPM1|RB…	-3.2
GO Biological Processes	GO:0042063	gliogenesis	19_GO:0032502 developmental process	-4.9	2.1	4.8	30304	264	2166	39	1.8	0.29	20|666|1272|1281|1435|1462|1464|1600|1746|1840|1959|2043|2247|2255|2824|3074|3459|4118|4774|5179|5649|6547|6886|7097|7099|8320|10319|11076|23224|23418|26011|28514|51176|55553|57211|79152|90865|92737|388585	ABCA2|BOK|CNTN1|COL3A1|CSF1|VCAN|CSPG4|DAB1|DLX2|DTX1|EGR2|EPHA4|FGF2|FGF10|GPM6B|HEXB|IFNGR1|MAL|NFIA|PENK|RELN|SLC8A3|TAL1|TLR2|TLR4|EOMES|LAMC3|TPPP|SYNE2|CRB1|TENM4|DLL1|LEF1|SOX6|ADGRG6|FA2H|IL33|DNER|HES5	-3.1
GO Biological Processes	GO:0051347	positive regulation of transferase activity	19_GO:0065007 biological regulation	-4.9	1.8	4.7	30304	413	2166	54	2.5	0.34	152|183|185|336|348|595|920|942|1139|1236|1435|1741|1917|1942|1950|2043|2247|2261|2321|3481|3565|4057|4914|5155|5319|5570|5618|5649|5979|6352|6556|6622|7099|8091|8115|8313|8536|8754|8826|9314|9370|9966|10040|10125|10645|27040|55437|56892|64127|65018|84722|120892|149233|653361	ADRA2C|AGT|AGTR1|APOA2|APOE|CCND1|CD4|CD86|CHRNA7|CCR7|CSF1|DLG3|EEF1A2|EFNA1|EGF|EPHA4|FGF2|FGFR3|FLT1|IGF2|IL4|LTF|NTRK1|PDGFB|PLA2G1B|PKIB|PRLR|RELN|RET|CCL5|SLC11A1|SNCA|TLR4|HMGA2|TCL1A|AXIN2|CAMK1|ADAM9|IQGAP1|KLF4|ADIPOQ|TNFSF15|TOM1L1|RASGRP1|CAMKK2|LAT|STRADB|TCIM|NOD2|PINK1|PSRC1|LRRK2|IL23R|NCF1	-3.1
GO Biological Processes	GO:0010720	positive regulation of cell development	19_GO:0032502 developmental process	-4.9	1.8	4.7	30304	444	2166	57	2.6	0.34	399|604|864|920|939|942|1181|1230|1378|1435|1462|1524|1946|1959|2043|2124|2247|2335|2625|2736|3559|3565|3574|3575|3976|4049|4092|4747|5105|5649|5789|5979|7052|7097|7535|8111|8140|8482|8876|9353|9370|10125|11006|22891|23566|26011|50487|51176|54997|57463|57698|64581|85358|90865|149233|259307|644943	RHOH|BCL6|RUNX3|CD4|CD27|CD86|CLCN2|CCR1|CR1|CSF1|VCAN|CX3CR1|EFNA5|EGR2|EPHA4|EVI2B|FGF2|FN1|GATA3|GLI2|IL2RA|IL4|IL7|IL7R|LIF|LTA|SMAD7|NEFL|PCK1|RELN|PTPRD|RET|TGM2|TLR2|ZAP70|GPR68|SLC7A5|SEMA7A|VNN1|SLIT2|ADIPOQ|RASGRP1|LILRB4|ZNF365|LPAR3|TENM4|PLA2G3|LEF1|TESC|AMIGO1|SHTN1|CLEC7A|SHANK3|IL33|IL23R|IL4I1|RASSF10	-3.1
GO Biological Processes	GO:0032943	mononuclear cell proliferation	19_GO:0009987 cellular process	-4.9	2.6	5.1	30304	129	2166	24	1.1	0.22	598|604|916|940|959|970|973|1380|2281|3559|3574|3575|4064|6504|6556|7001|7099|8995|9047|10125|10673|51176|84433|339390	BCL2L1|BCL6|CD3E|CD28|CD40LG|CD70|CD79A|CR2|FKBP1B|IL2RA|IL7|IL7R|CD180|SLAMF1|SLC11A1|PRDX2|TLR4|TNFSF18|SH2D2A|RASGRP1|TNFSF13B|LEF1|CARD11|CLEC4G	-3.1
GO Biological Processes	GO:0044092	negative regulation of molecular function	19_GO:0065007 biological regulation	-4.9	1.6	4.6	30304	790	2166	89	4.1	0.43	20|140|183|190|336|341|348|358|655|710|1193|1240|1378|1393|1475|1545|1816|1893|2281|2623|2646|3001|3300|3753|4057|4092|4318|4671|5055|5155|5268|5271|5273|5275|5276|5292|5468|5569|5570|5727|5800|6272|6375|6424|6425|6478|6536|6546|6547|6622|6695|7078|8091|8320|8536|8928|9314|9370|9447|9734|9806|11006|22914|23327|23493|25927|27074|28951|51176|54922|55450|55502|57520|79007|91662|120892|135644|150094|…	ABCA2|ADORA3|AGT|NR0B1|APOA2|APOC1|APOE|AQP1|BMP7|SERPING1|CLIC2|CMKLR1|CR1|CRHBP|CSTA|CYP1B1|DRD5|ECM1|FKBP1B|GATA1|GCKR|GZMA|DNAJB2|KCNE1|LTF|SMAD7|MMP9|NAIP|SERPINB2|PDGFB|SERPINB5|SERPINB8|SERPINB10|SERPINB13|SERPINI2|PIM1|PPARG|PKIA|PKIB|PTCH1|PTPRO|SORT1|XCL1|SFRP4|SFRP5|SIAH2|SLC6A9|SLC8A1|SLC8A3|SNCA|SPOCK1|TIMP3|HMGA2|EOMES|CAMK1|FOXH1|KLF4|ADIPOQ|AIM2|HDAC9|SPOCK2|LILRB4|KLRK1|NEDD4L|HE…	-3.1
GO Biological Processes	GO:0003014	renal system process	19_GO:0032501 multicellular organismal process	-4.9	2.7	5.1	30304	121	2166	23	1.1	0.22	134|183|185|358|360|363|1909|2149|3043|3493|3494|3512|4643|4645|5125|5155|5800|6521|6559|9429|55959|66002|221395	ADORA1|AGT|AGTR1|AQP1|AQP3|AQP6|EDNRA|F2R|HBB|IGHA1|IGHA2|JCHAIN|MYO1E|MYO5B|PCSK5|PDGFB|PTPRO|SLC4A1|SLC12A3|ABCG2|SULF2|CYP4F12|ADGRF5	-3.1
GO Biological Processes	GO:0045807	positive regulation of endocytosis	19_GO:0051179 localization	-4.8	2.4	5	30304	155	2166	27	1.2	0.24	302|336|348|717|721|1950|2207|2213|2624|3092|3560|3565|6424|6556|6622|7036|10326|11031|22871|23327|28514|50632|55423|64127|64581|84251|120892	ANXA2|APOA2|APOE|C2|C4B|EGF|FCER1G|FCGR2B|GATA2|HIP1|IL2RB|IL4|SFRP4|SLC11A1|SNCA|TFR2|SIRPB1|RAB31|NLGN1|NEDD4L|DLL1|CALY|SIRPG|NOD2|CLEC7A|SGIP1|LRRK2	-3.1
GO Biological Processes	GO:0070374	positive regulation of ERK1 and ERK2 cascade	19_GO:0048518 positive regulation of biological process	-4.8	2.2	4.9	30304	218	2166	34	1.6	0.27	348|920|1139|1230|1236|2149|2247|2255|2261|4914|5155|6352|6358|6368|6375|6504|6846|7099|8482|8685|9258|9590|10125|10457|23779|55532|59341|64127|64762|112464|285016|338557|388121|388325	APOE|CD4|CHRNA7|CCR1|CCR7|F2R|FGF2|FGF10|FGFR3|NTRK1|PDGFB|CCL5|CCL14|CCL23|XCL1|SLAMF1|XCL2|TLR4|SEMA7A|MARCO|MFHAS1|AKAP12|RASGRP1|GPNMB|ARHGAP8|SLC30A10|TRPV4|NOD2|GAREM1|CAVIN3|ALKAL2|FFAR4|TNFAIP8L3|SCIMP	-3.1
GO Biological Processes	GO:0042743	hydrogen peroxide metabolic process	19_GO:0008152 metabolic process	-4.8	4.2	5.6	30304	40	2166	12	0.55	0.16	1536|3039|3040|3042|3043|3045|3046|3047|3048|3049|3050|7001	CYBB|HBA1|HBA2|HBM|HBB|HBD|HBE1|HBG1|HBG2|HBQ1|HBZ|PRDX2	-3.1
GO Biological Processes	GO:0071622	regulation of granulocyte chemotaxis	19_GO:0040011 locomotion	-4.8	3.7	5.4	30304	53	2166	14	0.65	0.17	719|1236|1240|1435|3565|4354|6352|6375|6504|7060|8995|9353|59341|64127	C3AR1|CCR7|CMKLR1|CSF1|IL4|MPP1|CCL5|XCL1|SLAMF1|THBS4|TNFSF18|SLIT2|TRPV4|NOD2	-3.1
GO Biological Processes	GO:0002828	regulation of type 2 immune response	19_GO:0002376 immune system process	-4.8	4.5	5.7	30304	34	2166	11	0.51	0.15	604|942|1893|2625|3565|6375|30009|64127|90865|91543|729230	BCL6|CD86|ECM1|GATA3|IL4|XCL1|TBX21|NOD2|IL33|RSAD2|CCR2	-3.1
GO Biological Processes	GO:1903555	regulation of tumor necrosis factor superfamily cytokine production	19_GO:0032501 multicellular organismal process	-4.8	2.3	4.9	30304	191	2166	31	1.4	0.26	54|914|942|1139|1524|1536|3459|3565|4023|4057|5724|6504|7097|7099|7291|7855|9370|9590|10125|10457|11006|23547|23643|50856|64127|64581|90865|120892|197358|406893|729230	ACP5|CD2|CD86|CHRNA7|CX3CR1|CYBB|IFNGR1|IL4|LPL|LTF|PTAFR|SLAMF1|TLR2|TLR4|TWIST1|FZD5|ADIPOQ|AKAP12|RASGRP1|GPNMB|LILRB4|LILRA4|LY96|CLEC4A|NOD2|CLEC7A|IL33|LRRK2|NLRC3|MIR101-1|CCR2	-3.1
GO Biological Processes	GO:0002923	regulation of humoral immune response mediated by circulating immunoglobulin	19_GO:0002376 immune system process	-4.8	6.2	6.1	30304	18	2166	8	0.37	0.13	1378|1379|1380|2208|2213|4049|55061|64127	CR1|CR1L|CR2|FCER2|FCGR2B|LTA|SUSD4|NOD2	-3.1
GO Biological Processes	GO:1990840	response to lectin	19_GO:0050896 response to stimulus	-4.8	5.5	6	30304	23	2166	9	0.42	0.14	3821|3822|3823|3824|8302|22914|64581|93978|100528032	KLRC1|KLRC2|KLRC3|KLRD1|KLRC4|KLRK1|CLEC7A|CLEC6A|KLRC4-KLRK1	-3.1
GO Biological Processes	GO:1990858	cellular response to lectin	19_GO:0050896 response to stimulus	-4.8	5.5	6	30304	23	2166	9	0.42	0.14	3821|3822|3823|3824|8302|22914|64581|93978|100528032	KLRC1|KLRC2|KLRC3|KLRD1|KLRC4|KLRK1|CLEC7A|CLEC6A|KLRC4-KLRK1	-3.1
GO Biological Processes	GO:0002223	stimulatory C-type lectin receptor signaling pathway	19_GO:0044419 biological process involved in interspecies interaction between organisms	-4.8	5.5	6	30304	23	2166	9	0.42	0.14	3821|3822|3823|3824|8302|22914|64581|93978|100528032	KLRC1|KLRC2|KLRC3|KLRD1|KLRC4|KLRK1|CLEC7A|CLEC6A|KLRC4-KLRK1	-3.1
GO Biological Processes	GO:0071867	response to monoamine	19_GO:0050896 response to stimulus	-4.8	3.1	5.2	30304	82	2166	18	0.83	0.2	1131|1132|1816|2775|3269|3274|3363|5179|5313|6622|7052|8013|9370|9630|27065|50632|51617|120892	CHRM3|CHRM4|DRD5|GNAO1|HRH1|HRH2|HTR7|PENK|PKLR|SNCA|TGM2|NR4A3|ADIPOQ|GNA14|NSG1|CALY|NSG2|LRRK2	-3.1
GO Biological Processes	GO:0071869	response to catecholamine	19_GO:0050896 response to stimulus	-4.8	3.1	5.2	30304	82	2166	18	0.83	0.2	1131|1132|1816|2775|3269|3274|3363|5179|5313|6622|7052|8013|9370|9630|27065|50632|51617|120892	CHRM3|CHRM4|DRD5|GNAO1|HRH1|HRH2|HTR7|PENK|PKLR|SNCA|TGM2|NR4A3|ADIPOQ|GNA14|NSG1|CALY|NSG2|LRRK2	-3.1
GO Biological Processes	GO:0007169	transmembrane receptor protein tyrosine kinase signaling pathway	19_GO:0050896 response to stimulus	-4.8	1.8	4.7	30304	416	2166	54	2.5	0.34	640|916|920|924|925|926|1284|1435|1464|1795|1942|1943|1946|1950|2042|2043|2247|2254|2255|2261|2321|2822|3481|3488|3932|4303|4318|4643|4914|5155|5166|5228|5618|5793|5801|5979|6272|7429|7535|8013|8822|8826|8828|9518|10580|29760|55532|55959|64762|84985|133396|144165|285016|401474	BLK|CD3E|CD4|CD7|CD8A|CD8B|COL4A2|CSF1|CSPG4|DOCK3|EFNA1|EFNA2|EFNA5|EGF|EPHA3|EPHA4|FGF2|FGF9|FGF10|FGFR3|FLT1|GPLD1|IGF2|IGFBP5|LCK|FOXO4|MMP9|MYO1E|NTRK1|PDGFB|PDK4|PGF|PRLR|PTPRG|PTPRR|RET|SORT1|VIL1|ZAP70|NR4A3|FGF17|IQGAP1|NRP2|GDF15|SORBS1|BLNK|SLC30A10|SULF2|GAREM1|FAM83A|IL31RA|PRICKLE1|ALKAL2|SAMD12	-3.1
GO Biological Processes	GO:0071773	cellular response to BMP stimulus	19_GO:0050896 response to stimulus	-4.8	3	5.1	30304	90	2166	19	0.88	0.2	94|269|654|655|1280|1747|2625|2627|2658|4774|5468|6423|7049|23770|25928|51176|140628|285704|388585	ACVRL1|AMHR2|BMP6|BMP7|COL2A1|DLX3|GATA3|GATA6|GDF2|NFIA|PPARG|SFRP2|TGFBR3|FKBP8|SOSTDC1|LEF1|GATA5|RGMB|HES5	-3.1
GO Biological Processes	GO:0071772	response to BMP	19_GO:0050896 response to stimulus	-4.8	3	5.1	30304	90	2166	19	0.88	0.2	94|269|654|655|1280|1747|2625|2627|2658|4774|5468|6423|7049|23770|25928|51176|140628|285704|388585	ACVRL1|AMHR2|BMP6|BMP7|COL2A1|DLX3|GATA3|GATA6|GDF2|NFIA|PPARG|SFRP2|TGFBR3|FKBP8|SOSTDC1|LEF1|GATA5|RGMB|HES5	-3.1
GO Biological Processes	GO:0048771	tissue remodeling	19_GO:0032501 multicellular organismal process	-4.8	2.8	5.1	30304	106	2166	21	0.97	0.21	54|94|183|875|1464|1909|1943|1999|2149|2255|3488|3574|3976|4054|7060|7421|10512|23418|29887|55366|729230	ACP5|ACVRL1|AGT|CBS|CSPG4|EDNRA|EFNA2|ELF3|F2R|FGF10|IGFBP5|IL7|LIF|LTBP3|THBS4|VDR|SEMA3C|CRB1|SNX10|LGR4|CCR2	-3.1
GO Biological Processes	GO:0002920	regulation of humoral immune response	19_GO:0002376 immune system process	-4.8	3.9	5.5	30304	47	2166	13	0.6	0.17	710|1236|1378|1379|1380|2208|2213|2627|3075|4049|11326|55061|64127	SERPING1|CCR7|CR1|CR1L|CR2|FCER2|FCGR2B|GATA6|CFH|LTA|VSIG4|SUSD4|NOD2	-3.1
GO Biological Processes	GO:0045089	positive regulation of innate immune response	19_GO:0044419 biological process involved in interspecies interaction between organisms	-4.8	2	4.7	30304	277	2166	40	1.8	0.29	912|1520|3805|3821|3822|3823|3824|3902|4057|4210|4332|4671|6352|7097|7099|7100|8302|9258|9447|10125|11126|22914|23643|51284|51311|54502|57864|64127|64581|80231|81030|91543|93978|117157|149628|259197|285852|353376|388325|100528032	CD1D|CTSS|KIR2DL4|KLRC1|KLRC2|KLRC3|KLRD1|LAG3|LTF|MEFV|MNDA|NAIP|CCL5|TLR2|TLR4|TLR5|KLRC4|MFHAS1|AIM2|RASGRP1|CD160|KLRK1|LY96|TLR7|TLR8|RBM47|SLC46A2|NOD2|CLEC7A|TASL|ZBP1|RSAD2|CLEC6A|SH2D1B|PYHIN1|NCR3|TREML4|TICAM2|SCIMP|KLRC4-KLRK1	-3.1
GO Biological Processes	GO:0070661	leukocyte proliferation	19_GO:0009987 cellular process	-4.8	2.5	4.9	30304	148	2166	26	1.2	0.23	598|604|916|940|959|970|973|1380|1435|2281|3559|3574|3575|4064|6504|6556|7001|7099|8995|9047|10125|10673|51176|84433|90865|339390	BCL2L1|BCL6|CD3E|CD28|CD40LG|CD70|CD79A|CR2|CSF1|FKBP1B|IL2RA|IL7|IL7R|CD180|SLAMF1|SLC11A1|PRDX2|TLR4|TNFSF18|SH2D2A|RASGRP1|TNFSF13B|LEF1|CARD11|IL33|CLEC4G	-3.1
GO Biological Processes	GO:0120035	regulation of plasma membrane bounded cell projection organization	19_GO:0050789 regulation of biological process	-4.7	1.6	4.5	30304	652	2166	76	3.5	0.4	348|482|655|999|1236|1272|1600|1809|1942|1946|1996|2039|2042|2043|2213|2281|2335|2625|3792|4038|4747|4914|5168|5649|5789|5793|5800|5909|5979|6383|6423|6695|6696|7429|7436|7471|7476|7504|8482|8536|9024|9314|9353|9762|10371|10505|10512|10602|10787|11135|22854|22871|22873|22891|23043|23224|23271|23327|23566|25793|25987|26051|26153|26499|50487|51466|57463|57520|57698|59341|84879|85358|120892|140469|1…	APOE|ATP1B2|BMP7|CDH1|CCR7|CNTN1|DAB1|DPYSL3|EFNA1|EFNA5|ELAVL4|DMTN|EPHA3|EPHA4|FCGR2B|FKBP1B|FN1|GATA3|KEL|LRP4|NEFL|NTRK1|ENPP2|RELN|PTPRD|PTPRG|PTPRO|RAP1GAP|RET|SDC2|SFRP2|SPOCK1|SPP1|VIL1|VLDLR|WNT1|WNT7A|XK|SEMA7A|CAMK1|BRSK2|KLF4|SLIT2|LZTS3|SEMA3A|SEMA4F|SEMA3C|CDC42EP3|NCKAP1|CDC42EP1|NTNG1|NLGN1|DZIP1|ZNF365|TNIK|SYNE2|CAMSAP2|NEDD4L|LPAR3|FBXO7|TSKU|PPP1R16B|KIF26A|PLEK2|PLA2G3|EVL|AM…	-3
GO Biological Processes	GO:0021700	developmental maturation	19_GO:0032502 developmental process	-4.7	2	4.7	30304	278	2166	40	1.8	0.29	94|1524|1901|1909|2038|2261|2624|2625|3640|3753|4774|5468|5798|5979|6261|6496|6886|7471|7855|8642|10882|22871|23424|26468|29887|50487|54345|54738|55638|56975|57731|59277|116151|122042|123041|162466|168620|342618|388585|440279	ACVRL1|CX3CR1|S1PR1|EDNRA|EPB42|FGFR3|GATA2|GATA3|INSL3|KCNE1|NFIA|PPARG|PTPRN|RET|RYR1|SIX3|TAL1|WNT1|FZD5|DCHS1|C1QL1|NLGN1|TDRD7|LHX6|SNX10|PLA2G3|SOX18|FEV|SYBU|FAM20C|SPTBN4|NTN4|FAM210B|RXFP2|SLC24A4|PHOSPHO1|BHLHA15|SLFN14|HES5|UNC13C	-3
GO Biological Processes	GO:0052548	regulation of endopeptidase activity	19_GO:0008152 metabolic process	-4.7	2	4.7	30304	288	2166	41	1.9	0.29	356|358|666|710|1378|1942|2043|2149|3092|3932|4057|4210|4318|4671|5055|5268|5271|5273|5275|5276|5468|6478|6622|6695|7078|7498|8743|9026|9314|9447|9806|9966|10017|27074|55075|64065|64581|91662|130399|653145|728113	FASLG|AQP1|BOK|SERPING1|CR1|EFNA1|EPHA4|F2R|HIP1|LCK|LTF|MEFV|MMP9|NAIP|SERPINB2|SERPINB5|SERPINB8|SERPINB10|SERPINB13|SERPINI2|PPARG|SIAH2|SNCA|SPOCK1|TIMP3|XDH|TNFSF10|HIP1R|KLF4|AIM2|SPOCK2|TNFSF15|BCL2L10|LAMP3|UACA|PERP|CLEC7A|NLRP12|ACVR1C|ANXA8|ANXA8L1	-3
GO Biological Processes	GO:0034101	erythrocyte homeostasis	19_GO:0042592 homeostatic process	-4.7	2.7	5	30304	107	2166	21	0.97	0.21	212|604|669|2038|2039|2235|2623|2625|6005|6521|6886|7049|8444|9258|10107|10661|51327|116151|161882|221395|222642	ALAS2|BCL6|BPGM|EPB42|DMTN|FECH|GATA1|GATA3|RHAG|SLC4A1|TAL1|TGFBR3|DYRK3|MFHAS1|TRIM10|KLF1|AHSP|FAM210B|ZFPM1|ADGRF5|TSPO2	-3
GO Biological Processes	GO:0032673	regulation of interleukin-4 production	19_GO:0032501 multicellular organismal process	-4.7	4.4	5.6	30304	35	2166	11	0.51	0.15	916|940|942|959|2207|2625|3556|8140|51176|90865|161882	CD3E|CD28|CD86|CD40LG|FCER1G|GATA3|IL1RAP|SLC7A5|LEF1|IL33|ZFPM1	-3
GO Biological Processes	GO:0050803	regulation of synapse structure or activity	19_GO:0065007 biological regulation	-4.7	2.1	4.7	30304	250	2166	37	1.7	0.28	348|1139|1760|1942|1946|2043|2213|3556|4038|4747|4914|5552|5649|5789|5800|5818|6622|7097|7476|8536|8828|9762|10882|22859|22871|22941|54674|55638|57463|57497|57633|64084|84189|85358|120892|158038|441381	APOE|CHRNA7|DMPK|EFNA1|EFNA5|EPHA4|FCGR2B|IL1RAP|LRP4|NEFL|NTRK1|SRGN|RELN|PTPRD|PTPRO|NECTIN1|SNCA|TLR2|WNT7A|CAMK1|NRP2|LZTS3|C1QL1|ADGRL1|NLGN1|SHANK2|LRRN3|SYBU|AMIGO1|LRFN2|LRRN1|CLSTN2|SLITRK6|SHANK3|LRRK2|LINGO2|LRRC24	-3
GO Biological Processes	GO:0007610	behavior	19_GO:0032501 multicellular organismal process	-4.7	1.6	4.5	30304	611	2166	72	3.3	0.39	20|41|348|482|680|785|814|1139|1272|1393|1524|1600|1816|1959|1996|2043|2571|2740|2906|2925|3074|3269|3710|4861|4885|4914|5090|5179|5649|5923|6326|6507|6517|6529|6547|6622|6712|6886|6899|7060|7068|7097|7111|7436|9099|9518|10882|11245|22941|22986|27087|51301|54112|55450|55515|56172|57282|57731|64084|64478|80243|80863|81832|84189|84879|85358|112609|120892|123041|127343|285382|729956	ABCA2|ASIC1|APOE|ATP1B2|BRS3|CACNB4|CAMK4|CHRNA7|CNTN1|CRHBP|CX3CR1|DAB1|DRD5|EGR2|ELAVL4|EPHA4|GAD1|GLP1R|GRIN2D|GRPR|HEXB|HRH1|ITPR3|NPAS1|NPTX2|NTRK1|PBX3|PENK|RELN|RASGRF1|SCN2A|SLC1A3|SLC2A4|SLC6A1|SLC8A3|SNCA|SPTBN2|TAL1|TBX1|THBS4|THRB|TLR2|TMOD1|VLDLR|USP2|GDF15|C1QL1|GPR176|SHANK2|SORCS3|B3GAT1|GCNT4|GPR88|CAMK2N1|ASIC4|ANKH|SLC4A10|SPTBN4|CLSTN2|CSMD1|PREX2|PRRT1|NETO1|SLITRK6|MFSD2A|SH…	-3
GO Biological Processes	GO:0070098	chemokine-mediated signaling pathway	19_GO:0050896 response to stimulus	-4.7	3	5.1	30304	84	2166	18	0.83	0.2	643|1230|1233|1236|1237|1240|1524|2532|3577|3627|5197|6352|6358|6368|6375|6846|10803|729230	CXCR5|CCR1|CCR4|CCR7|CCR8|CMKLR1|CX3CR1|ACKR1|CXCR1|CXCL10|PF4V1|CCL5|CCL14|CCL23|XCL1|XCL2|CCR9|CCR2	-3
GO Biological Processes	GO:0046470	phosphatidylcholine metabolic process	19_GO:0008152 metabolic process	-4.7	3.2	5.2	30304	69	2166	16	0.74	0.18	336|1071|2822|5168|5319|5321|9468|11145|23446|26279|50487|54979|80736|84879|255043|391013	APOA2|CETP|GPLD1|ENPP2|PLA2G1B|PLA2G4A|PCYT1B|PLAAT3|SLC44A1|PLA2G2D|PLA2G3|PLAAT2|SLC44A4|MFSD2A|TMEM86B|PLA2G2C	-3
GO Biological Processes	GO:0050767	regulation of neurogenesis	19_GO:0032502 developmental process	-4.7	1.8	4.6	30304	390	2166	51	2.4	0.33	302|655|999|1030|1181|1462|1524|1600|1746|1946|1959|2043|2247|2335|2624|3976|4038|4049|4747|5649|5789|6281|6696|7052|7097|7476|8140|8482|9353|9355|9921|10371|10505|10512|22891|23493|23566|26011|28514|51176|54626|55502|57463|57698|79365|85358|90865|283659|388585|406955|644943	ANXA2|BMP7|CDH1|CDKN2B|CLCN2|VCAN|CX3CR1|DAB1|DLX2|EFNA5|EGR2|EPHA4|FGF2|FN1|GATA2|LIF|LRP4|LTA|NEFL|RELN|PTPRD|S100A10|SPP1|TGM2|TLR2|WNT7A|SLC7A5|SEMA7A|SLIT2|LHX2|RNF10|SEMA3A|SEMA4F|SEMA3C|ZNF365|HEY2|LPAR3|TENM4|DLL1|LEF1|HES2|HES6|AMIGO1|SHTN1|BHLHE41|SHANK3|IL33|PRTG|HES5|MIR181B1|RASSF10	-3
GO Biological Processes	GO:0050920	regulation of chemotaxis	19_GO:0040011 locomotion	-4.7	2.1	4.7	30304	232	2166	35	1.6	0.27	719|1230|1233|1236|1240|1435|1524|1588|1901|2247|2255|3565|3627|4354|5155|5228|5800|6352|6375|6504|6846|7060|8482|8995|9048|9353|10371|10505|10512|22914|25960|59341|64127|729230|100528032	C3AR1|CCR1|CCR4|CCR7|CMKLR1|CSF1|CX3CR1|CYP19A1|S1PR1|FGF2|FGF10|IL4|CXCL10|MPP1|PDGFB|PGF|PTPRO|CCL5|XCL1|SLAMF1|XCL2|THBS4|SEMA7A|TNFSF18|ARTN|SLIT2|SEMA3A|SEMA4F|SEMA3C|KLRK1|ADGRA2|TRPV4|NOD2|CCR2|KLRC4-KLRK1	-3
GO Biological Processes	GO:0007188	adenylate cyclase-modulating G protein-coupled receptor signaling pathway	19_GO:0050896 response to stimulus	-4.7	2.1	4.7	30304	232	2166	35	1.6	0.27	115|134|152|576|1131|1132|1816|1901|1903|1909|2740|2775|2835|2899|3627|3640|5737|5996|7434|8685|9590|9630|10267|11245|22859|23266|23432|23566|53637|55366|57211|59350|64123|122042|221395	ADCY9|ADORA1|ADRA2C|ADGRB2|CHRM3|CHRM4|DRD5|S1PR1|S1PR3|EDNRA|GLP1R|GNAO1|GPR12|GRIK3|CXCL10|INSL3|PTGFR|RGS1|VIPR2|MARCO|AKAP12|GNA14|RAMP1|GPR176|ADGRL1|ADGRL2|GPR161|LPAR3|S1PR5|LGR4|ADGRG6|RXFP1|ADGRL4|RXFP2|ADGRF5	-3
GO Biological Processes	GO:0060348	bone development	19_GO:0032502 developmental process	-4.6	2.2	4.8	30304	195	2166	31	1.4	0.26	54|249|302|654|875|1280|1281|1893|2261|4054|4057|4146|6261|6424|6781|7052|7291|7471|8111|8313|8642|9249|25987|29887|54796|55959|56975|59341|79065|162466|344901	ACP5|ALPL|ANXA2|BMP6|CBS|COL2A1|COL3A1|ECM1|FGFR3|LTBP3|LTF|MATN1|RYR1|SFRP4|STC1|TGM2|TWIST1|WNT1|GPR68|AXIN2|DCHS1|DHRS3|TSKU|SNX10|BNC2|SULF2|FAM20C|TRPV4|ATG9A|PHOSPHO1|OSTN	-3
GO Biological Processes	GO:0050868	negative regulation of T cell activation	19_GO:0002376 immune system process	-4.6	2.5	4.9	30304	133	2166	24	1.1	0.22	604|864|942|1378|1493|1840|2213|3559|3565|3902|4092|6375|7001|8995|10457|10875|11006|11326|26279|30009|201633|259307|339390|441478	BCL6|RUNX3|CD86|CR1|CTLA4|DTX1|FCGR2B|IL2RA|IL4|LAG3|SMAD7|XCL1|PRDX2|TNFSF18|GPNMB|FGL2|LILRB4|VSIG4|PLA2G2D|TBX21|TIGIT|IL4I1|CLEC4G|NRARP	-3
GO Biological Processes	GO:0098742	cell-cell adhesion via plasma-membrane adhesion molecules	19_GO:0009987 cellular process	-4.6	2	4.7	30304	261	2166	38	1.8	0.28	923|999|1001|1600|1823|1946|2195|3556|5097|5789|5818|5979|8642|10205|22854|22859|22871|23022|23418|25945|26011|56106|56112|56121|56147|57126|57463|57575|64084|79633|81607|84665|84962|120425|137075|140628|222256|253559	CD6|CDH1|CDH3|DAB1|DSC1|EFNA5|FAT1|IL1RAP|PCDH1|PTPRD|NECTIN1|RET|DCHS1|MPZL2|NTNG1|ADGRL1|NLGN1|PALLD|CRB1|NECTIN3|TENM4|PCDHGA10|PCDHGA3|PCDHB15|PCDHA1|CD177|AMIGO1|PCDH10|CLSTN2|FAT4|NECTIN4|MYPN|AJUBA|JAML|CLDN23|GATA5|CDHR3|CADM2	-3
GO Biological Processes	GO:0032680	regulation of tumor necrosis factor production	19_GO:0032501 multicellular organismal process	-4.6	2.3	4.8	30304	186	2166	30	1.4	0.25	54|914|1139|1524|1536|3459|3565|4023|4057|5724|6504|7097|7099|7291|7855|9370|9590|10125|10457|11006|23547|23643|50856|64127|64581|90865|120892|197358|406893|729230	ACP5|CD2|CHRNA7|CX3CR1|CYBB|IFNGR1|IL4|LPL|LTF|PTAFR|SLAMF1|TLR2|TLR4|TWIST1|FZD5|ADIPOQ|AKAP12|RASGRP1|GPNMB|LILRB4|LILRA4|LY96|CLEC4A|NOD2|CLEC7A|IL33|LRRK2|NLRC3|MIR101-1|CCR2	-3
GO Biological Processes	GO:0034381	plasma lipoprotein particle clearance	19_GO:0032501 multicellular organismal process	-4.6	5.2	5.8	30304	24	2166	9	0.42	0.14	336|338|341|348|4481|6646|7436|8435|9370	APOA2|APOB|APOC1|APOE|MSR1|SOAT1|VLDLR|SOAT2|ADIPOQ	-3
GO Biological Processes	GO:0046651	lymphocyte proliferation	19_GO:0002376 immune system process	-4.6	2.6	4.9	30304	125	2166	23	1.1	0.22	604|916|940|959|970|973|1380|2281|3559|3574|3575|4064|6504|6556|7001|7099|8995|9047|10125|10673|51176|84433|339390	BCL6|CD3E|CD28|CD40LG|CD70|CD79A|CR2|FKBP1B|IL2RA|IL7|IL7R|CD180|SLAMF1|SLC11A1|PRDX2|TLR4|TNFSF18|SH2D2A|RASGRP1|TNFSF13B|LEF1|CARD11|CLEC4G	-2.9
[truncated: 842 more rows]

## Sheet: S3
Supplementary Table S3. KEGG enrichment analysis using differentially expressed genes between CD8+Thigh vs. CD8+Tlow
[truncated: 56 more rows]

[truncated: 4 more sheets: S4, S5, S6, S7]
